# Supplementary material for: The genome sequence of the gastric gland parasite, Cryptosporidium proliferans
Source: iScience. 2026 Apr 6;29(5):115597. doi: 10.1016/j.isci.2026.115597 (PMC13125899; doi:10.1016/j.isci.2026.115597)
Supplement: Table S1. Overview of genomic datasets and assembly quality metrics — Summary of datasets used in this study, including BUSCO completeness scores assessed against eukaryotic and apicomplexan lineages. Also includes basic statistics of genome assemblies and intron-related metrics. [file mmc2.xlsx]

## Sheet: Sheet1
Group	Taxon	strain	Data Source	Release date	Release time	version	References	BUSCO scores against Eukaryotic lineages	BUSCO scores against Apicomplexa lineages	Total length [bp]	Number of supercontigs	N50 [bp]	Number of protein coding genes	Number of intron in cds	mean introns in cdss per mrna	Total intron length per cds	mean intron in cds length	Longest intron into cds part	Shortest intron into cds part
Cryptosporidium	Cryptosporidium andersoni	30847	CryptoDB	2023-04-18	15:55:00	63		C:53.0%[S:52.2%,D:0.8%],F:7.5%,M:39.5%,n:255	C:97.8%[S:97.8%,D:0.0%],F:0.7%,M:1.5%,n:446	9088557	135	174697	3876	1704	0.4	157224	92	1176	10
	Cryptosporidium hominis	UdeA01	CryptoDB	2023-04-18	15:55:00	63		C:50.6%[S:50.2%,D:0.4%],F:6.7%,M:42.7%,n:255	C:95.5%[S:95.5%,D:0.0%],F:1.1%,M:3.4%,n:446	9043938	8	1103974	3817	682	0.2	68123	99	1157	36
	Cryptosporidium meleagridis	UKMEL1	CryptoDB	2023-04-18	15:55:00	63		C:51.4%[S:50.6%,D:0.8%],F:7.1%,M:41.5%,n:255	C:96.6%[S:96.6%,D:0.0%],F:0.4%,M:3.0%,n:446	8973200	57	322908	3753	1386	0.4	139116	100	663	28
	Cryptosporidium meleagridis	TU1867	NCBI GenBank under BioProject accession number PRJNA1022047 (GCA_039657295.1)	2024-05-21	14:23:00	v1	Penumarthi, L.R., Baptista, R.P., Beaudry, M.S. et al. A new chromosome-level genome assembly and annotation of Cryptosporidium meleagridis. Sci Data 11, 1388 (2024). https://doi.org/10.1038/s41597-024-04235-7	C:51.4%[S:50.6%,D:0.8%],F:7.5%,M:41.2%,n:255	C:96.6%[S:96.4%,D:0.2%],F:0.4%,M:2.9%,n:446	9178484	13	1105563	3919	1377	0.4	121139	87	1144	28
	Cryptosporidium muris	RN66	CryptoDB	2023-04-18	15:55:00	63		C:53.0%[S:52.2%,D:0.8%],F:7.8%,M:39.2%,n:255	C:98.0%[S:98.0%,D:0.0%],F:0.4%,M:1.6%,n:446	9245251	84	723783	3934	1419	0.4	131270	92	1761	15
	Cryptosporidium parvum	IOWA-ATCC	CryptoDB	2023-04-18	15:55:00	63		C:51.0%[S:50.6%,D:0.4%],F:7.8%,M:41.2%,n:255	C:96.0%[S:96.0%,D:0.0%],F:0.7%,M:3.3%,n:446	9122263	8	1108396	3892	1364	0.4	119146	87	2223	31
	Cryptosporidium ryanae	45019	CryptoDB	2023-04-18	15:55:00	63		C:51.8%[S:51.8%,D:0.0%],F:6.3%,M:41.9%,n:255	C:91.7%[S:91.5%,D:0.2%],F:1.3%,M:7.0%,n:446	9059344	93	274294	3711	1141	0.3	120024	105	1911	21
	Cryptosporidium mortiferum (sp. Chipmunk)	377	CryptoDB	2023-04-18	15:55:00	63		C:50.6%[S:50.2%,D:0.4%],F:6.7%,M:42.7%,n:255	C:94.6%[S:94.6%,D:0.0%],F:1.3%,M:4.1%,n:446	9052409	50	320570	3783	976	0.3	87386	89	934	22
	Cryptosporidium tyzzeri	UGA55	CryptoDB	2023-04-18	15:55:00	63		C:49.0%[S:48.6%,D:0.4%],F:8.6%,M:42.4%,n:255	C:94.8%[S:94.6%,D:0.2%],F:1.8%,M:3.4%,n:446	9015713	11	1108290	3987	1088	0.3	97311	89	1143	5
	Cryptosporidium ubiquitum	39726	CryptoDB	2023-04-18	15:55:00	63		C:51.4%[S:50.2%,D:1.2%],F:6.3%,M:42.3%,n:255	C:96.2%[S:96.2%,D:0.0%],F:0.4%,M:3.4%,n:446	8970213	39	677778	3766	1268	0.3	126369	99	837	21
	Cryptosporidium serpentis		NCBI GenBank under BioProject accession number PRJNA1164392 (GCA_051169045.1)	2025-07-01	14:42:00	v1	Wang T, Chen C, Wang Q, et al. The first draft genome of Cryptosporidium serpentis reveals metabolic divergence from intestinal Cryptosporidium species. Int J Parasitol. Published online July 16, 2025. doi:10.1016/j.ijpara.2025.07.003	C:52.9%[S:52.2%,D:0.8%],F:7.5%,M:39.6%,n:255	C:98.0%[S:98.0%,D:0.0%],F:0.7%,M:1.3%,n:446	9105420	292	102002	3945	1405	0.4	124270	88	592	22
	Cryptosporidium bovis	45015	CryptoDB	2023-11-20	09:30:00	66		C:49.4%[S:49.0%,D:0.4%],F:5.9%,M:44.7%,n:255	C:92.8%[S:92.8%,D:0.0%],F:1.3%,M:5.9%,n:446	9111170	55	444382	3723	1095	0.3	101562	92	804	21
	Cryptosporidium proliferans	This study						C:51.8%[S:51.4%,D:0.4%],F:7.8%,M:40.4%,n:255	C:97.3%[S:97.1%,D:0.2%],F:0.7%,M:2.0%,n:446	9059344	93	274294	4126	1958	0.5	204896	104	1094	48
Porosporoidea	Porospora gigantea	A	CryptoDB	2023-04-18	15:55:00	63		C:37.6%[S:37.6%,D:0.0%],F:6.7%,M:55.7%,n:255	C:66.4%[S:65.9%,D:0.4%],F:4.7%,M:28.9%,n:446	8812657	787	24014	8895	5456	0.6	222416	40	2362	4
	Porospora gigantea	B	CryptoDB	2023-04-18	15:55:00	63		C:36.1%[S:35.7%,D:0.4%],F:7.1%,M:56.9%,n:255	C:64.6%[S:63.9%,D:0.7%],F:4.7%,M:30.7%,n:446	9054784	933	20993	9035	5440	0.6	232042	42	3899	4
Piroplasmorida	Babesia bovis	T2Bo	PiroplasmaDB	2023-04-18	15:53:00	63		C:51.0%[S:50.2%,D:0.8%],F:5.5%,M:43.5%,n:255	C:98.9%[S:98.0%,D:0.9%],F:0.2%,M:0.9%,n:446	8228827	7	1797577	3974	8535	2.1	449215	52	968	14
	Babesia microti	RI	PiroplasmaDB	2023-04-18	15:53:00	63		C:49.4%[S:48.6%,D:0.8%],F:7.1%,M:43.5%,n:255	C:98.7%[S:98.4%,D:0.2%],F:0.0%,M:1.3%,n:446	6434485	6	1766409	3601	10090	2.8	515850	51	2088	5
	Theileria orientalis	FishCreek	PiroplasmaDB	2023-04-18	15:53:00	63		C:49.8%[S:49.4%,D:0.4%],F:5.5%,M:44.7%,n:255	C:98.9%[S:98.4%,D:0.4%],F:0.0%,M:1.1%,n:446	9372329	6	2300896	3322	11938	3.6	1275873	106	6939	20
Haemospororida	Plasmodium falciparum	3D7	PlasmoDB	2023-04-19	09:43:00	63		C:53.3%[S:53.3%,D:0.0%],F:3.1%,M:43.5%,n:255	C:99.8%[S:99.8%,D:0.0%],F:0.0%,M:0.2%,n:446	23332839	16	1687656	5389	8730	1.6	1459219	167	2425	2
	Plasmodium vivax	P01	PlasmoDB	2023-04-19	09:43:00	63		C:52.2%[S:51.8%,D:0.4%],F:3.5%,M:44.3%,n:255	C:100.0%[S:100.0%,D:0.0%],F:0.0%,M:0.0%,n:446	29040213	242	1761288	6523	10567	1.6	1830147	173	2756	1
Coccidia	Cyclospora cayetanensis	CHN_HEN01	ToxoDB	2023-04-18	15:51:00	63		C:51.0%[S:50.2%,D:0.8%],F:9.0%,M:40.0%,n:255	C:93.9%[S:93.7%,D:0.2%],F:3.8%,M:2.2%,n:446	44034411	2297	61202	7153	36343	5.1	10934431	300	2831	10
	Eimeria acervulina	Houghton	ToxoDB	2023-04-18	15:51:00	63		C:43.9%[S:43.5%,D:0.4%],F:14.1%,M:42.0%,n:255	C:89.0%[S:88.8%,D:0.2%],F:7.6%,M:3.4%,n:446	45830609	3415	33010	6867	28616	4.2	9618305	336	3259	19
	Eimeria tenella	Houghton	ToxoDB	2023-04-18	15:51:00	63		C:43.9%[S:43.5%,D:0.4%],F:14.1%,M:42.0%,n:255	C:86.8%[S:86.3%,D:0.4%],F:10.1%,M:3.1%,n:446	51859607	4664	200914	8597	29972	3.5	8499525	283	4609	1
	Neospora caninum	LIV	ToxoDB	2023-04-18	15:51:00	63		C:59.6%[S:59.2%,D:0.4%],F:6.3%,M:34.1%,n:255	C:100.0%[S:100.0%,D:0.0%],F:0.0%,M:0.0%,n:446	59103012	66	5490906	7115	35820	5	16666151	465	4605	11
	Sarcocystis neurona	SN3	ToxoDB	2023-04-18	15:51:00	63		C:56.9%[S:56.5%,D:0.4%],F:7.1%,M:36.1%,n:255	C:99.8%[S:99.6%,D:0.2%],F:0.2%,M:0.0%,n:446	124411187	873	3345923	6965	33011	4.7	44628342	1351	27801	4
	Toxoplasma gondii	ARI	ToxoDB	2023-04-18	15:51:00	63		C:58.0%[S:57.6%,D:0.4%],F:7.5%,M:34.5%,n:255	C:99.6%[S:99.6%,D:0.0%],F:0.2%,M:0.2%,n:446	64692853	2745	2267189	9958	36652	3.7	17822154	486	4115	14
Chromeraceae	Chromera velia	CCMP2878	CryptoDB	2024-04-22	11:29:00	68		C:68.2%[S:66.7%,D:1.6%],F:9.0%,M:22.7%,n:255	C:82.1%[S:78.7%,D:3.4%],F:2.9%,M:15.0%,n:446
Vitrellaceae	Vitrella brassicaformis	CCMP3155	CryptoDB	2024-04-22	11:29:00	68		C:78.0%[S:76.5%,D:1.6%],F:6.3%,M:15.7%,n:255	C:90.1%[S:85.4%,D:4.7%],F:0.9%,M:9.0%,n:446
								C: Complete BUSCOs
								S: Complete and single-copy BUSCOs
								D: Complete and duplicated BUSCOs
								F: Fragmented BUSCOs
								M: Missing BUSCOs
								n: number of BUSCOs
