# Supplementary material for: The genome sequence of the gastric gland parasite, Cryptosporidium proliferans
Source: iScience. 2026 Apr 6;29(5):115597. doi: 10.1016/j.isci.2026.115597 (PMC13125899; doi:10.1016/j.isci.2026.115597)
Supplement: Table S2. Distribution of invasion-related and metabolic genes across Cryptosporidium genomes — Presence/absence and copy number of apical complex proteins, invasion-related genes, and proteins involved in mitochondrial metabolism. Values within table cells indicate copy number, and presence is highlighted in blue. [file mmc3.xlsx]

## Sheet: Sheet1
type	OG	annotations	acc	Candersoni30847	Cproliferans	CmurisRN66	Cryanae45019	Cbovis45015	Cubiquitum39726	Cspchipmunk37763	CmeleagridisUKMEL1	ChominisUdeA01	CtyzzeriUGA55	CparvumIOWA-ATCC
apical complex genes	OG0000058	PKAC1 cAMP-dependent protein kinase subunit PKAc1	TGME49_226030.R1193	57	58	56	56	57	57	56	57	58	58	58
	OG0000081	DEAD/DEAH box helicase domain-containing protein	TGME49_222140.R1049	20	20	19	22	21	24	24	23	23	23	23
	OG0000014	CDC48AP cell division protein CDC48AP	TGME49_321640.R3898	15	16	16	13	13	15	15	15	15	15	15
	OG0000023	TLN1 rhoptry metalloprotease toxolysin TLN1	TGME49_269885.R2707	8	10	10	11	11	12	14	14	13	15	15
	OG0000000	ABC transporter transmembrane region domain-containing protein	TGME49_305590-t26_1	13	13	14	12	13	12	12	13	12	12	12
	OG0000148	chaperonin cpn60, putative	TGME49_240600-t26_1	8	8	8	8	8	8	8	7	8	8	8
	OG0000221	myosin H	TGME49_243250-t26_1	7	7	8	7	9	7	8	7	8	8	8
	OG0000240	MIC2 microneme protein MIC2	TGME49_201780.R473	7	7	7	7	7	6	6	6	6	6	6
	OG0004574	haloacid dehalogenase family hydrolase domain-containing protein	TGME49_236860.R1603	3	5	6	5	5	5	4	6	6	5	6
	OG0000237	IMC42 inner membrane complex protein IMC42	TGME49_312100.R3662	7	8	5	4	6	5	7	5	5	4	5
	OG0000235	DHHC2 palmitoyltransferase DHHC2	TGME49_278850.R3020	4	4	4	5	5	6	4	4	5	5	5
	OG0000044	elongation factor tu, apicoplast, putative	TGME49_302050-t26_1	4	5	5	5	3	4	6	5	5	5	5
	OG0000005	centrin	PIM04372.1	4	4	4	3	3	4	4	4	4	4	4
	OG0000070	MyoA myosin A	TGME49_235470.R1562	4	3	3	3	2	4	4	4	4	4	4
	OG0003835	3-ketoacyl-(acyl-carrier-protein) reductase	TGME49_217740.R923	3	4	4	3	3	3	4	4	4	3	4
	OG0000152	DHHC1 palmitoyltransferase DHHC1	TGME49_250870.R1967	5	5	5	4	4	3	4	2	3	3	3
	OG0004436	DEAD/DEAH box helicase domain-containing protein	TGME49_291670-t26_1	5	4	5	2	1	2	2	2	3	3	2
	OG0000006	ADP-ribosylation factor family protein	TGME49_291800-t26_1	4	4	4	3	3	3	3	3	3	3	3
	OG0004440	ubiquitin conjugating enzyme E2, putative	TGME49_295990.R3394	4	4	4	4	3	3	3	4	3	3	2
	OG0000015	a135protein Cryptosporidium parvum	CAA07157.1	3	3	3	4	3	3	3	3	3	3	3
	OG0004397	ATP-binding cassette sub-family B member 5	TGME49_249820-t26_1	3	3	2	3	4	3	3	2	3	3	3
	OG0002085	PPM3F protein phosphatase PPM3F	TGME49_278510.R3000	3	4	5	3	2	3	3	4	3	3	4
	OG0000013	elongation factor Tu GTP binding domain-containing protein	TGME49_301380-t26_1	3	3	3	3	4	3	3	3	3	3	3
	OG0000226	GAP50 gliding-associated protein GAP50	TGME49_219320-t26_1	3	3	3	2	2	2	2	2	2	2	2
	OG0000247	ASP3 aspartyl protease ASP3	TGME49_246550-t26_1	3	2	3	2	2	2	2	2	2	2	2
	OG0004400	DnaJ C terminal region domain-containing protein	TGME49_253650.R2032	3	3	3	2	2	3	2	2	2	2	2
	OG0004520	MIC12 microneme protein MIC12	TGME49_267680-t26_1	3	4	3	2	2	2	2	2	2	2	2
	OG0000249	CPC2 cathepsin CPC2	TGME49_276130.R2965	3	2	2	3	3	3	2	2	2	2	2
	OG0000113	membraneoccupation and recognition nexus protein MORN	KAF7457049.1	2	2	2	2	2	2	2	2	2	2	1
	OG0000049	SUB1 subtilisin SUB1	TGME49_204050.R540	2	2	2	2	2	2	2	2	2	2	2
	OG0004473	ALV4 alveolin domain containing intermediate filament IMC4	TGME49_231630-t26_1	2	2	2	2	2	2	1	1	2	2	2
	OG0000082	adenylate kinase superfamily protein	TGME49_258640-t26_1	2	1	2	2	2	2	2	2	2	2	2
	OG0000029	COPI associated protein, putative	TGME49_260500-t26_1	2	2	2	2	2	2	2	2	2	2	2
	OG0000111	sodium/hydrogen exchanger NHE2	TGME49_299060-t26_1	2	2	2	2	2	2	2	2	2	3	2
	OG0000157	nmda receptor glutamate-binding chain	TGME49_309560.R3571	2	2	2	2	2	2	2	2	2	2	2
	OG0000017	Hsp90 domain-containing protein	TGME49_310430-t26_1	2	2	2	2	2	2	2	2	2	2	2
	OG0000150	EREBP-4 family protein	TGME49_315980.R3799	2	2	2	2	2	2	2	2	2	2	2
	OG0000158	TFP3 transporter facilitator protein TFP3	TGME49_316280.R3804	2	2	2	2	2	2	2	2	2	2	2
	OG0000222	PCR7 preconoidal ring protein PCR7	TGME49_271880.R2826	1	1	1	2	2	2	2	1	2	2	2
	OG0000234	GAPM3 glideosome-associated protein with multiple-membrane spans GAPM3	TGME49_271970-t26_1	1	1	1	2	2	2	2	2	2	2	2
	OG0000156	rhoptryneck protein RON9 Cryptosporidium felis	TGME49_308810-t26_1	1	2	1	2	4	1	2	2	2	2	2
	OG0000005	centrinCryptosporidium parvum Iowa II	XP_001388100.1	1	1	1	4	4	2	2	2	2	2	2
	OG0003769	hypothetical protein	TGME49_234540-t26_1	3	3	3	1	1	1	1	1	1	1	1
	OG0000005	centrin3 Theileria orientalis strain Shintoku	BAM38743.1	2	2	2	0	0	2	1	1	1	1	1
	OG0000156	RON9 rhoptry neck protein RON9	KAF7459308.1	2	2	2	2	1	2	1	1	1	1	1
	OG0000108	rhoptry	TGME49_222100-t26_1	2	1	1	1	1	1	1	1	1	1	1
	OG0000232	GAP40 GAP40 protein	TGME49_249850-t26_1	2	2	2	1	2	2	2	2	1	2	2
	OG0000103	myosin light chain MLC1	TGME49_257680.R2182	2	2	2	1	1	1	1	2	1	1	1
	OG0000109	rhoptryneck RON6 Cryptosporidium sp chipmunk genotype I	KAF7457726.1	1	1	1	1	0	1	1	1	1	1	1
	OG0000159	IMCsubcompartment protein ISP	KAF7459353.1	1	1	1	1	1	1	1	1	1	1	1
	OG0000477	Calmodulinflagellar Cryptosporidium hominis CAM1	OLQ18330.1	1	1	1	1	1	1	0	1	1	1	1
	OG0000250	Dyneinlight chain type	POM85602.1	1	1	1	1	0	1	1	1	1	1	1
	OG0000241	hypothetical protein	TGME49_205680-t26_1	1	1	1	1	1	1	1	1	1	1	1
	OG0000242	TLN4 toxolysin TLN4	TGME49_206510.R588	1	1	1	1	1	1	1	1	1	1	1
	OG0000225	ALV3 alveolin domain containing intermediate filament IMC3	TGME49_216000-t26_1	1	1	1	1	1	1	1	1	1	1	1
	OG0000151	TFP1 transporter facilitator protein TFP1	TGME49_216820.R894	1	1	1	1	1	1	1	1	1	1	1
	OG0000104	NADPH-glutathione reductase	TGME49_219130.R962	1	1	1	1	1	1	1	1	1	1	1
	OG0000106	GAPM2A glideosome-associated protein with multiple-membrane spans GAPM2A	TGME49_219270-t26_1	1	1	1	1	1	1	1	0	1	1	0
	OG0000107	IMC6 alveolin domain containing intermediate filament IMC6	TGME49_220270.R992	1	1	2	1	1	0	1	1	1	1	1
	OG0000143	tRNA ligases class II (D, K and N) domain-containing protein	TGME49_220350-t26_1	1	1	1	1	1	1	1	1	1	1	1
	OG0000080	ACC1 acetyl-CoA carboxylase ACC1	TGME49_221320-t26_1	1	1	1	1	1	1	1	1	1	1	1
	OG0004378	GYRA DNA gyrase subunit A	TGME49_221330-t26_1	1	1	1	0	0	1	1	1	1	1	1
	OG0000144	PGKII phosphoglycerate kinase PGKII	TGME49_222020.R1045	1	1	1	1	1	1	1	1	1	1	1
	OG0000079	hypothetical protein	TGME49_222350-t26_1	1	1	1	1	1	1	1	1	1	1	1
	OG0000140	hypothetical protein	TGME49_223790-t26_1	1	1	1	1	1	1	1	1	1	1	1
	OG0000145	GRX4 glutaredoxin 4	TGME49_227150-t26_1	1	1	1	1	1	1	1	1	1	1	1
	OG0000110	RON11 rhoptry neck protein RON11	TGME49_230350.R1365	1	1	1	1	1	1	1	1	1	1	1
	OG0000228	LIPIN phosphatidate phosphatase LIPIN	TGME49_230690.R1382	1	1	1	1	1	1	1	1	1	2	1
	OG0000229	ALV1 alveolin domain containing intermediate filament IMC1	TGME49_231640-t26_1	1	1	1	1	1	1	1	1	1	1	1
	OG0000230	TSC5 transverse sutures component TSC5	TGME49_232260.R1454	1	1	1	1	1	1	1	1	1	1	1
	OG0000146	TPI-II triose-phosphate isomerase TPI-II	TGME49_233500-t26_1	1	1	1	1	1	1	1	1	1	1	1
	OG0000147	DALR anticodon binding domain-containing protein	TGME49_233860.R1521	1	1	1	1	1	1	1	1	1	1	1
	OG0000101	ISP2 IMC sub-compartment protein ISP2	TGME49_237820-t26_1	1	1	1	1	1	1	1	1	1	1	1
	OG0000231	PKAR1 cAMP-dependent protein kinase regulatory subunit 1	TGME49_242070.R1730	1	1	1	1	1	1	1	1	1	1	1
	OG0000244	ROP9 rhoptry protein ROP9	TGME49_243730.R1772	1	1	1	1	1	1	1	1	1	1	1
	OG0004482	MORN3 membrane occupation and recognition nexus protein MORN3	TGME49_245710.R1816	1	1	1	1	1	1	1	1	1	1	1
	OG0000102	CAM1 calmodulin CAM1	TGME49_246930-t26_1	1	1	1	1	1	1	1	1	1	1	1
	OG0000154	GRX3 glutaredoxin 3	TGME49_247580-t26_1	1	1	1	1	1	1	1	1	1	1	1
	OG0000141	PCR6 preconoidal ring protein PCR6	TGME49_253600.R2030	1	1	1	1	1	1	1	1	1	1	1
	OG0000155	hypothetical protein	TGME49_254070.R2045	1	1	1	1	1	1	1	1	1	1	1
	OG0000218	DCX doublecortin domain-containing protein DCX	TGME49_256030.R2130	1	1	1	1	1	1	1	1	1	1	1
	OG0000083	membrane protein FtsH1	TGME49_259260-t26_1	1	1	1	3	3	1	1	1	1	1	1
	OG0000248	ARO armadillo repeats only protein ARO	TGME49_261440.R2362	1	1	1	1	1	1	1	1	1	1	1
	OG0000243	CLAMP claudin-like apicomplexan microneme protein	TGME49_265790.R2545	1	1	1	1	1	1	1	1	1	1	1
	OG0000219	CPH1 conoid protein hub CPH1	TGME49_266630.R2573	1	1	1	1	1	1	1	1	1	1	1
	OG0000233	ISC6 IMC sutures component ISC6	TGME49_267620.R2609	1	1	1	1	1	1	1	1	1	1	1
	OG0000224	OTU10 OTU domain-containing protein OTU10	TGME49_268690.R2644	1	1	1	1	1	1	1	1	1	1	1
	OG0000149	GAPDH2 glyceraldehyde-3-phosphate dehydrogenase GAPDH2	TGME49_269190.R2670	1	1	1	1	1	1	1	1	1	1	1
	OG0000102	ELC1 essential light chain ELC1	TGME49_269442.R2683	1	0	1	1	1	1	1	1	1	1	1
	OG0000105	ClpB3 chaperone protein ClpB3	TGME49_275690.R2959	1	1	1	0	0	1	1	1	1	1	1
	OG0000245	hypothetical protein	TGME49_279420-t26_1	1	1	1	1	1	1	1	1	1	1	1
	OG0000002	3-oxoacyl-acyl-carrier protein synthase I/II, putative	TGME49_293590.R3311	1	3	2	5	5	4	5	5	1	2	2
	OG0000236	DHHC14 palmitoyltransferase DHHC14	TGME49_293730.R3322	1	1	1	1	1	1	1	1	1	1	1
	OG0000142	organismPlasmodiumfalciparum 3D7 SAS6like protein putative	TGME49_301420.R3478	1	1	1	1	0	0	1	0	1	1	1
	OG0000220	variable surface lipoprotein	TGME49_306350.R3520	1	1	1	1	1	1	1	1	1	1	1
	OG0000246	RON1 rhoptry neck protein RON1	TGME49_310010.R3589	1	1	1	1	1	1	1	1	1	1	1
	OG0000238	DUF803 domain-containing protein	TGME49_312622-t26_1	1	1	1	1	1	1	1	1	1	1	1
	OG0000239	ILP1 IMC localizing protein ILP1	TGME49_313380.R3702	1	1	1	1	1	1	1	1	1	1	1
	OG0000223	MLC7 myosin light chain MLC7	TGME49_315780.R3789	1	1	1	1	1	1	1	1	1	1	1
	OG0004454	PBGS Porphobilinogen Synthase (PBGS) / Aminolevulinic Acid Dehydratase (ALAD)	TGME49_500302.R91	1	1	1	0	0	1	1	1	1	1	1
	OG0000476	235kDa rhoptry protein Cryptosporidium hominis TU502	XP_667857.1	1	1	1	1	1	1	1	1	1	1	1
	OG0000084	transmembraneadhesin partial Cryptosporidium hominis	ABG78277.1	0	0	0	0	0	0	0	0	1	1	0
	OG0000073	Dyneinlight chain tctex	PPS92683.1	0	0	0	0	0	0	1	1	1	1	1
	OG0002085	protein phosphatase PPM3G, putative	TGME49_201520-t26_1	0	0	0	1	2	0	1	0	1	1	0
	OG0000227	GAP45 gliding-associated protein GAP45	TGME49_223940.R1099	0	0	0	1	1	1	1	1	1	1	1
	OG0003227	EF hand domain-containing protein	TGME49_280480.R3041	0	0	0	1	1	1	1	1	1	1	1
	OG0004497	IMC23 inner membrane complex protein IMC23	TGME49_304670.R3485	0	0	0	0	0	1	0	1	1	0	0
	OG0000103	MLC5 myosin light chain MLC5	TGME49_311260-t26_1	0	0	0	1	1	1	1	0	1	1	1
	OG0003834	alveolindomain containing intermediate filament IMC15 Toxoplasma gondii ME49	XP_018638227.1	0	0	0	0	0	1	1	1	1	1	1
	OG0000059	rhoptryprotein Cryptosporidium hominis TU502	XP_665977.1	0	0	0	0	0	0	1	1	1	1	1
	OG0000112	rhoptryprotein Cryptosporidium hominis TU502	XP_668347.1	0	0	0	0	0	0	0	1	1	1	1
	OG0000019	myosin-light-chain kinase	TGME49_322000-t26_1	2	0	1	0	0	0	0	0	0	0	0
	OG0000112	rhoptryCryptosporidium sp chipmunk genotype I	KAH8584306.1	1	1	1	1	1	1	1	0	0	0	0
	OG0000059	rhoptryprotein Cryptosporidium ryanae	KAH8739289.1	1	1	1	1	0	0	0	0	0	0	0
	OG0000073	dyneinlight chain Cryptosporidium ubiquitum	OII72006.1	1	1	1	0	0	1	0	0	0	0	0
	OG0002085	protein phosphatase PPM3H, putative	TGME49_201630-t26_1	1	0	0	0	0	0	0	0	0	0	0
	OG0004363	PDHE2 pyruvate dehydrogenase complex subunit PDH-E2	TGME49_206610.R594	1	1	1	0	0	0	0	0	0	0	0
	OG0000106	GAPM2B glideosome-associated protein with multiple-membrane spans GAPM2B	TGME49_206690.R597	1	1	1	0	0	0	0	1	0	0	1
	OG0000153	RASP1 rhoptry apical surface protein RASP1	TGME49_235130-t26_1	1	1	1	1	0	1	1	1	0	1	1
	OG0003965	endonuclease/exonuclease/phosphatase family protein	TGME49_293190.R3276	1	1	1	1	1	1	0	0	0	0	0
	OG0000071	hypothetical protein	TGME49_304500.R3483	1	1	0	0	0	1	1	1	0	1	1
	OG0003668	PDHE3I pyruvate dehydrogenase complex subunit PDH-E3I	TGME49_305980-t26_1	1	1	1	0	0	0	0	0	0	0	0
	OG0003669	transporter, major facilitator family protein	TGME49_309580-t26_1	1	1	1	0	0	0	0	0	0	0	0
	OG0004447	Sel1 repeat-containing protein	TGME49_313690-t26_1	1	1	1	0	0	0	0	0	0	0	0
	OG0003837	PhIL1 Toxoplasma gondii	ABA26842.1	0	0	0	0	0	0	0	0	0	0	0
	OG0000084	transmembraneadhesin partial Cryptosporidium wrairi	ABG78275.1	0	0	0	0	0	0	0	0	0	0	1
	OG0000084	transmembraneadhesin partial Cryptosporidium meleagridis	ABG78278.1	0	0	0	0	0	1	1	1	0	0	0
	OG0003967	intraconoid microtubule associated protein.1 Toxoplasma gondii	ADB96016.1	0	0	0	0	0	0	0	0	0	0	0
	OG0003834	TPA alveolin domain containing intermediate filament IMC15 Neospora caninum Liverpool	CEL64851.1	0	0	0	0	0	0	0	0	0	0	0
	OG0003833	TPA GAP70 Toxoplasma gondii VEG	CEL74969.1	0	0	0	0	0	0	0	0	0	0	0
	OG0000101	IMC subcompartment protein ISP1 Toxoplasma gondii ME49	EPT29535.1	0	0	0	0	0	0	0	0	0	0	0
	OG0000250	dynein light chain DLC Toxoplasma gondii	KAF4645685.1	0	0	0	0	0	0	0	0	0	0	0
	OG0000059	rhoptryprotein Cryptosporidium bovis	KAH7648413.1	0	0	0	0	1	0	0	0	0	0	0
	OG0000108	SOS1 effector protein SOS1	KAH8583882.1	0	1	1	0	0	0	0	0	0	0	0
	OG0000109	rhoptryneck protein RON6 Cryptosporidium felis	KAH8584674.1	0	0	0	0	1	0	0	0	0	0	0
	OG0000073	dyneinlight chain tctex	KAK6589724.1	0	0	0	1	1	0	0	0	0	0	0
	OG0000005	centrin.1 Toxoplasma gondii VAND	KFH11861.1	0	0	0	0	0	0	0	0	0	0	0
	OG0003833	GAP70 Toxoplasma gondii ARI	KYF46266.1	0	0	0	0	0	0	0	0	0	0	0
	OG0000059	rhoptryprotein Cryptosporidium ubiquitum	OII74940.1	0	0	0	0	0	1	0	0	0	0	0
	OG0000142	organismPlasmodium falciparum 3D7 SAS6like protein putative	PF3D7 1316400 1p1	0	0	0	0	0	0	0	0	0	0	0
	OG0000142	SAS6L SAS6-like protein	PF3D7_1316400	0	0	0	0	1	1	0	1	0	0	0
	OG0000113	membrane occupation and recognition nexus protein morn1 Cystoisospora suis	PHJ15056.1	0	0	0	0	0	0	0	0	0	0	0
	OG0004895	RNG1	RNG1	0	0	0	0	0	0	0	0	0	0	0
	OG0003837	photosensitizedINAlabeled protein	SOS76115.1	0	0	0	0	0	0	0	0	0	0	0
	OG0003460	MIC17B microneme protein MIC17B	TGME49_200240-t26_1	0	0	0	0	0	0	0	0	0	0	0
	OG0003460	MIC17A microneme protein MIC17A	TGME49_200250-t26_1	0	0	0	0	0	0	0	0	0	0	0
	OG0003460	PAN/Apple domain-containing protein	TGME49_200270-t26_1	0	0	0	0	0	0	0	0	0	0	0
	OG0004361	hypothetical protein	TGME49_201270-t26_1	0	0	0	0	0	0	0	0	0	0	0
	OG0004318	TLAP4 thioredoxin-like associated protein TLAP4	TGME49_201760.R471	0	0	0	0	0	0	0	0	0	0	0
	OG0003988	hypothetical protein	TGME49_202200-t26_1	0	0	0	0	0	0	0	0	0	0	0
	OG0004362	hypothetical protein	TGME49_202440.R489	0	0	0	0	0	0	0	0	0	0	0
	OG0004532	hypothetical protein	TGME49_203790.R532	0	0	0	0	0	0	0	0	0	0	0
	OG0004570	hypothetical protein	TGME49_203930-t26_1	0	0	0	0	0	0	0	0	0	0	0
	OG0004533	ROP12 rhoptry protein ROP12	TGME49_203990-t26_1	0	0	0	0	0	0	0	0	0	0	0
	OG0003981	PLP1 perforin-like protein PLP1	TGME49_204130.R543	0	0	0	0	0	0	0	0	0	0	0
	OG0003764	GTP-binding protein, putative	TGME49_204350-t26_1	0	0	0	0	0	0	0	0	0	0	0
	OG0004506	MIC11 microneme protein MIC11	TGME49_204530.R557	0	0	0	0	0	0	0	0	0	0	0
	OG0004319	hypothetical protein	TGME49_204880-t26_1	0	0	0	0	0	0	0	0	0	0	0
	OG0004534	ROP18 rhoptry protein ROP18	TGME49_205250-t26_1	0	0	0	0	0	0	0	0	0	0	0
	OG0004535	hypothetical protein	TGME49_205360-t26_1	0	0	0	0	0	0	0	0	0	0	0
	OG0004456	hypothetical protein	TGME49_205390.R568	0	0	0	0	0	0	0	0	0	0	0
	OG0004457	hypothetical protein	TGME49_205690.R579	0	0	0	0	0	0	0	0	0	0	0
	OG0003968	peptidyl-tRNA hydrolase domain-containing protein	TGME49_207630.R622	0	0	0	0	0	0	0	0	0	0	0
	OG0004507	MIC4 microneme protein MIC4	TGME49_208030-t26_1	0	0	0	0	0	0	0	0	0	0	0
	OG0004352	PH domain-containing protein	TGME49_208340-t26_1	0	0	0	0	0	0	0	0	0	0	0
	OG0004458	GRA46 dense granule protein GRA46	TGME49_208370.R639	0	0	0	0	0	0	0	0	0	0	0
	OG0004364	carrier superfamily protein	TGME49_208560.R648	0	0	0	0	0	0	0	0	0	0	0
	OG0004365	1-deoxy-D-xylulose-5-phosphate synthase	TGME49_208820.R657	0	0	0	0	0	0	0	0	0	0	0
	OG0004366	DEAD/DEAH box helicase domain-containing protein	TGME49_208842.R659	0	0	0	0	0	0	0	0	0	0	0
	OG0004536	hypothetical protein	TGME49_209170-t26_1	0	0	0	0	0	0	0	0	0	0	0
	OG0003766	ROP42 rhoptry protein ROP42	TGME49_209985-t26_1	0	0	0	0	0	0	0	0	0	0	0
	OG0004537	ROP54 rhoptry protein ROP54	TGME49_210370.R708	0	0	0	0	0	0	0	0	0	0	0
	OG0004571	transporter, putative	TGME49_210820.R720	0	0	0	0	0	0	0	0	0	0	0
	OG0004538	ROP26 rhoptry kinase family protein ROP26 (incomplete catalytic triad)	TGME49_211260-t26_1	0	0	0	0	0	0	0	0	0	0	0
	OG0004539	ROP15 rhoptry protein ROP15	TGME49_211290-t26_1	0	0	0	0	0	0	0	0	0	0	0
	OG0004367	hypothetical protein	TGME49_211440-t26_1	0	0	0	0	0	0	0	0	0	0	0
	OG0004368	LSU ribosomal protein L18P, putative	TGME49_211870.R751	0	0	0	0	0	0	0	0	0	0	0
	OG0004369	RAP domain-containing protein	TGME49_211890-t26_1	0	0	0	0	0	0	0	0	0	0	0
	OG0003838	CLIP CLAMP-linked invasion protein CLIP	TGME49_212270.R761	0	0	0	0	0	0	0	0	0	0	0
	OG0004370	hypothetical protein	TGME49_213010-t26_1	0	0	0	0	0	0	0	0	0	0	0
	OG0004371	hypothetical protein	TGME49_213240-t26_1	0	0	0	0	0	0	0	0	0	0	0
	OG0004540	toxofilin	TGME49_214080-t26_1	0	0	0	0	0	0	0	0	0	0	0
	OG0004459	hypothetical protein	TGME49_214220.R819	0	0	0	0	0	0	0	0	0	0	0
	OG0004372	1-deoxy-D-xylulose 5-phosphate reductoisomerase, putative	TGME49_214850.R834	0	0	0	0	0	0	0	0	0	0	0
	OG0004320	AC4 apical cap protein AC4	TGME49_214880.R835	0	0	0	0	0	0	0	0	0	0	0
	OG0004508	M2AP MIC2-associated protein M2AP	TGME49_214940.R838	0	0	0	0	0	0	0	0	0	0	0
	OG0004373	FD ferredoxin FD	TGME49_215070.R845	0	0	0	0	0	0	0	0	0	0	0
	OG0004374	PP-loop family protein	TGME49_215100-t26_1	0	0	0	0	0	0	0	0	0	0	0
	OG0004375	hypothetical protein	TGME49_215690-t26_1	0	0	0	0	0	0	0	0	0	0	0
	OG0003767	ROP8 rhoptry protein ROP8	TGME49_215775-t26_1	0	0	0	0	0	0	0	0	0	0	0
	OG0003767	ROP2A rhoptry protein ROP2A	TGME49_215785-t26_1	0	0	0	0	0	0	0	0	0	0	0
	OG0004376	trigger factor protein, putative	TGME49_216630-t26_1	0	0	0	0	0	0	0	0	0	0	0
	OG0004460	IMC19 inner membrane complex protein IMC19	TGME49_217510.R907	0	0	0	0	0	0	0	0	0	0	0
	OG0004461	IMC25 inner membrane complex protein IMC25	TGME49_218240-t26_1	0	0	0	0	0	0	0	0	0	0	0
	OG0003990	ROP48 rhoptry protein ROP48	TGME49_218270.R935	0	0	0	0	0	0	0	0	0	0	0
	OG0004509	MIC6 microneme protein MIC6	TGME49_218520.R943	0	0	0	0	0	0	0	0	0	0	0
	OG0004462	ISC2 IMC sutures component ISC2	TGME49_219170.R963	0	0	0	0	0	0	0	0	0	0	0
	OG0004377	ribosomal protein L15 protein	TGME49_220300.R995	0	0	0	0	0	0	0	0	0	0	0
	OG0003978	ISC3 IMC sutures component ISC3	TGME49_220930.R1008	0	0	0	0	0	0	0	0	0	0	0
	OG0003982	hypothetical protein	TGME49_221180.R1011	0	0	0	0	0	0	0	0	0	0	0
	OG0004510	hypothetical protein	TGME49_221480.R1023	0	0	0	0	0	0	0	0	0	0	0
	OG0004541	hypothetical protein	TGME49_221675.R1035	0	0	0	0	0	0	0	0	0	0	0
	OG0004463	IMC7 alveolin domain containing intermediate filament IMC7	TGME49_222220.R1054	0	0	0	0	0	0	0	0	0	0	0
	OG0004379	hypothetical protein	TGME49_222270-t26_1	0	0	0	0	0	0	0	0	0	0	0
	OG0004380	hypothetical protein	TGME49_222300-t26_1	0	0	0	0	0	0	0	0	0	0	0
	OG0004464	hypothetical protein	TGME49_222400-t26_1	0	0	0	0	0	0	0	0	0	0	0
	OG0003989	RON3 rhoptry neck protein RON3	TGME49_223920-t26_1	0	0	0	0	0	0	0	0	0	0	0
	OG0004465	IAP5 IMC-associated protein IAP5	TGME49_224000-t26_1	0	0	0	0	0	0	0	0	0	0	0
	OG0004321	hypothetical protein	TGME49_224540-t26_1	0	0	0	0	0	0	0	0	0	0	0
	OG0004511	hypothetical protein	TGME49_224620-t26_1	0	0	0	0	0	0	0	0	0	0	0
	OG0004322	CIP3 CPH1-interacting protein CIP3	TGME49_225020.R1142	0	0	0	0	0	0	0	0	0	0	0
	OG0004542	hypothetical protein	TGME49_225150.R1154	0	0	0	0	0	0	0	0	0	0	0
	OG0004543	hypothetical protein	TGME49_225200.R1157	0	0	0	0	0	0	0	0	0	0	0
	OG0003991	hypothetical protein	TGME49_225320.R1164	0	0	0	0	1	1	1	0	0	0	0
	OG0004466	hypothetical protein	TGME49_225480-t26_1	0	0	0	0	0	0	0	0	0	0	0
	OG0004467	IMC41 inner membrane complex protein IMC41	TGME49_225560-t26_1	0	0	0	0	0	0	0	0	0	0	0
	OG0004323	AC7 apical cap protein AC7	TGME49_225690.R1176	0	0	0	0	0	0	0	0	0	0	0
	OG0004381	iron-sulfur assembly ATPase	TGME49_225800-t26_1	0	0	0	0	0	0	0	0	0	0	0
	OG0004512	hypothetical protein	TGME49_225820-t26_1	0	0	0	0	0	0	0	0	0	0	0
	OG0004544	hypothetical protein	TGME49_225860-t26_1	0	0	0	0	0	0	0	0	0	0	0
	OG0004468	SABP1 sialic acid binding protein SABP1	TGME49_225940.R1185	0	0	0	0	0	0	0	0	0	0	0
	OG0004382	acyl transferase domain-containing protein	TGME49_225990-t26_1	0	0	0	0	0	0	0	0	0	0	0
	OG0004513	transporter, major facilitator family protein	TGME49_226020.R1192	0	0	0	0	0	0	0	0	0	0	0
	OG0004353	CAM3 calmodulin CAM3	TGME49_226040.R1194	0	0	0	0	0	0	0	0	0	0	0
	OG0004324	hypothetical protein	TGME49_226290.R1201	0	0	0	0	0	0	0	0	0	0	0
	OG0004383	LIPA lipoic acid synthase LIPA	TGME49_226400-t26_1	0	0	0	0	0	0	0	0	0	0	0
	OG0004469	hypothetical protein	TGME49_226570.R1214	0	0	0	0	0	0	0	0	0	0	0
	OG0004545	hypothetical protein	TGME49_226690-t26_1	0	0	0	0	0	0	0	0	0	0	0
	OG0004325	hypothetical protein	TGME49_226990.R1234	0	0	0	0	0	0	0	0	0	0	0
	OG0004326	hypothetical protein	TGME49_227000.R1235	0	0	0	0	0	0	0	0	0	0	0
	OG0004384	LYTB 4-hydroxy-3-methylbut-2-enyl diphosphate reductase	TGME49_227420-t26_1	0	0	0	0	0	0	0	0	0	0	0
	OG0004546	ROP11 rhoptry kinase family protein ROP11 (incomplete catalytic triad)	TGME49_227810-t26_1	0	0	0	0	0	0	0	0	0	0	0
	OG0004385	histone family DNA-binding protein	TGME49_227970.R1269	0	0	0	0	0	0	0	0	0	0	0
	OG0003969	START domain-containing protein	TGME49_228130.R1275	0	0	0	0	0	0	0	0	0	0	0
	OG0004470	vacuolar (h+)-atpase g subunit protein	TGME49_228200.R1282	0	0	0	0	0	0	0	0	0	0	0
	OG0004386	hypothetical protein	TGME49_228270-t26_1	0	0	0	0	0	0	0	0	0	0	0
	OG0004547	RON4 rhoptry neck protein RON4	TGME49_229010-t26_1	0	0	0	0	0	0	0	0	0	0	0
	OG0004572	hypothetical protein	TGME49_229500.R1327	0	0	0	0	0	0	0	0	0	0	0
	OG0004327	AC8 apical cap protein AC8	TGME49_229640.R1330	0	0	0	0	0	0	0	0	0	0	0
	OG0004471	hypothetical protein	TGME49_230160-t26_1	0	0	0	0	0	0	0	0	0	0	0
	OG0000107	ALV12 alveolin domain containing intermediate filament IMC10	TGME49_230210-t26_1	0	0	0	0	0	1	0	0	0	0	0
	OG0004328	AAP4 apical annuli protein AAP4	TGME49_230340.R1364	0	0	0	0	0	0	0	0	0	0	0
	OG0004472	TSC3 transverse sutures component TSC3	TGME49_230850.R1387	0	0	0	0	0	0	0	0	0	0	0
	OG0004387	PL2 patatin-like phospholipase PL2	TGME49_231370.R1414	0	0	0	0	0	0	0	0	0	0	0
	OG0004388	beta-ketoacyl-acyl carrier protein synthase III, putative	TGME49_231890.R1429	0	0	0	0	0	0	0	0	0	0	0
	OG0004573	RON12 rhoptry neck protein RON12	TGME49_232020.R1439	0	0	0	0	0	0	0	0	0	0	0
	OG0004474	IMC21 inner membrane complex protein IMC21	TGME49_232030.R1440	0	0	0	0	0	0	0	0	0	0	0
	OG0003833	GAP70 gliding-associated protein GAP70	TGME49_233030.R1490	0	0	0	0	0	0	0	0	0	0	0
	OG0004354	hypothetical protein	TGME49_234270.R1530	0	0	0	0	0	0	0	0	0	0	0
	OG0003983	MIC21 microneme protein MIC21	TGME49_234380.R1533	0	0	0	0	0	0	0	0	0	0	0
	OG0004475	ISC1 IMC sutures component ISC1	TGME49_235340.R1553	0	0	0	0	0	0	0	0	0	0	0
	OG0004329	AC5 apical cap protein AC5	TGME49_235380.R1556	0	0	0	0	0	0	0	0	0	0	0
	OG0004476	IMC37 inner membrane complex protein IMC37	TGME49_235690.R1571	0	0	0	0	0	0	0	0	0	0	0
	OG0004477	hypothetical protein	TGME49_236950-t26_1	0	0	0	0	0	0	0	0	0	0	0
	OG0004548	hypothetical protein	TGME49_237180-t26_1	0	0	0	0	0	0	0	0	0	0	0
	OG0004478	HXXEE motif protein	TGME49_238130.R1643	0	0	0	0	0	0	0	0	0	0	0
	OG0004330	hypothetical protein	TGME49_238380-t26_1	0	0	0	0	0	0	0	0	0	0	0
	OG0003967	ICMAP1 intraconoidal microtubule-associated protein ICMAP1	TGME49_239300.R1669	0	0	0	0	0	0	0	0	0	0	0
	OG0004389	SUFE1 SufE-like protein 1	TGME49_239320.R1670	0	0	0	0	0	0	0	0	0	0	0
	OG0004390	hypothetical protein	TGME49_239680-t26_1	0	0	0	0	0	0	0	0	0	0	0
	OG0003964	ALV7 alveolin domain containing intermediate filament IMC11	TGME49_239770.R1685	0	0	0	0	0	0	0	0	0	0	0
	OG0004479	TSC2 transverse sutures component TSC2	TGME49_239800.R1687	0	0	0	0	0	0	0	0	0	0	0
	OG0004391	glyoxalase family protein	TGME49_240430-t26_1	0	0	0	0	0	0	0	0	0	0	0
	OG0004392	hypothetical protein	TGME49_240520-t26_1	0	0	0	0	0	0	0	0	0	0	0
	OG0004480	hypothetical protein	TGME49_240570.R1708	0	0	0	0	0	0	0	0	0	0	0
	OG0004575	ROP51 rhoptry protein ROP51	TGME49_241000.R1722	0	0	0	0	0	0	0	0	0	0	0
	OG0000019	myosin-light-chain kinase	TGME49_242118-t26_1	0	0	0	0	0	0	0	0	0	0	0
	OG0004355	AAP1 apical annuli protein AAP1	TGME49_242790.R1747	0	0	0	0	0	0	0	0	0	0	0
	OG0004549	hypothetical protein	TGME49_242820.R1749	0	0	0	0	0	0	0	0	0	0	0
	OG0000041	hypothetical protein	TGME49_243690.R1771	0	0	0	0	0	0	0	0	0	1	1
	OG0003765	SRS33 SAG-related sequence SRS33	TGME49_243790-t26_1	0	0	0	0	0	0	0	0	0	0	0
	OG0004514	GAMA GPI-anchored micronemal antigen GAMA	TGME49_243930.R1774	0	0	0	0	0	0	0	0	0	0	0
	OG0004393	PPR1 pentatricopeptide repeat-containing protein PPR1	TGME49_244050.R1780	0	0	0	0	0	0	0	0	0	0	0
	OG0004331	RNG2 apical ring protein RNG2	TGME49_244470.R1790	0	0	0	0	0	0	0	0	0	0	0
	OG0004481	hypothetical protein	TGME49_244670-t26_1	0	0	0	0	0	0	0	0	0	0	0
	OG0004515	MIC9 microneme protein MIC9	TGME49_245485-t26_1	0	0	0	0	0	0	0	0	0	0	0
	OG0004516	MIC8 microneme protein MIC8	TGME49_245490.R1807	0	0	0	0	0	0	0	0	0	0	0
	OG0004332	hypothetical protein	TGME49_245640.R1814	0	0	0	0	0	0	0	0	0	0	0
	OG0004394	PDHE1A pyruvate dehydrogenase complex subunit PDH-E1Alpha	TGME49_245670-t26_1	0	0	0	0	0	0	0	0	0	0	0
	OG0003992	hypothetical protein	TGME49_246178.R1827	0	0	0	0	0	0	0	0	0	0	0
	OG0004517	hypothetical protein	TGME49_246450-t26_1	0	0	0	0	0	0	0	0	0	0	0
	OG0004576	hypothetical protein	TGME49_246710-t26_1	0	0	0	0	0	0	0	0	0	0	0
	OG0004356	hypothetical protein	TGME49_246720-t26_1	0	0	0	0	0	0	0	0	0	0	0
	OG0004333	AC9 apical cap protein AC9	TGME49_246950.R1843	0	0	0	0	0	0	0	0	0	0	0
	OG0004395	hypothetical protein	TGME49_247280-t26_1	0	0	0	0	0	0	0	0	0	0	0
	OG0004550	WIP WAVE complex interacting protein WIP	TGME49_247520.R1857	0	0	0	0	0	0	0	0	0	0	0
	OG0004577	hypothetical protein	TGME49_247960-t26_1	0	0	0	0	0	0	0	0	0	0	0
	OG0003970	hypothetical protein	TGME49_248300.R1881	0	0	0	0	0	0	0	0	0	0	0
	OG0004483	IMC12 alveolin domain containing intermediate filament IMC12	TGME49_248700.R1902	0	0	0	0	0	0	0	0	0	0	0
	OG0004396	hypothetical protein	TGME49_248860-t26_1	0	0	0	0	0	0	0	0	0	0	0
	OG0000071	hypothetical protein	TGME49_249300.R1925	0	0	0	0	0	0	0	0	0	0	0
	OG0000005	CEN2 centrin 2	TGME49_250340.R1958	0	0	0	0	0	0	0	0	0	0	0
	OG0004518	MIC10 microneme protein MIC10	TGME49_250710.R1961	0	0	0	0	0	0	0	0	0	0	0
	OG0004334	AC2 apical cap protein AC2	TGME49_250820.R1965	0	0	0	0	0	0	0	0	0	0	0
	OG0004398	hypothetical protein	TGME49_251590.R1979	0	0	0	0	0	0	0	0	0	0	0
	OG0004399	ENR enoyl-acyl carrier reductase ENR	TGME49_251930-t26_1	0	0	0	0	0	0	0	0	0	0	0
	OG0004551	ROP24 rhoptry kinase family protein ROP24 (incomplete catalytic triad)	TGME49_252360-t26_1	0	0	0	0	0	0	0	0	0	0	0
	OG0004552	polo kinase	TGME49_252500.R2000	0	0	0	0	0	0	0	0	0	0	0
	OG0004335	hypothetical protein	TGME49_252880-t26_1	0	0	0	0	0	0	0	0	0	0	0
	OG0004578	hypothetical protein	TGME49_253100-t26_1	0	0	0	0	0	0	0	0	0	0	0
	OG0004553	RON4L1 rhoptry neck protein RON4L1	TGME49_253370.R2019	0	0	0	0	0	0	0	0	0	0	0
	OG0004579	metal cation transporter, ZIP family protein	TGME49_254080-t26_1	0	0	0	0	0	0	0	0	0	0	0
	OG0004401	tryptophanyl-tRNA synthetase (TrpRS1)	TGME49_254110-t26_1	0	0	0	0	0	0	0	0	0	0	0
	OG0004402	CDP-alcohol phosphatidyltransferase superfamily protein	TGME49_254540-t26_1	0	0	0	0	0	0	0	0	0	0	0
	OG0003993	Alpha-galactosidase	TGME49_254880-t26_1	0	0	0	0	0	0	0	0	0	0	0
	OG0004336	hypothetical protein	TGME49_255160.R2083	0	0	0	0	0	0	0	0	0	0	0
	OG0003839	AMA1 apical membrane antigen AMA1	TGME49_255260-t26_1	0	0	0	0	0	0	0	0	0	0	0
	OG0004484	IMC39 inner membrane complex protein IMC39	TGME49_255420.R2099	0	0	0	0	0	0	0	0	0	0	0
	OG0004403	2-C-methyl-D-erythritol 2,4-cyclodiphosphate synthase domain-containing protein	TGME49_255690.R2114	0	0	0	0	0	0	0	0	0	0	0
	OG0004337	hypothetical protein	TGME49_255895.R2121	0	0	0	0	0	0	0	0	0	0	0
	OG0003971	hypothetical protein	TGME49_256840.R2142	0	0	0	0	0	0	0	0	0	0	0
	OG0004404	hypothetical protein	TGME49_257170.R2161	0	0	0	0	0	0	0	0	0	0	0
	OG0004338	CIP2 CPH1-interacting protein CIP2	TGME49_257300.R2164	0	0	0	0	0	0	0	0	0	0	0
	OG0004405	ribosome recycling factor protein	TGME49_257980.R2195	0	0	0	0	0	0	0	0	0	0	0
	OG0004339	hypothetical protein	TGME49_258090.R2205	0	0	0	0	0	0	0	0	0	0	0
	OG0004554	ROP20 rhoptry kinase family protein ROP20	TGME49_258230-t26_1	0	0	0	0	0	0	0	0	0	0	0
	OG0004406	EFP elongation factor P	TGME49_258380.R2218	0	0	0	0	0	0	0	0	0	0	0
	OG0003837	PHIL1 photosensitized INA-labeled protein PHIL1	TGME49_258410-t26_1	0	0	0	0	0	0	0	0	0	0	0
	OG0004485	IMC24 inner membrane complex protein IMC24	TGME49_258470.R2222	0	0	0	0	0	0	0	0	0	0	0
	OG0004407	hypothetical protein	TGME49_258560.R2228	0	0	0	0	0	0	0	0	0	0	0
	OG0004555	ROP17 rhoptry protein ROP17	TGME49_258580-t26_1	0	0	0	0	0	0	0	0	0	0	0
	OG0004408	ribonuclease Z, putative	TGME49_258590.R2229	0	0	0	0	0	0	0	0	0	0	0
	OG0004580	ROP6 rhoptry protein ROP6	TGME49_258660-t26_1	0	0	0	0	0	0	0	0	0	0	0
	OG0004556	ROP31 rhoptry kinase family protein ROP31	TGME49_258800.R2241	0	0	0	0	0	0	0	0	0	0	0
	OG0004409	hypothetical protein	TGME49_259190.R2269	0	0	0	0	0	0	0	0	0	0	0
	OG0004410	site-specific recombinase, phage integrase family protein	TGME49_259230.R2274	0	0	0	0	0	0	0	0	0	0	0
	OG0004486	IMC27 inner membrane complex protein IMC27	TGME49_259630.R2283	0	0	0	0	0	0	0	0	0	0	0
	OG0003840	MIC13 microneme protein MIC13	TGME49_260190-t26_1	0	0	0	0	0	0	0	0	0	0	0
	OG0004411	DEAD/DEAH box helicase domain-containing protein	TGME49_260450-t26_1	0	1	1	0	2	0	0	1	0	0	1
	OG0004487	ALV9 alveolin domain containing intermediate filament IMC14	TGME49_260540-t26_1	0	0	0	0	0	0	1	1	0	0	0
	OG0000101	ISP1 IMC sub-compartment protein ISP1	TGME49_260820-t26_1	0	0	0	0	0	0	0	0	0	0	0
	OG0004340	hypothetical protein	TGME49_260825.R2343	0	0	0	0	0	0	0	0	0	0	0
	OG0004412	APT1 apicoplast triosephosphate translocator APT1	TGME49_261070.R2352	0	0	0	0	0	0	0	0	0	0	0
	OG0003984	ankyrin repeat-containing protein	TGME49_261710-t26_1	0	0	0	0	0	0	0	0	0	0	0
	OG0004581	RON10 rhoptry neck protein RON10	TGME49_261750.R2381	0	0	0	0	1	1	0	0	0	0	0
	OG0000072	MIC7 microneme protein MIC7	TGME49_261780-t26_1	0	0	0	1	0	0	0	0	0	0	0
	OG0004413	PREX plastid replication-repair enzyme PREX	TGME49_261850.R2384	0	0	0	0	0	0	0	0	0	0	0
	OG0004357	CAM2 calmodulin CAM2	TGME49_262010-t26_1	0	0	0	0	0	0	0	0	0	0	0
	OG0004582	ROP39 rhoptry kinase family protein ROP39	TGME49_262050-t26_1	0	0	0	0	0	0	0	0	0	0	0
	OG0004414	4-hydroxy-3-methylbut-2-en-1-yl diphosphate synthase	TGME49_262430.R2403	0	0	0	0	0	0	0	0	0	0	0
	OG0004557	ROP16 rhoptry protein ROP16	TGME49_262730.R2424	0	0	0	0	0	0	0	0	0	0	0
	OG0003841	DegP serine protease DegP	TGME49_262920.R2432	0	0	0	0	0	0	0	0	0	0	0
	OG0004415	hypothetical protein	TGME49_262990.R2436	0	0	0	0	0	0	0	0	0	0	0
	OG0004416	ACP acyl carrier protein ACP	TGME49_264080-t26_1	0	0	0	0	0	0	0	0	0	0	0
	OG0004417	hypothetical protein	TGME49_264200.R2512	0	0	0	0	0	0	0	0	0	0	0
	OG0004583	hypothetical protein	TGME49_264600-t26_1	0	0	0	0	0	0	0	0	0	0	0
	OG0004418	hypothetical protein	TGME49_264720-t26_1	0	0	0	0	0	0	0	0	0	0	0
	OG0004341	AC11 apical cap protein AC11	TGME49_266080.R2557	0	0	0	0	0	0	0	0	0	0	0
	OG0004488	TMEM43 transmembrane protein 43, putative	TGME49_266090.R2558	0	0	0	0	0	0	0	0	0	0	0
	OG0004558	hypothetical protein	TGME49_266435.R2568	0	0	0	0	0	0	0	0	0	0	0
	OG0004342	kinesin A	TGME49_267370.R2599	0	0	0	0	0	0	0	1	0	1	0
	OG0004519	alpha-tubulin suppressor protein	TGME49_267450-t26_1	0	0	0	0	0	0	0	0	0	0	0
	OG0004419	hypothetical protein	TGME49_267690-t26_1	0	0	0	0	0	0	0	0	0	0	0
	OG0004584	transporter, major facilitator family protein	TGME49_270200.R2725	0	0	0	0	0	0	0	0	0	0	0
	OG0004420	ATS1 glycerol 3-phosphate acyltransferase ATS1	TGME49_270910.R2789	0	0	0	0	0	0	0	0	0	0	0
	OG0004585	hypothetical protein	TGME49_271270-t26_1	0	0	0	0	0	0	0	0	0	0	0
	OG0004421	porphobilinogen deaminase	TGME49_271420-t26_1	0	0	0	0	0	0	0	0	0	0	0
	OG0004422	hypothetical protein	TGME49_271470.R2817	0	0	0	0	0	0	0	0	0	0	0
	OG0004489	IMC20 inner membrane complex protein IMC20	TGME49_271930.R2831	0	0	0	0	0	0	0	0	0	0	0
	OG0004490	hypothetical protein	TGME49_271935.R2832	0	0	0	0	0	0	0	0	0	0	0
	OG0003972	PDHE1B pyruvate dehydrogenase complex subunit PD-HE1Beta	TGME49_272290.R2850	0	0	0	0	0	0	0	0	0	0	0
	OG0003985	hypothetical protein	TGME49_272380.R2856	0	0	0	0	0	0	0	0	0	0	0
	OG0004423	TOC75 protein TOC75	TGME49_272390.R2858	0	0	0	0	0	0	0	0	0	0	0
	OG0004491	TSC4 transverse sutures component TSC4	TGME49_272520.R2869	0	0	0	0	0	0	0	0	0	0	0
	OG0004521	hypothetical protein	TGME49_273320-t26_1	0	0	0	0	0	0	0	0	0	0	0
	OG0004424	sufB/sufD domain-containing protein	TGME49_273445.R2903	0	0	0	0	0	0	0	0	0	0	0
	OG0004425	phospholipase, patatin family protein	TGME49_273730.R2917	0	0	0	0	0	0	0	0	0	0	0
	OG0004559	hypothetical protein	TGME49_273860-t26_1	0	0	0	0	0	0	0	0	0	0	0
	OG0004426	chaperonin GroS protein	TGME49_273960.R2928	0	0	0	0	0	0	0	0	0	0	0
	OG0004427	RPL29 ribosomal protein RPL29	TGME49_275330-t26_1	0	0	0	0	0	0	0	0	0	0	0
	OG0003834	ALV5 alveolin domain containing intermediate filament IMC15	TGME49_275670.R2957	0	0	0	0	0	0	0	0	0	0	0
	OG0004428	hypothetical protein	TGME49_276970-t26_1	0	0	0	0	0	0	0	0	0	0	0
	OG0004522	MIC5 microneme protein MIC5	TGME49_277080-t26_1	0	0	0	0	0	0	0	0	0	0	0
	OG0003390	GDA1/CD39 (nucleoside phosphatase) family protein	TGME49_277720-t26_1	0	0	0	0	0	0	0	0	0	0	0
	OG0004343	hypothetical protein	TGME49_278780-t26_1	0	0	0	0	0	0	0	0	0	0	0
	OG0004586	hypothetical protein	TGME49_280670.R3048	0	0	0	0	0	0	0	0	0	0	0
	OG0004560	PP2CHN protein phosphatase PP2C-hn	TGME49_282055-t26_1	0	0	0	0	0	0	0	0	0	0	0
	OG0004429	hypothetical protein	TGME49_282150-t26_1	0	0	0	0	0	0	0	0	0	0	0
	OG0003986	MIC20 microneme protein MIC20	TGME49_283540.R3091	0	0	0	0	0	0	0	0	0	0	0
	OG0004430	UFD1AP ubiquitin fusion degradation protein UFD1AP	TGME49_285700-t26_1	0	0	0	0	0	0	0	0	0	0	0
	OG0004431	hypothetical protein	TGME49_285830.R3138	0	0	0	0	0	0	0	0	0	0	0
	OG0004432	TIC22 apicoplast TIC22 protein	TGME49_286050.R3145	0	0	0	0	0	0	0	0	0	0	0
	OG0004492	IMC17 inner membrane complex protein IMC17	TGME49_286580.R3157	0	0	0	0	0	0	0	0	0	0	0
	OG0003973	S1 RNA binding domain-containing protein	TGME49_286620-t26_1	0	0	0	0	0	0	0	0	0	0	0
	OG0004523	hypothetical protein	TGME49_287040-t26_1	0	0	0	0	0	0	0	0	0	0	0
	OG0004433	PPP1 peripheral plastid protein 1	TGME49_287270.R3172	0	0	0	0	0	0	0	0	0	0	0
	OG0003974	hypothetical protein	TGME49_289000-t26_1	0	0	0	0	0	0	0	0	0	0	0
	OG0003975	50S ribosomal protein L12, putative	TGME49_289230-t26_1	0	0	0	0	0	0	0	0	0	0	0
	OG0004434	hypothetical protein	TGME49_289360-t26_1	0	0	0	0	0	0	0	0	0	0	0
	OG0004493	hypothetical protein	TGME49_289615-t26_1	0	0	0	0	0	0	0	0	0	0	0
	OG0004524	MIC16 microneme protein MIC16	TGME49_289630-t26_1	0	0	0	0	0	0	0	0	0	0	0
	OG0004435	UROD uroporphyrinogen decarboxylase	TGME49_289940.R3218	0	0	0	0	0	0	0	0	0	0	0
	OG0004344	hypothetical protein	TGME49_291880.R3253	0	0	0	0	0	0	0	0	0	0	0
	OG0004525	MIC1 microneme protein MIC1	TGME49_291890.R3254	0	0	0	0	0	0	0	0	0	0	0
	OG0004561	ROP40 rhoptry kinase family protein ROP40 (incomplete catalytic triad)	TGME49_291960.R3255	0	0	0	0	0	0	0	0	0	0	0
	OG0004437	hypothetical protein	TGME49_292360.R3266	0	0	0	0	0	0	0	0	0	0	0
	OG0004345	AC10 apical cap protein AC10	TGME49_292950.R3269	0	0	0	0	0	0	0	0	0	0	0
	OG0004438	hypothetical protein	TGME49_293680.R3317	0	0	0	0	0	0	0	0	0	0	0
	OG0004526	CLP1 chitinase-like protein CLP1	TGME49_293770.R3326	0	0	0	0	0	0	0	0	0	0	0
	OG0004527	SPATR sporozoite protein with an altered thrombospondin repeat SPATR	TGME49_293900.R3339	0	0	0	0	0	0	0	0	0	0	0
	OG0004528	AMA4 apical membrane antigen AMA4	TGME49_294330.R3351	0	0	0	0	0	0	0	0	0	0	0
	OG0004494	TSC6 transverse sutures component TSC6	TGME49_294340.R3352	0	0	0	0	0	0	0	0	0	0	0
	OG0004562	ROP37 rhoptry kinase family protein ROP37 (incomplete catalytic triad)	TGME49_294560.R3358	0	0	0	0	0	0	0	0	0	0	0
	OG0004587	PH domain-containing protein, putative	TGME49_294630.R3363	0	0	0	0	0	0	0	0	0	0	0
	OG0004588	MIC19 microneme protein MIC19	TGME49_294790.R3368	0	0	0	0	0	0	0	0	0	0	0
	OG0004439	hypothetical protein	TGME49_294890.R3374	0	0	0	0	0	0	0	0	0	0	0
	OG0003615	ROP7 rhoptry protein ROP7	TGME49_295110-t26_1	0	0	0	0	0	0	0	0	0	0	0
	OG0003615	ROP4 rhoptry protein ROP4	TGME49_295125-t26_1	0	0	0	0	0	0	0	0	0	0	0
	OG0004495	IMC18 inner membrane complex protein IMC18	TGME49_295360.R3382	0	0	0	0	0	0	0	0	0	0	0
	OG0004358	hypothetical protein	TGME49_295420-t26_1	0	0	0	0	0	0	0	0	0	0	0
	OG0004359	AAP2 apical annuli protein AAP2	TGME49_295850.R3392	0	0	0	0	0	0	0	0	0	0	0
	OG0003994	CARP carbonic anhydrase-related protein CARP	TGME49_297070.R3399	0	0	0	0	0	0	0	0	0	0	0
	OG0003979	hypothetical protein	TGME49_297130-t26_1	0	0	0	0	0	0	0	0	0	0	0
	OG0004496	MORN repeat-containing protein	TGME49_297150-t26_1	0	0	0	0	0	0	0	0	0	0	0
	OG0004346	hypothetical protein	TGME49_297180-t26_1	0	0	0	0	0	0	0	0	0	0	0
	OG0003976	GYRB DNA gyrase subunit B	TGME49_297780.R3417	0	0	0	0	0	0	0	0	0	0	0
	OG0003976	GYRB DNA gyrase subunit B	TGME49_297780.R3418	0	0	0	0	0	0	0	0	0	0	0
	OG0004441	SSB single-stranded DNA-binding protein SSB	TGME49_297940.R3425	0	0	0	0	0	0	0	0	0	0	0
	OG0000109	RON6 rhoptry neck protein RON6	TGME49_297960-t26_1	0	0	0	0	0	0	0	0	0	0	0
	OG0004442	ferredoxin NADP+ oxidoreductase FNR	TGME49_298990-t26_1	0	0	0	0	0	0	0	0	0	0	0
	OG0003980	tetratricopeptide repeat-containing protein	TGME49_299970-t26_1	0	0	0	0	0	0	0	0	0	0	0
	OG0003842	RON2 rhoptry neck protein RON2	TGME49_300100.R3453	0	0	0	0	0	0	0	0	0	0	0
	OG0004443	chaperone clp, putative	TGME49_302000-t26_1	0	0	0	0	0	0	0	0	0	0	0
	OG0000071	hypothetical protein	TGME49_304490-t26_1	0	0	0	0	0	0	0	0	0	0	0
	OG0004498	ELC2 essential light chain ELC2	TGME49_305050.R3495	0	0	0	0	0	0	0	0	0	0	0
	OG0003995	hypothetical protein	TGME49_305250-t26_1	0	0	0	0	0	0	0	0	0	0	0
	OG0004563	hypothetical protein	TGME49_305270-t26_1	0	0	0	0	0	0	0	0	0	0	0
	OG0004499	ISC4 IMC sutures component ISC4	TGME49_305930.R3511	0	0	0	0	0	0	0	0	0	0	0
	OG0004564	RON8 rhoptry neck protein RON8	TGME49_306060-t26_1	0	0	0	0	0	0	0	0	0	0	0
	OG0004500	hypothetical protein	TGME49_306190-t26_1	0	0	0	0	0	0	0	0	0	0	0
	OG0004589	hypothetical protein	TGME49_306895-t26_1	0	0	0	0	0	0	0	0	0	0	0
	OG0004444	elongation factor TS, putative	TGME49_307610-t26_1	0	0	0	0	0	0	0	0	0	0	0
	OG0003768	ROP5 rhoptry protein ROP5	TGME49_308090-t26_1	0	0	0	0	0	0	0	0	0	0	0
	OG0004347	AC3 apical cap protein AC3	TGME49_308860.R3545	0	0	0	0	0	0	0	0	0	0	0
	OG0004529	hypothetical protein	TGME49_309990-t26_1	0	0	0	0	0	0	0	0	0	0	0
	OG0004445	ATRX2 apicoplast-associated thioredoxin family protein Atrx2	TGME49_310770.R3622	0	0	0	0	0	0	0	0	0	0	0
	OG0004565	RON5 rhoptry neck protein RON5	TGME49_311470.R3650	0	0	0	0	0	0	0	0	0	0	0
	OG0004501	AC1 apical cap protein AC1	TGME49_311480.R3651	0	0	0	0	0	0	0	0	0	0	0
	OG0003836	apicoplast-associated thioredoxin family protein Atrx1	TGME49_312110.R3663	0	0	0	0	0	0	0	0	0	0	0
	OG0004590	hypothetical protein	TGME49_312150-t26_1	0	0	0	0	0	0	0	0	0	0	0
	OG0004566	ROP13 rhoptry protein ROP13	TGME49_312270-t26_1	0	0	0	0	0	0	0	0	0	0	0
	OG0004502	hypothetical protein	TGME49_312580-t26_1	0	0	0	0	0	0	0	0	0	0	0
	OG0004360	AAP3 apical annuli protein AAP3	TGME49_313480.R3709	0	0	0	0	0	0	0	0	0	0	0
	OG0004446	hypothetical protein	TGME49_313640-t26_1	0	0	0	0	0	0	0	0	0	0	0
	OG0004348	hypothetical protein	TGME49_314080-t26_1	0	0	0	0	0	0	0	0	0	0	0
	OG0004567	hypothetical protein	TGME49_314260-t26_1	0	0	0	0	0	0	0	0	0	0	0
	OG0004448	hypothetical protein	TGME49_314460-t26_1	0	0	0	0	0	0	0	0	0	0	0
	OG0000153	RASP2 rhoptry apical surface protein RASP2	TGME49_315160.R3756	0	0	0	0	1	0	0	0	0	0	0
	OG0000153	RASP2 rhoptry apical surface protein RASP2	TGME49_315160.R3757	0	0	0	0	0	0	0	0	0	0	0
	OG0003670	rhoptry protein, putative	TGME49_315210.R3759	0	0	0	0	0	0	0	0	0	0	0
	OG0003670	ROP14 rhoptry protein ROP14	TGME49_315220-t26_1	0	0	0	0	0	0	0	0	0	0	0
	OG0004449	hypothetical protein	TGME49_315310.R3762	0	0	0	0	0	0	0	0	0	0	0
	OG0004591	hypothetical protein	TGME49_315470.R3771	0	0	0	0	0	0	0	0	0	0	0
	OG0004568	ROP10 rhoptry protein ROP10	TGME49_315490.R3773	0	0	0	0	0	0	0	0	0	0	0
	OG0004349	APR1 apical polar ring protein APR1	TGME49_315510.R3775	0	0	0	0	0	0	0	0	0	0	0
	OG0004503	IMC26 inner membrane complex protein IMC26	TGME49_315750.R3787	0	0	0	0	0	0	0	0	0	0	0
	OG0004504	IMC22 inner membrane complex protein IMC22	TGME49_316340.R3807	0	0	0	0	0	0	0	0	0	0	0
	OG0004505	ISP3 IMC sub-compartment protein ISP3	TGME49_316540.R3812	0	0	0	0	0	0	0	0	0	0	0
	OG0003977	ATP-dependent Clp endopeptidase, proteolytic subunit ClpP domain-containing protein	TGME49_318320-t26_1	0	0	0	0	0	0	0	0	0	0	0
	OG0004530	hypothetical protein	TGME49_318880-t26_1	0	0	0	0	0	0	0	0	0	0	0
	OG0004531	IgA-specific serine endopeptidase	TGME49_319090.R3844	0	0	0	0	0	0	0	0	0	0	0
	OG0003987	MIC3 microneme protein MIC3	TGME49_319560.R3851	0	0	0	0	0	0	0	0	0	0	0
	OG0004350	AAP5 apical annuli protein AAP5	TGME49_319900.R3861	0	0	0	0	0	0	0	0	0	0	0
	OG0004351	hypothetical protein	TGME49_320030-t26_1	0	0	0	0	0	0	0	0	0	0	0
	OG0004450	glycosyl hydrolases family 35 protein	TGME49_320588.R3883	0	0	0	0	0	0	0	0	0	0	0
	OG0004451	FABZ beta-hydroxyacyl-acyl carrier protein dehydratase (FABZ)	TGME49_321570.R3896	0	0	0	0	0	0	0	0	0	0	0
	OG0004569	RON13 rhoptry neck protein RON13	TGME49_321650.R3899	0	0	0	0	0	0	0	0	0	0	0
	OG0003614	heat shock protein	TGME49_324600-t26_1	0	0	0	0	0	0	0	0	0	0	0
	OG0004452	DUF4200 domain-containing protein	TGME49_500074.R375	0	0	0	0	0	0	0	0	0	0	0
	OG0004453	aspartyl/glutamyl-tRNA(Asn/Gln) amidotransferase subunit B, putative	TGME49_500116.R418	0	0	0	0	0	0	0	0	0	0	0
	OG0004455	PBGS Porphobilinogen Synthase (PBGS) / Aminolevulinic Acid Dehydratase (ALAD)	TGME49_500302.R92	0	0	0	0	0	0	0	0	0	0	0
	OG0003966	hypothetical protein, conserved	TGME49_500327.R117	0	0	0	0	0	0	0	0	0	0	0
	OG0000113	membraneoccupation and recognition nexus protein MORN	XP_002364290.1	0	0	0	0	0	0	0	0	0	0	0
invasion-related genes	Aminopeptidase	aminopeptidase partial Cryptosporidium parvum Iowa II	EAK87928.1	2	1	2	2	3	3	2	2	3	2	2
		aminopeptidase partial Cryptosporidium parvum Iowa II	XP_625876.1
	CSL (CSL zinc finger domain-containing protein)	hypothetical protein partial Cryptosporidium parvum Iowa II	XP_626798.1	5	2	5	6	4	6	4	5	11	4	3
		possible RAB geranylgeranyl transferase b subunit1 pernyltransferase Cryptosporidium parvum Iowa II	XP_626799.1
		zinc finger protein Cryptosporidium parvum Iowa II	XP_626343.1
	Cysteine-rich_secretory_protein	extracellular protein with a signal peptide and 4 SCP domains Cryptosporidium parvum Iowa II	XP_628585.1	4	2	4	6	4	4	4	4	9	4	2
		extracellular protein Cryptosporidium parvum Iowa II	XP_626143.1
	MEDLE	hypothetical protein Cryptosporidium parvum Iowa II	XP_625306.1	0	0	0	0	0	1	6	10	6	6	6
		hypothetical protein Cryptosporidium parvum Iowa II	XP_625307.1
		hypothetical protein Cryptosporidium parvum Iowa II	XP_625308.1
		hypothetical protein Cryptosporidium parvum Iowa II	XP_625309.1
		hypothetical protein Cryptosporidium parvum Iowa II	XP_625312.1
		hypothetical protein Cryptosporidium parvum Iowa II	XP_625313.1
	Serine_proteases	serine protease subtilase family signal peptide Cryptosporidium parvum Iowa II	XP_627811.1	4	2	5	4	4	5	4	4	10	4	2
		serine protease subtilase family signal peptide partial Cryptosporidium parvum Iowa II	XP_001388237.1
	TRAPC1	thrombospondin related adhesive protein Cryptosporidium parvum Iowa II	XP_628162.1	2	2	2	2	0	4	3	5	5	3	1
	a135	CpCCp1 Cpa135 Cryptosporidium parvum Iowa II	XP_628351.1	6	2	6	4	4	4	4	6	7	4	2
		CpCCP2 extracellular protein with a signal peptide ricin discoidin NEC LCCL 2 levanase and an apicomplexanspecific cysteinerich repeat apicA repeat Cryptosporidium parvum Iowa II	XP_628222.1
	cp2	signal peptide plus thr stretch charged repeats likely mucin Cryptosporidium parvum Iowa II	XP_627859.1	0	0	0	2	2	2	2	2	5	2	1
	cp47	eukaryotic translation initiation factor 4 gamma Nic domain containing protein partial Cryptosporidium parvum Iowa II	XP_627526.1	0	0	0	0	0	7	2	3	10	2	1
	cysteine_proteases	cysteine protease Cryptosporidium parvum Iowa II	EAK89779.1	4	2	4	4	4	5	4	4	7	4	3
		SPAC25H1 04 CG16979cterm like cysteine protease Cryptosporidium parvum Iowa II	XP_627464.1
		possible peptidase family C54 Cryptosporidium parvum Iowa II	XP_626849.1
	gp40/15/60	immunodominant protein CpGP34 precursor Cryptosporidium parvum	AAF78281.1	0	0	0	6	0	12	6	10	16	2
		15 kDa glycoprotein gp15 partial Cryptosporidium parvum	AAF78360.1
		15 kDa glycoprotein gp15 partial Cryptosporidium parvum	AAF78361.1
		glycoprotein gp15 partial Cryptosporidium parvum	AAF81667.1
		gp40 gp15 Cryptosporidium parvum	AAF82349.1
		S60 protein Cryptosporidium parvum	AAG35629.1
		glycoprotein Cpgp40 15 partial Cryptosporidium parvum	AAN86632.1
		60 kDa glycoprotein partial Cryptosporidium parvum	AAW65115.1
		gp40 gp15 Cryptosporidium parvum	CAD98656.1
		gp60 partial Cryptosporidium parvum	QIH53688.1
		60 kDa glycoprotein partial Cryptosporidium parvum	QKO46956.1
		60 kDa glycoprotein partial Cryptosporidium parvum	QKO46959.1
		60 kDa glycoprotein partial Cryptosporidium parvum	QKO46970.1
		60 kDa glycoprotein partial Cryptosporidium parvum	QKO46984.1
		Glycoprotein GP40 Cryptosporidium parvum	QOY40985.1
		glycoprotein GP60 partial Cryptosporidium parvum	QXN54354.1
	gp900	glycoprotein Cryptosporidium parvum Iowa II	XP_628587.1	0	1	2	4	2	6	4	4	10	4	1
	hemolysin_h4	hypothetical protein Cryptosporidium parvum Iowa II	XP_626595.1	2	1	2	2	1	3	2	2	3	2	1
	insulinase	insulinase like metalloprotease Cryptosporidium parvum Iowa II	XP_627172.1	17	8	20	24	14	28	30	30	47	34	15
		insulinase like peptidase partial Cryptosporidium parvum Iowa II	XP_626967.1
		peptidase'insulinase like peptidase' Cryptosporidium parvum Iowa II	XP_626969.1
		peptidase'insulinase like peptidase' Cryptosporidium parvum Iowa II	XP_626970.1
		peptidase'insulinaselike peptidase' partial Cryptosporidium parvum Iowa II	XP_626323.1
		peptidase'insulinaselike peptidase' Cryptosporidium parvum Iowa II	XP_626324.1
		insulinase like protease signal peptide partial Cryptosporidium parvum Iowa II	XP_628008.1
		secreted insulinase like peptidase signal peptide Cryptosporidium parvum Iowa II	XP_626964.1
		secreted insulinase like peptidase partial Cryptosporidium parvum Iowa II	XP_626961.1
		secreted insulinase like peptidase signal peptide Cryptosporidium parvum Iowa II	XP_626963.1
		secreted insulinase like peptidase signal peptide Cryptosporidium parvum Iowa II	XP_626968.1
		secreted insulinase like peptidase Cryptosporidium parvum Iowa II	XP_626960.1
		secreted insulinase like peptidase signal peptide Cryptosporidium parvum Iowa II	XP_626965.1
		secreted insulinaselike peptidase partial Cryptosporidium parvum Iowa II	XP_626606.1
		secreted insulinase like peptidase signal peptide Cryptosporidium parvum Iowa II	XP_626971.1
	mucin-like-glycoprotein	cryptopsoridial mucin large thr stretch signal peptide sequence Cryptosporidium parvum Iowa II	XP_628559.1	0	0	0	0	1	3	2	2	8	2	1
	p23	immunodominant antigen 23393226 Cryptosporidium parvum Iowa II	XP_625938.1	0	0	0	2	1	2	2	2	3	2	1
	p30	hypothetical protein Cryptosporidium parvum Iowa II	XP_627590.1	2	1	2	2	1	2	2	2	1	2	1
	secretory_phospholipase	At3g18860 MCB22 3 Cryptosporidium parvum Iowa II	XP_001388066.1	5	3	6	4	7	3	5	3	6	2	2
		coatomer protein complex subunit alpha partial Cryptosporidium parvum Iowa II	XP_001388422.1
	thioredoxin	thioredoxin Cryptosporidium parvum Iowa II	XP_626144.1	10	5	12	10	15	11	11	10	14	8	4
		hypothetical protein Cryptosporidium parvum Iowa II	XP_625705.1
		disulfideisomerase signal peptide plus ER retention motif ER protein Cryptosporidium parvum Iowa Cryptosporidium parvum Iowa II	XP_625352.1
		protein disulfide isomerase signal peptide plus possible ER retention motif Cryptosporidium parvum Iowa II	XP_627929.1
proteins involved in mitochondrial metabolism	ACO	Aconitase	TCA Cycle	1	1	1	0	2	0	0	0	0	0	0
	ACS_ADP	Acetyl-CoA Synthetase (ADP-forming)	Pyruvate Metabolism	1	2	2	0	0	0	0	0	5	0	0
	ACS_AMP	Acetyl-CoA Synthetase (AMP-forming)	Pyruvate Metabolism	1	10	2	13	17	2	2	1	7	1	3
	ACoA_Trans	Acetyl-CoA Transferase (Acetoacetyl-CoA Transferase)	Fatty Acid / Acyl-CoA Metabolism	2	6	2	4	5	2	1	2	6	1	3
	AOX	Alternative Oxidase	Other Genes	2	37	1	32	32	0	1	1	6	1	2
	ATM1	Mitochondrial ABC Transporter 1 (exports glutathione–Fe–S precursors)	FeS Pathway	1	54	1	51	58	1	1	1	1	0	1
	Atp1	ATP Synthase F1 Alpha Subunit	Respiratory Chain Complex V	2	4	2	2	3	2	1	2	10	2	4
	Atp12	ATP Synthase Assembly Factor Atp12	Respiratory Chain Complex V	0	4	0	2	4	0	0	0	0	0	0
	Atp15	ATP Synthase Subunit e (Fo-e)	Respiratory Chain Complex V	2	1	1	0	2	0	0	0	0	0	0
	Atp16	ATP Synthase δ Subunit or Assembly Factor Atp16 (depends on species)	Respiratory Chain Complex V	3	1	4	0	4	0	0	0	0	0	0
	Atp2	ATP Synthase F1 Beta Subunit	Respiratory Chain Complex V	2	4	2	2	3	2	2	2	10	2	4
	Atp3	ATP Synthase Gamma Subunit	Respiratory Chain Complex V	2	11	2	10	12	0	0	0	0	0	0
	Atp5	ATP Synthase Oligomycin Sensitivity Conferring Protein (OSCP)	Respiratory Chain Complex V	3	2	4	0	1	0	0	0	0	0	0
	Atp9	ATP Synthase Subunit c (Fo-c)	Respiratory Chain Complex V	3	1	4	0	4	0	0	0	0	0	0
	BCKDH_E1a	Branched-Chain α-Ketoacid Dehydrogenase E1 Alpha Subunit	Pyruvate Metabolism	0	0	0	0	3	0	0	0	0	0	0
	BCKDH_E1b	Branched-Chain α-Ketoacid Dehydrogenase E1 Beta Subunit	Pyruvate Metabolism	0	1	0	0	2	0	0	0	0	0	0
	BCKDH_E2	Branched-Chain α-Ketoacid Dehydrogenase E2 (Dihydrolipoamide Branched-Chain Transacylase)	Pyruvate Metabolism	0	2	0	0	1	0	0	0	0	0	0
	BCKDH_E3	Dihydrolipoamide Dehydrogenase (shared E3 component)	Pyruvate Metabolism	4	2	5	1	2	0	0	0	3	0	0
	CS	Citrate Synthase	TCA Cycle	1	2	1	1	2	0	0	0	0	0	0
	FNR	Ferredoxin–NADP⁺ Reductase	FeS Pathway	1	4	1	4	7	1	1	1	5	1	3
	FUM_classI	Fumarase Class I	TCA Cycle	1	3	2	1	7	0	0	0	0	0	0
	FUM_classII	Fumarase Class II	TCA Cycle	0	3	0	3	3	0	0	0	0	0	0
	Fd	Ferredoxin	FeS Pathway	1	4	2	4	4	1	1	1	1	1	1
	GCS_L	Glycine Cleavage System L-protein (Dihydrolipoyl Dehydrogenase) (sometimes shared E3 component like PDH/BCKDH)	Other Genes	4	2	5	1	2	0	0	0	3	0	0
	GrpE	GrpE-like Nucleotide Exchange Factor (mitochondrial Hsp70 cofactor)	Pyruvate Metabolism	1	1	3	1	4	3	1	2	8	1	3
	ICDH	Isocitrate Dehydrogenase	TCA Cycle	1	1	1	0	3	0	0	0	0	0	0
	IND1	Iron–Sulfur Protein Assembly Factor IND1 (complex I assembly factor)	FeS Pathway	1	2	1	2	5	1	1	1	6	1	2
	ISCA	Iron–Sulfur Cluster Assembly Protein A	FeS Pathway	1	1	1	0	10	0	0	0	1	0	0
	IscS	Cysteine Desulfurase (IscS)	FeS Pathway	1	7	1	8	11	1	0	1	8	2	6
	IscU	Iron–Sulfur Cluster Scaffold Protein	FeS Pathway	1	1	2	0	1	2	0	1	4	1	3
	MQO	Malate:Quinone Oxidoreductase	TCA Cycle	2	5	2	5	7	2	1	2	5	2	3
	NDH2	NADH-ubiquinone oxidoreductase	Respiratory Chain Complex I	2	23	1	25	27	0	1	0	1	0	0
	OGDH_E1	Oxoglutarate Dehydrogenase E1 Subunit	TCA Cycle	1	2	1	0	1	0	0	0	0	0	0
	OGDH_E2	Oxoglutarate Dehydrogenase E2 (Dihydrolipoamide Succinyltransferase)	TCA Cycle	2	60	2	60	60	0	0	0	0	0	0
	PFL	Pyruvate Formate-Lyase	Pyruvate Metabolism	0	2	0	0	0	0	0	0	0	0	0
	PFLA	Pyruvate Formate-Lyase Activating Enzyme	Pyruvate Metabolism	0	0	0	0	0	0	0	0	0	0	0
	PNO	Pyruvate:NADP⁺ Oxidoreductase (also called Pyruvate:Ferredoxin Oxidoreductase, species-dependent)	Pyruvate Metabolism	1	3	2	3	3	2	1	1	10	1	3
	SCSa	Succinyl-CoA Synthetase Alpha Subunit	TCA Cycle	1	3	1	0	2	0	0	1	5	0	0
	SCSb	Succinyl-CoA Synthetase Beta Subunit	TCA Cycle	1	3	1	0	1	0	0	0	2	0	0
	SDHa	Succinate dehydrogenase subunit A	Respiratory Chain Complex II	1	4	1	0	2	0	0	0	2	0	0
	SDHb	Succinate dehydrogenase subunit B	Respiratory Chain Complex II	2	1	2	0	3	0	0	0	2	0	0
	YFH1	Frataxin (yeast gene name YFH1)	FeS Pathway	1	2	3	0	1	3	1	2	9	2	3
	isd11	Iron–Sulfur Cluster Assembly Protein ISD11	FeS Pathway	0	1	0	0	3	0	0	0	0	0	0
