# Supplementary material for: The genome sequence of the gastric gland parasite, Cryptosporidium proliferans
Source: iScience. 2026 Apr 6;29(5):115597. doi: 10.1016/j.isci.2026.115597 (PMC13125899; doi:10.1016/j.isci.2026.115597)
Supplement: Table S3. Results of likelihood ratio tests for selection analyses — Summary of likelihood ratio test results after Bonferroni correction for multiple testing (α = 0.001). Genes highlighted in lavender are classified as associated with a parasitic lifestyle. [file mmc4.xlsx]

## Sheet: Sheet1
OGs	M0	M2	diff	CP	Annotations
OG0001430	20210.1	20199.3	21.527	C_proliferans_1669	['cohesin complex subunit SA-1/2']
OG0000720	10989	10978.3	21.2396	C_proliferans_726	1-phophatidylinositol-4,5-bisphosphate phosphodiesterase delta-3
OG0002697	12981.8	12958.3	46.9997	C_proliferans_3469	3', 5'-cyclic nucleotide phosphodiesterase domain-containing protein
OG0000476	14287.1	14269.8	34.534	C_proliferans_382	5'-3' exoribonuclease 2
OG0002761	8866.13	8854.64	22.9716	C_proliferans_3556	50S ribosome-binding GTPase
OG0002239	1349.69	1335.73	27.9255	C_proliferans_2813	60S acidic ribosomal protein P2
OG0003190	1892.11	1879.89	24.4231	C_proliferans_3049	60S ribosome subunit biogenesis protein NIP7
OG0000984	13493.2	13478.9	28.6292	C_proliferans_1060	AAA domain
OG0000020	37062.6	37040.4	44.2823	C_proliferans_2569	ABC transporter family protein
OG0002741	24728.1	24709	38.2029	C_proliferans_3529	ABC transporter family protein
OG0001146	9535.29	9516.52	37.5325	C_proliferans_1280	ABC-2 type transporter family protein (ATP-binding cassette, subfamily G (WHITE), member 1)
OG0002325	25928.6	25881.5	94.2735	C_proliferans_2932	acetyl-coA carboxylase protein
OG0002929	3157.3	3143.06	28.4965	C_proliferans_3795	acetyltransferase, GNAT family protein
OG0003194	3243.24	3228.84	28.8029	C_proliferans_3130	Acid phosphatase homologues
OG0001892	50837.8	50780.1	115.328	C_proliferans_2321	adenylate and guanylate cyclase catalytic domain-containing protein
OG0002803	3030.55	3019.08	22.9296	C_proliferans_3609	adenylate kinase protein
OG0000760	19450.1	19439.2	21.7027	C_proliferans_789	Adenylyl- / guanylyl cyclase, catalytic domain
OG0002726	5032.2	5022.08	20.2407	C_proliferans_3511	ADP-ribosylation factor GTPase-activating protein 1
OG0000432	9491.65	9475.41	32.4932	C_proliferans_324	alcohol dehydrogenase, iron-containing family protein
OG0000125	6097.55	6087.05	21.0152	C_proliferans_1526	Alpha/beta hydrolase family
OG0001984	15180.3	15165.1	30.3878	C_proliferans_2437	Alpha/beta hydrolase of unknown function (DUF900)
OG0002846	19013.2	18976.3	73.8762	C_proliferans_3673	Ankyrin repeats (3 copies)
OG0000633	5949.13	5936.12	26.0155	C_proliferans_595	Apical complex lysine methyltransferase
OG0000577	6784.29	6764.3	39.9697	C_proliferans_522	aspartyl protease family protein
OG0000685	5758.41	5746.75	23.3194	C_proliferans_668	aspartyl protease family protein
OG0002238	6946.27	6935.37	21.7995	C_proliferans_2811	ATP-dependent RNA helicase DDX51/DBP6
OG0001758	31516.9	31506.1	21.4793	C_proliferans_2124	B-block binding subunit of TFIIIC
OG0002740	5907.27	5891.19	32.1505	C_proliferans_3528	B-box zinc finger domain-containing protein
OG0003006	13358	13329.6	56.6912	C_proliferans_3902	B-box zinc finger domain-containing protein
OG0003143	9070.18	9056.96	26.4331	C_proliferans_2100	B-box zinc finger domain-containing protein
OG0000786	18971.8	18957.9	27.8262	C_proliferans_821	beige BEACH domain-containing protein
OG0002968	4302.52	4278.81	47.4162	C_proliferans_3850	Belongs to the BI1 family
OG0003367	14966.8	14926.3	80.8857	C_proliferans_1975	Belongs to the ClpA ClpB family
OG0001528	57425.8	57413.3	25.0853	C_proliferans_1799	Belongs to the PI3 PI4-kinase family
OG0001275	15472.8	15452.9	39.6576	C_proliferans_1457	Belongs to the TRAFAC class myosin-kinesin ATPase superfamily. Kinesin family
OG0000345	23536.8	23517	39.4516	C_proliferans_217	Belongs to the TRAFAC class myosin-kinesin ATPase superfamily. Myosin family
OG0003150	3715.22	3694.04	42.3619	C_proliferans_2247	beta-ketoacyl-CoA synthase
OG0002466	8492.06	8481.52	21.0756	C_proliferans_3131	BRCA2 family protein
OG0002407	25810.3	25797.2	26.1668	C_proliferans_3051	bromodomain-containing protein
OG0000530	12376.5	12334.5	83.9421	C_proliferans_453	C2 domain-containing protein
OG0000575	18077.7	18067.4	20.7205	C_proliferans_520	C2 domain-containing protein
OG0001117	22001	21974.2	53.6274	C_proliferans_1234	C2 domain-containing protein
OG0001362	19985	19973.1	23.7161	C_proliferans_1578	C2 domain-containing protein
OG0001773	16034.1	16022.7	22.6985	C_proliferans_2149	C2 domain-containing protein
OG0000227	23113.4	23103.1	20.5214	C_proliferans_40	C2 domain-containing protein (protein CEP76)
OG0000018	10811.3	10789.5	43.6859	C_proliferans_2301	calcium-dependent protein kinase
OG0000021	14075.6	14041.6	68.0306	C_proliferans_2734	calcium-dependent protein kinase
OG0002103	13563.6	13531.8	63.5827	C_proliferans_2607	calcium-translocating P-type SERCA-type family protein
OG0002722	9901.23	9882.97	36.5191	C_proliferans_3503	cathepsin C
OG0002287	13669.6	13658.1	22.8773	C_proliferans_2883	CBF/Mak21 family protein
OG0000391	24466.3	24433.4	65.7777	C_proliferans_277	clathrin heavy chain 1
OG0003003	4299.5	4287.9	23.2034	C_proliferans_3899	coatomer epsilon subunit family protein
OG0001594	12147.4	12132	30.6988	C_proliferans_1899	coatomer gamma subunit protein
OG0000570	25660.5	25637.3	46.4678	C_proliferans_515	condensin-2 complex subunit D3
OG0000384	11749.7	11726.2	46.8419	C_proliferans_267	coronin like WD40 repeat protein
OG0000552	5595.39	5585.09	20.5952	C_proliferans_493	CRAL TRIO domain-containing protein
OG0002342	4865.41	4852.43	25.965	C_proliferans_2962	CRAL/TRIO domain-containing protein
OG0003180	23947.7	23914.2	67.0855	C_proliferans_2901	cyclic nucleotide-binding domain-containing protein
OG0000551	7522	7504.53	34.9377	C_proliferans_492	cysteinyl-tRNA synthetase
OG0002592	27542.3	27502.7	79.3868	C_proliferans_3318	DEAD DEAH box helicase (DDX60)
OG0001485	11805.3	11793.2	24.0481	C_proliferans_1740	DEAD DEAH box helicase family protein
OG0000354	10903	10890.3	25.3089	C_proliferans_227	DEAD DEAH box helicase family protein (DDX46/PRP5)
OG0002549	8557.32	8542.14	30.3742	C_proliferans_3247	DEAD DEAH box helicase family protein (DDX56/DBP9)
OG0001184	7784.83	7772.46	24.7457	C_proliferans_1333	DEAD/DEAH box helicase family protein
OG0002696	12864.7	12852.6	24.1722	C_proliferans_3467	DEAD/DEAH box helicase family protein (DDX54/DBP10)
OG0002477	2800.24	2770.08	60.3085	C_proliferans_3146	DHHC zinc finger domain-containing protein
OG0002501	7136.71	7123.46	26.4971	C_proliferans_3184	DHHC zinc finger domain-containing protein
OG0002989	6215.82	6187.05	57.5376	C_proliferans_3879	diacylglycerol kinase catalytic domain-containing family protein
OG0002396	20079.3	20061.4	35.759	C_proliferans_3034	DNA gyrase topoisomerase A subunit family protein
OG0000321	16687.3	16668	38.6285	C_proliferans_186	DNA mismatch repair protein MSH6
OG0000927	14253.1	14236	34.2889	C_proliferans_994	DNA polymerase family B
OG0001923	19560.7	19547.6	26.0823	C_proliferans_2363	DNA polymerase phi
OG0001776	17697	17686.9	20.3152	C_proliferans_2154	DNA-directed RNA polymerase I largest subunit
OG0001257	15453.6	15438	31.291	C_proliferans_1430	DNA-directed RNA polymerase I subunit RPA2, beta subunit family protein
OG0003162	1172.62	1157.43	30.3777	C_proliferans_2585	DNA-directed RNA polymerase II subunit rpb11
OG0001398	22488.6	22477.8	21.4256	C_proliferans_1627	DNA-directed RNA polymerase III largest subunit (RPC1)
OG0001245	4596.36	4583.56	25.6009	C_proliferans_1410	DnaJ domain-containing protein
OG0001925	7030.25	7019.47	21.5726	C_proliferans_2365	DnaJ domain-containing protein (subfamily A member 5)
OG0002721	13625.2	13614	22.487	C_proliferans_3502	DnaK family protein
OG0002077	43957.3	43937.4	39.8906	C_proliferans_2564	Domain abundant in complement control proteins; SUSHI repeat; short complement-like repeat (SCR)
OG0002818	8927.68	8915.96	23.4342	C_proliferans_3633	Domain of unknown function (DUF202)
OG0000696	1885.61	1871.83	27.5576	C_proliferans_681	double-stranded DNA-binding domain-containing protein
OG0000977	10035.1	10023.6	22.9816	C_proliferans_1053	dual specificity catalytic domain-containing protein
OG0002082	5814.51	5799.04	30.9385	C_proliferans_2576	dual specificity protein phosphatase CDC14A
OG0002283	8558.64	8542.1	33.0849	C_proliferans_2879	dynamin family protein
OG0000976	31408	31354	107.996	C_proliferans_1052	dynein heavy chain family protein
OG0001044	9189.79	9179.74	20.0976	C_proliferans_1139	dynein intermediate chain
OG0000733	19670.8	19658.8	23.992	C_proliferans_744	E1-E2 ATPase family protein
OG0002528	14720.9	14708.5	24.9715	C_proliferans_3220	E1-E2 ATPase family protein
OG0002775	13771.3	13761.1	20.4653	C_proliferans_3573	E1-E2 ATPase family protein
OG0002957	22620.7	22607.7	26.075	C_proliferans_3839	E1-E2 ATPase family protein
OG0002581	6785.3	6769.92	30.7476	C_proliferans_3301	EF hand family protein
OG0002748	3075.55	3050.95	49.1985	C_proliferans_3541	EF-1 guanine nucleotide exchange domain-containing protein
OG0001482	6131.35	6120.55	21.6025	C_proliferans_1737	endonuclease/exonuclease/phosphatase family protein
OG0002247	22342.8	22331.3	22.9543	C_proliferans_2822	endonuclease/exonuclease/phosphatase family protein
OG0000914	8967.15	8951.7	30.8972	C_proliferans_978	ERCC4 domain-containing protein
OG0000808	12735.3	12716.6	37.5079	C_proliferans_854	eukaryotic translation initiation factor 3 subunit 8 family protein
OG0002276	5783.04	5773.03	20.0194	C_proliferans_2871	exonuclease V
OG0001577	12708.1	12697.6	21.0278	C_proliferans_1880	F5 8 type C domain-containing protein
OG0001274	14727.4	14695	64.8382	C_proliferans_1456	Filamin-type immunoglobulin domains
OG0002295	22027	21998.1	57.9347	C_proliferans_2898	filamin/abp280 repeat family protein
OG0001502	3073.83	3062	23.6717	C_proliferans_1767	folate/biopterin transporter family protein
OG0002739	14982.5	14971.3	22.2653	C_proliferans_3527	formin homology 2 domain-containing protein
OG0000952	21508.9	21475.6	66.5518	C_proliferans_1022	formin-like family protein
OG0003208	3972.54	3959.6	25.868	C_proliferans_3468	Gaa1-like, GPI transamidase component
OG0003005	5067.04	5055.31	23.478	C_proliferans_3901	GDP dissociation inhibitor family protein
OG0001977	4553.96	4543.76	20.3851	C_proliferans_2427	GDP-fucose import into Golgi lumen
OG0002730	6964.56	6924.63	79.8556	C_proliferans_3515	glucose-6-phosphate isomerase family protein
OG0001207	6095.05	6084.74	20.6156	C_proliferans_1363	glutamine synthetase, type I family protein
OG0002245	4721.02	4699.7	42.6358	C_proliferans_2820	glycerol-3-phosphate dehydrogenase
OG0000632	5287.85	5275.1	25.5013	C_proliferans_593	glycosyl transferase
OG0002106	8320.74	8308.71	24.0631	C_proliferans_2611	glycosyl transferase
OG0002817	27279.4	27262.5	33.8121	C_proliferans_3629	glycosyl transferase
OG0001223	12466.3	12449.8	32.921	C_proliferans_1386	Guanylate-binding protein, N-terminal domain
OG0001306	8743.53	8731.72	23.6295	C_proliferans_1498	GYF domain-containing protein
OG0000450	49993	49974.4	37.2676	C_proliferans_349	HEAT repeat family protein
OG0001603	8419	8407.9	22.1989	C_proliferans_1909	HEAT repeat family protein
OG0000248	13110.6	13091.8	37.5328	C_proliferans_66	HEAT repeat family proten (karyopherin beta)
OG0000835	84896.7	84873.4	46.6056	C_proliferans_883	HECT domain-containing family protein
OG0002896	39770.4	39746	48.6813	C_proliferans_3747	HECT domain-containing family protein
OG0002860	19687.7	19665.9	43.6784	C_proliferans_3694	helicase
OG0002964	7225.06	7196.92	56.283	C_proliferans_3846	hexose transporter
OG0000014	40216	40192.6	46.8941	C_proliferans_3596	hypothetical protein
OG0000062	7175.91	7149.47	52.8804	C_proliferans_2433	hypothetical protein
OG0000075	17464.4	17448.8	31.3357	C_proliferans_940	hypothetical protein
OG0000088	8445.52	8403.22	84.6103	C_proliferans_2790	hypothetical protein
OG0000199	25568.3	25515.2	106.281	C_proliferans_2	hypothetical protein
OG0000207	9417.3	9386.42	61.7733	C_proliferans_12	hypothetical protein
OG0000282	10862.2	10848.3	27.7929	C_proliferans_130	hypothetical protein
OG0000300	6153.68	6140.98	25.3881	C_proliferans_160	hypothetical protein
OG0000367	1533.69	1523.51	20.3777	C_proliferans_241	hypothetical protein
OG0000370	24024.2	24010.3	27.7279	C_proliferans_244	hypothetical protein
OG0000412	22873.2	22855.9	34.4791	C_proliferans_301	hypothetical protein
OG0000434	20677.1	20666.7	20.9252	C_proliferans_326	hypothetical protein
OG0000437	10644.8	10618.9	51.7765	C_proliferans_331	hypothetical protein
OG0000439	5318.96	5307.67	22.5874	C_proliferans_333	hypothetical protein
OG0000461	11476.3	11454.9	42.8461	C_proliferans_363	hypothetical protein
OG0000479	3724.01	3712.84	22.3392	C_proliferans_385	hypothetical protein
OG0000508	41846.4	41824.8	43.3026	C_proliferans_426	hypothetical protein
OG0000518	46994.6	46959.9	69.3878	C_proliferans_441	hypothetical protein
OG0000596	5267.15	5255.93	22.4547	C_proliferans_544	hypothetical protein
OG0000598	7883.32	7868.38	29.8771	C_proliferans_547	hypothetical protein
OG0000609	14588.1	14571.2	33.7036	C_proliferans_564	hypothetical protein
OG0000659	2715.46	2694.34	42.2322	C_proliferans_633	hypothetical protein
OG0000675	6329.62	6311.31	36.6128	C_proliferans_654	hypothetical protein
OG0000687	10800.9	10790.5	20.7948	C_proliferans_670	hypothetical protein
OG0000717	12778.7	12757.5	42.5103	C_proliferans_712	hypothetical protein
OG0000741	16320.3	16305.4	29.8399	C_proliferans_756	hypothetical protein
OG0000755	4870.29	4859.22	22.1489	C_proliferans_783	hypothetical protein
OG0000790	27668.9	27639.8	58.2229	C_proliferans_825	hypothetical protein
OG0000792	38281.6	38255.5	52.2264	C_proliferans_827	hypothetical protein
OG0000794	5222.18	5211.73	20.9036	C_proliferans_830	hypothetical protein
OG0000796	24721.8	24691.8	59.957	C_proliferans_835	hypothetical protein
OG0000814	29577.5	29531.1	92.6786	C_proliferans_861	hypothetical protein
OG0000822	27547.2	27530.3	33.6877	C_proliferans_869	hypothetical protein
OG0000839	8019.18	8009.14	20.0808	C_proliferans_887	hypothetical protein
OG0000868	9677.04	9665.7	22.6895	C_proliferans_920	hypothetical protein
OG0000876	8357.78	8341.9	31.7632	C_proliferans_929	hypothetical protein
OG0000877	46861.7	46845.6	32.1761	C_proliferans_930	hypothetical protein
OG0000885	17538.6	17525.2	26.9854	C_proliferans_942	hypothetical protein
OG0000887	17729.3	17716.7	25.1546	C_proliferans_945	hypothetical protein
OG0000903	3260.29	3238.35	43.8785	C_proliferans_964	hypothetical protein
OG0000922	11179.9	11167.7	24.4492	C_proliferans_987	hypothetical protein
OG0000923	32436.2	32368.4	135.731	C_proliferans_989	hypothetical protein
OG0000961	13937	13905.9	62.1131	C_proliferans_1032	hypothetical protein
OG0000966	15138.3	15047.7	181.181	C_proliferans_1040	hypothetical protein
OG0000967	18696.6	18685.3	22.549	C_proliferans_1041	hypothetical protein
OG0000969	17185.9	17173.6	24.4538	C_proliferans_1043	hypothetical protein
OG0000978	6550.26	6539.21	22.1134	C_proliferans_1054	hypothetical protein
OG0000999	7929.7	7914.08	31.2413	C_proliferans_1083	hypothetical protein
OG0001017	33567.1	33554.6	24.829	C_proliferans_1105	hypothetical protein
OG0001042	31453.9	31399.4	109.034	C_proliferans_1137	hypothetical protein
OG0001101	26900.6	26852.9	95.5034	C_proliferans_1216	hypothetical protein
OG0001135	34611.5	34541.7	139.663	C_proliferans_1260	hypothetical protein
OG0001137	36320.6	36298.3	44.5054	C_proliferans_1263	hypothetical protein
OG0001138	38307	38296.8	20.3321	C_proliferans_1265	hypothetical protein
OG0001140	17090.6	17077.5	26.1364	C_proliferans_1270	hypothetical protein
OG0001142	20081	20070.4	21.2868	C_proliferans_1272	hypothetical protein
OG0001144	20021.1	20003.9	34.4309	C_proliferans_1277	hypothetical protein
OG0001153	29480.8	29458.9	43.6647	C_proliferans_1288	hypothetical protein
OG0001157	18195.1	18181.8	26.6765	C_proliferans_1292	hypothetical protein
OG0001159	11644.1	11624.7	38.7616	C_proliferans_1294	hypothetical protein
OG0001190	13838.2	13793.4	89.6497	C_proliferans_1341	hypothetical protein
OG0001236	56580.1	56536.6	86.8749	C_proliferans_1399	hypothetical protein
OG0001347	7769.36	7755.97	26.7809	C_proliferans_1560	hypothetical protein
OG0001359	16106.6	16096.5	20.2113	C_proliferans_1574	hypothetical protein
OG0001385	13768.7	13747.6	42.2253	C_proliferans_1613	hypothetical protein
OG0001418	11337.5	11309	57.0267	C_proliferans_1656	hypothetical protein
OG0001465	22962.9	22938.7	48.4763	C_proliferans_1714	hypothetical protein
OG0001484	9739.32	9728.86	20.9172	C_proliferans_1739	hypothetical protein
OG0001543	71667.5	71500.4	334.267	C_proliferans_1825	hypothetical protein
OG0001548	13326.2	13309.3	33.6071	C_proliferans_1832	hypothetical protein
OG0001566	13814.7	13802.4	24.6194	C_proliferans_1865	hypothetical protein
OG0001628	29092.7	29077.6	30.0306	C_proliferans_1944	hypothetical protein
OG0001705	17826.7	17794.2	64.9957	C_proliferans_2042	hypothetical protein
OG0001713	54894.1	54860.2	67.9091	C_proliferans_2053	hypothetical protein
OG0001718	21209.5	21195.9	27.187	C_proliferans_2061	hypothetical protein
OG0001723	39670.9	39654.4	32.8502	C_proliferans_2070	hypothetical protein
OG0001729	10295.2	10276.5	37.376	C_proliferans_2076	hypothetical protein
OG0001823	7561.38	7545.33	32.1129	C_proliferans_2226	hypothetical protein
OG0001826	4714.3	4696.81	34.9873	C_proliferans_2230	hypothetical protein
OG0001832	8667.63	8631.37	72.5193	C_proliferans_2237	hypothetical protein
OG0001835	6656.71	6643.98	25.4536	C_proliferans_2240	hypothetical protein
OG0001842	4944.9	4924.6	40.5991	C_proliferans_2250	hypothetical protein
OG0001845	13039.1	13027.9	22.3479	C_proliferans_2253	hypothetical protein
OG0001902	18226.5	18210.6	31.6565	C_proliferans_2338	hypothetical protein
OG0001905	31239.1	31218.2	41.7319	C_proliferans_2342	hypothetical protein
OG0001944	6458.94	6439.67	38.5475	C_proliferans_2387	hypothetical protein
OG0001951	35490.7	35436.7	107.967	C_proliferans_2395	hypothetical protein
OG0001980	6815.38	6802.39	25.9828	C_proliferans_2431	hypothetical protein
OG0001983	11000.2	10986.9	26.6378	C_proliferans_2436	hypothetical protein
OG0001986	4047.99	4037.74	20.4966	C_proliferans_2439	hypothetical protein
OG0001988	11759.9	11745.9	27.9958	C_proliferans_2442	hypothetical protein
OG0001993	10840.4	10825.1	30.5843	C_proliferans_2450	hypothetical protein
OG0002000	12503.4	12475.8	55.0528	C_proliferans_2459	hypothetical protein
OG0002011	16420.3	16409	22.5585	C_proliferans_2473	hypothetical protein
OG0002079	29529.5	29506.7	45.6447	C_proliferans_2567	hypothetical protein
OG0002080	22631.4	22618	26.6689	C_proliferans_2572	hypothetical protein
OG0002093	10246.6	10228.8	35.7101	C_proliferans_2590	hypothetical protein
OG0002094	22845.4	22828.5	33.7313	C_proliferans_2592	hypothetical protein
OG0002095	4020.55	4001.25	38.61	C_proliferans_2595	hypothetical protein
OG0002113	9533.78	9519.21	29.1465	C_proliferans_2619	hypothetical protein
OG0002137	48035	47963.1	143.812	C_proliferans_2653	hypothetical protein
OG0002160	7151.45	7141.11	20.6794	C_proliferans_2691	hypothetical protein
OG0002167	6322.71	6310.19	25.0397	C_proliferans_2707	hypothetical protein
OG0002209	4663.08	4652.63	20.8994	C_proliferans_2766	hypothetical protein
OG0002214	3654.06	3643.19	21.7389	C_proliferans_2773	hypothetical protein
OG0002217	20537.5	20516.4	42.3615	C_proliferans_2777	hypothetical protein
OG0002225	28447.1	28429.6	35.02	C_proliferans_2787	hypothetical protein
OG0002227	30106.3	30095.4	21.9156	C_proliferans_2789	hypothetical protein
OG0002263	14259.5	14231.2	56.5667	C_proliferans_2851	hypothetical protein
OG0002277	6790.32	6777.37	25.905	C_proliferans_2872	hypothetical protein
OG0002317	30819.4	30800.8	37.3003	C_proliferans_2923	hypothetical protein
OG0002330	8525.52	8514.49	22.0419	C_proliferans_2940	hypothetical protein
OG0002331	16857	16808	97.936	C_proliferans_2945	hypothetical protein
OG0002423	18494.2	18475.6	37.2034	C_proliferans_3076	hypothetical protein
OG0002490	6558.06	6546.23	23.6605	C_proliferans_3168	hypothetical protein
OG0002519	3700	3683.32	33.3683	C_proliferans_3204	hypothetical protein
OG0002522	13787.7	13772.3	30.8284	C_proliferans_3207	hypothetical protein
OG0002539	9629.21	9614.88	28.6534	C_proliferans_3234	hypothetical protein
OG0002584	11311.5	11293.9	35.1519	C_proliferans_3309	hypothetical protein
OG0002591	10296.5	10280.2	32.5999	C_proliferans_3317	hypothetical protein
OG0002616	4647.93	4632.62	30.6174	C_proliferans_3357	hypothetical protein
OG0002642	16079.6	16028.1	103.191	C_proliferans_3391	hypothetical protein
OG0002718	14482.4	14467.1	30.6586	C_proliferans_3499	hypothetical protein
OG0002755	12441.7	12425.1	33.1429	C_proliferans_3550	hypothetical protein
OG0002800	51211.7	51176.5	70.469	C_proliferans_3606	hypothetical protein
OG0002828	22085.3	22064.9	40.8455	C_proliferans_3650	hypothetical protein
OG0002854	5351.56	5340.42	22.2823	C_proliferans_3687	hypothetical protein
OG0002885	16375.7	16365.4	20.6136	C_proliferans_3732	hypothetical protein
OG0002911	16777.6	16754.2	46.8451	C_proliferans_3773	hypothetical protein
OG0002983	3919.16	3907.77	22.7785	C_proliferans_3871	hypothetical protein
OG0002988	11124.2	11107.9	32.5806	C_proliferans_3878	hypothetical protein
OG0003015	3967.4	3954.51	25.782	C_proliferans_3916	hypothetical protein
OG0003070	1663.62	1653.22	20.8019	C_proliferans_386	hypothetical protein
OG0003073	6876.89	6841.7	70.3848	C_proliferans_410	hypothetical protein
OG0003081	22854.3	22835.6	37.3815	C_proliferans_581	hypothetical protein
OG0003086	16478.6	16445.8	65.609	C_proliferans_634	hypothetical protein
OG0002938	14687.6	14671.3	32.4767	C_proliferans_3807	importin-beta N-terminal domain-containing protein
OG0000777	4804.68	4791.16	27.0461	C_proliferans_810	Inner membrane complex protein
OG0002907	27543.7	27479	129.469	C_proliferans_3767	IQ calmodulin-binding motif family protein
OG0001346	13385	13370.9	28.2004	C_proliferans_1559	isoleucyl-tRNA synthetase family protein
OG0002399	7806.82	7792.56	28.5296	C_proliferans_3038	kazal-type serine protease inhibitor domain-containing protein
OG0002254	18638.7	18628.2	21.1292	C_proliferans_2830	kelch motif family protein
OG0000022	7448.1	7437.52	21.1633	C_proliferans_2978	lactate/malate dehydrogenase, NAD binding domain-containing protein
OG0000327	3183.67	3173.06	21.2229	C_proliferans_193	large subunit ribosomal protein L5e
OG0002208	14425.3	14398	54.6263	C_proliferans_2765	LCCL domain-containing protein
OG0003024	20428.4	20416	24.7095	C_proliferans_3927	LCCL domain-containing protein
OG0000992	3395.09	3383.52	23.1371	C_proliferans_1072	Leucine-rich repeat family protein
OG0001987	8432.55	8410.71	43.691	C_proliferans_2441	long-chain fatty acid CoA ligase
OG0000787	10934.7	10911.4	46.6613	C_proliferans_822	long-chain fatty acid ligase
OG0000708	5453.62	5438.78	29.6867	C_proliferans_697	lysyl-tRNA synthetase family protein
OG0002303	7602.44	7585.7	33.4641	C_proliferans_2909	major facilitator superfamily transporter
OG0002546	22189.3	22173.4	31.7853	C_proliferans_3243	MAM domain-containing protein
OG0000890	5259.21	5231.79	54.8472	C_proliferans_949	mannosyltransferase family protein
OG0000621	9302.75	9284.46	36.5774	C_proliferans_577	mechanosensitive ion channel family protein
OG0001265	3550.88	3538.92	23.9215	C_proliferans_1440	Methyltransferase involved in Williams-Beuren syndrome
OG0002785	6929.12	6902.81	52.6312	C_proliferans_3587	MFS transporter, LAT3 family, solute carrier family 43, member 3
OG0001177	5499.5	5488.92	21.1639	C_proliferans_1324	Multi-pass transmembrane protein
OG0001197	11173.5	11149.6	47.7225	C_proliferans_1349	multiple RNA-binding domain-containing protein 1
OG0002299	11748.8	11737.1	23.4267	C_proliferans_2905	MutS domain-containing III family protein
OG0001486	5570.56	5559.43	22.2541	C_proliferans_1741	myb-like DNA-binding domain-containing protein
OG0002138	9141.66	9131.5	20.3225	C_proliferans_2656	myosin A
OG0000934	20101.9	20087.2	29.479	C_proliferans_1001	myosin head family protein
OG0002091	12989.3	12946.4	85.8162	C_proliferans_2587	myosin head family protein
OG0001208	24743.1	24727.4	31.5186	C_proliferans_1364	myosin head family protein, belongs to the TRAFAC class myosin-kinesin ATPase superfamily
OG0000011	26211	26181.8	58.3233	C_proliferans_1079	NAD transhydrogenase, beta subunit family protein
OG0002017	15622.9	15612.7	20.5268	C_proliferans_2481	NET1-associated nuclear protein 1 (U3 small nucleolar RNA-associated protein 17
OG0002494	9835.27	9823.58	23.3792	C_proliferans_3174	NLI interacting factor-like phosphatase family protein
OG0002790	9940.1	9926.2	27.8032	C_proliferans_3593	NOL1/NOP2/sun family protein
OG0001816	13715.2	13704	22.4808	C_proliferans_2218	nucleolar protein 14
OG0002237	5731.87	5721.46	20.8158	C_proliferans_2805	nucleolar protein NOP56
OG0001344	5180.3	5166.41	27.7668	C_proliferans_1557	Nuf2 family protein
OG0000844	9957.03	9944.31	25.4242	C_proliferans_893	oligosaccharyltransferase complex subunit delta (ribophorin II)
OG0001497	16756.1	16745.1	22.0351	C_proliferans_1759	Oocyst wall protein
OG0002421	9960.57	9934.19	52.7595	C_proliferans_3071	Oocyst wall protein
OG0002052	7963.2	7946.22	33.9444	C_proliferans_2537	PA14 domain-containing protein
OG0000214	10616.6	10605.2	22.8395	C_proliferans_19	papain family cysteine protease
OG0000258	9456.91	9437.55	38.7188	C_proliferans_78	patatin-like phospholipase family protein
OG0002834	15637.5	15614.9	45.1847	C_proliferans_3658	patched family protein
OG0000556	9001.16	8989.93	22.4621	C_proliferans_497	Peptidase family C78
OG0000054	15917.4	15856.2	122.289	C_proliferans_157	peptidase family M1
OG0000921	7238.83	7214.68	48.3134	C_proliferans_986	PHAX RNA-binding domain
OG0001721	26053.9	26040.4	27.0532	C_proliferans_2067	PHD-finger domain-containing protein
OG0001389	29472.1	29455.7	32.8015	C_proliferans_1618	phosphatidylinositol 3- and 4-kinase family protein
OG0002204	2048.84	2036.46	24.7686	C_proliferans_2758	phosphatidylinositol-glycan biosynthesis class P protein
OG0001367	13888	13863.3	49.5474	C_proliferans_1587	phosphoenolpyruvate carboxylase family protein
OG0000016	28868.2	28855.3	25.817	C_proliferans_1214	phosphofructokinase family protein
OG0000031	10492.4	10481.8	21.2887	C_proliferans_3509	phosphoglucomutase-1 protein
OG0002839	4898.53	4880.32	36.4196	C_proliferans_3666	phosphoglycerate kinase family protein
OG0002666	14981.5	14959	45.0257	C_proliferans_3419	phospholipid-translocating P-type flippase family protein
OG0001227	15586	15569.2	33.4861	C_proliferans_1390	Pleckstrin homology domain
OG0001887	15297.4	15286	22.8408	C_proliferans_2312	PP-loop family protein
OG0002228	2829.45	2819.32	20.2737	C_proliferans_2791	PQ loop repeat family protein
OG0002713	4918.13	4907.87	20.511	C_proliferans_3492	Programmed cell death protein
OG0000928	9041.29	9028.3	25.9727	C_proliferans_995	prolyl-tRNA synthetase family protein
OG0000139	6079.11	6063.53	31.1492	C_proliferans_2065	Protease prsW family
OG0002812	3567.66	3554.57	26.1852	C_proliferans_3622	proteasome subunit beta type 4 precursor
OG0002943	15235.3	15224.7	21.0563	C_proliferans_3815	proteasome/cyclosome repeat family protein
OG0002859	18063.1	18051.2	23.8287	C_proliferans_3693	protein CLEC16A
OG0000260	9167.43	9157.06	20.7381	C_proliferans_83	protein kinase domain-containing protein
OG0000349	11513.1	11494.4	37.3563	C_proliferans_222	protein kinase domain-containing protein
OG0000587	10262.3	10248.5	27.4584	C_proliferans_535	protein kinase domain-containing protein
OG0001954	15345.8	15329.7	32.3025	C_proliferans_2399	protein kinase domain-containing protein
OG0000649	12393.1	12376.3	33.6078	C_proliferans_622	protein kinase domain-containing protein (serine/threonine)
OG0002338	10130.1	10118	24.2188	C_proliferans_2956	Protein of unknown function (DUF1298)
OG0002054	9335.97	9325.45	21.0394	C_proliferans_2540	protein phosphatase PTC7
OG0000813	24744.4	24720.8	47.158	C_proliferans_860	protein ubiquitination
OG0000235	7680.69	7660.07	41.2363	C_proliferans_48	pyruvate decarboxylase isozyme 1
OG0001312	6011.84	5997.32	29.0565	C_proliferans_1508	pyruvate kinase
OG0001118	25633.5	25623.3	20.3174	C_proliferans_1236	pyruvate phosphate PEP pyruvate binding domain-containing protein
OG0002405	24882.9	24843.6	78.609	C_proliferans_3046	pyruvate:NADP+ oxidoreductase protein
OG0002029	7014.99	7003.89	22.1966	C_proliferans_2500	radical SAM domain-containing protein
OG0000080	2921.81	2872.31	98.9889	C_proliferans_1635	RAS small GTpases RIC1/ypt1
OG0001770	32161.5	32118.8	85.3616	C_proliferans_2146	regulation of response to stimulus
OG0001336	12446.4	12435.9	20.9264	C_proliferans_1547	regulator of chromosome condensation family protein
OG0001445	6760.41	6745.72	29.385	C_proliferans_1687	regulator of chromosome condensation family protein
OG0001958	24039.4	24011.1	56.5391	C_proliferans_2406	regulator of chromosome condensation family protein
OG0000567	11157	11142.5	29.1531	C_proliferans_512	rhomboid family protein
OG0000294	22269.2	22250.4	37.7102	C_proliferans_149	ribosomal RNA-processing protein 12
OG0001327	13263.6	13250.1	27.0444	C_proliferans_1533	ribosome biogenesis protein BMS1
OG0002025	3467.45	3454.46	25.9717	C_proliferans_2493	ribosome biogenesis regulatory protein
OG0003013	5559.79	5546.56	26.4626	C_proliferans_3911	RIO1 family protein
OG0002548	19279.6	19267.2	24.8856	C_proliferans_3246	RNA polymerase II-associated protein 1
OG0000939	44122.9	44109.3	27.1871	C_proliferans_1006	RNA pseudouridine synthase
OG0001124	7757.6	7747.49	20.2126	C_proliferans_1244	RNA pseudouridylate synthase family protein
OG0002542	4601.34	4577.31	48.0542	C_proliferans_3238	RNA recognition family protein
OG0000293	4182.17	4172.03	20.2804	C_proliferans_147	RNA recognition motif. family protein
OG0002827	7035.35	7019.95	30.7976	C_proliferans_3649	RNA recognition motif. family protein
OG0002948	11898.7	11887.2	23.1187	C_proliferans_3825	rRNA (uridine-2'-O-)-methyltransferase 3
OG0001812	2698.02	2684.22	27.5994	C_proliferans_2213	rRNA 2-O-methyltransferase fibrillarin 1
OG0001946	2659.18	2648.2	21.9486	C_proliferans_2389	rRNA biogenesis protein RRP36
OG0000459	30485.4	30467.1	36.6822	C_proliferans_361	S1 RNA binding domain-containing protein
OG0001186	14420.1	14394.1	52.0835	C_proliferans_1335	S8/S53 family serine protease
OG0002454	11807.4	11795.2	24.3614	C_proliferans_3116	SacI domain-containing protein
OG0002936	7739.66	7713.46	52.401	C_proliferans_3803	SEC23 SEC24 trunk domain-containing protein
OG0000389	14312.6	14299.8	25.4474	C_proliferans_275	SEC23 SEC24 zinc finger domain-containing protein
OG0001926	15310.9	15300	21.7117	C_proliferans_2366	Sec63 domain-containing protein
OG0001408	11796.4	11768.5	55.7433	C_proliferans_1642	Sel1-like repeats.
OG0002999	17868.9	17858.4	21.0366	C_proliferans_3895	Sel1-like repeats.
OG0000314	4866.1	4854.04	24.1212	C_proliferans_177	serine threonine protein phosphatase
OG0001953	9424.93	9412.55	24.7621	C_proliferans_2398	serine threonine protein phosphatase
OG0001108	11608	11593.9	28.3189	C_proliferans_1225	sestrin 1/3
OG0001960	3442.45	3427.76	29.39	C_proliferans_2408	short chain dehydrogenase reductase family protein
OG0001568	5647.05	5627.54	39.0326	C_proliferans_1868	signal recognition particle protein SRP54
OG0001712	17080.4	17068.1	24.4706	C_proliferans_2051	SNF2 family helicase
OG0000628	11717.4	11680.3	74.1884	C_proliferans_588	SNF2 family N-terminal domain-containing protein
OG0001839	23897.2	23883.8	26.6787	C_proliferans_2246	SNF2 family N-terminal domain-containing protein
OG0002005	14515.8	14505.1	21.2938	C_proliferans_2467	SNF2 family N-terminal domain-containing protein
OG0001024	10249	10237.7	22.5561	C_proliferans_1116	Snf2 Rad54 helicase family protein
OG0001975	5002.72	4989.22	26.9929	C_proliferans_2425	solute carrier family 35 (GDP-fucose transporter), member C1
OG0001976	5775.78	5746.93	57.699	C_proliferans_2426	solute carrier family 35 (GDP-fucose transporter), member C1
OG0002798	6610.64	6598.01	25.2556	C_proliferans_3604	solute carrier family 35, member C2
OG0000650	13560.4	13547.7	25.3161	C_proliferans_623	Spc97 / Spc98 family protein
OG0000671	24365.2	24340.5	49.4188	C_proliferans_650	spectrin binding
OG0000888	16945	16932.3	25.3668	C_proliferans_947	spectrin binding
OG0002272	15792.9	15757	71.7894	C_proliferans_2863	spectrin binding
OG0001589	20051.9	20034.7	34.3209	C_proliferans_1893	structural maintenance of chromosomes protein
OG0000394	17084	17074	20.087	C_proliferans_280	structural maintenance of chromosomes protein 5
OG0002078	1692.12	1679.53	25.1642	C_proliferans_2566	sub-compartment protein
OG0001322	3712.72	3693.89	37.6674	C_proliferans_1523	TBC domain-containing protein
OG0000240	6569.3	6558.46	21.689	C_proliferans_55	TCP-1 CPN60 chaperonin family protein
OG0000816	6376.48	6362.77	27.4107	C_proliferans_863	TCP-1/cpn60 chaperonin family protein
OG0001467	10004.9	9968.6	72.6217	C_proliferans_1717	thiol oxidase activity
OG0000239	2926.87	2900.75	52.2433	C_proliferans_54	Thioredoxin
OG0002782	6624.33	6613.93	20.8113	C_proliferans_3580	thioredoxin reductase
OG0001575	9619.89	9609.15	21.4683	C_proliferans_1877	threonyl-tRNA synthetase family protein
OG0000564	6661.93	6650.77	22.3169	C_proliferans_508	thrombospondin type 1 domain-containing protein
OG0000907	8548.04	8537.27	21.5331	C_proliferans_970	thrombospondin type 1 domain-containing protein
OG0000908	10691	10680.8	20.4214	C_proliferans_971	thrombospondin type 1 domain-containing protein
OG0001702	5929.1	5915.46	27.2866	C_proliferans_2039	thrombospondin type 1 domain-containing protein
OG0001937	9341.98	9330.52	22.9132	C_proliferans_2378	thrombospondin type 1 domain-containing protein
OG0002797	50068.1	50036	64.2896	C_proliferans_3603	thrombospondin type 1 domain-containing protein
OG0000201	12729.4	12707.4	43.9481	C_proliferans_4	TPR repeat-containing protein
OG0002725	12515.7	12503.8	23.6233	C_proliferans_3510	TPR repeat-containing protein
OG0001046	5494.66	5478.46	32.3976	C_proliferans_1141	transcription factor E2f/dimerisation partner domain-containing protein
OG0002149	3684.49	3671.83	25.3252	C_proliferans_2675	transcription factor E2f/dimerisation partner domain-containing protein (Dp-1)
OG0000480	18785.9	18774.9	21.9909	C_proliferans_387	transcription regulatory protein SNF2
OG0002084	5741.18	5727.05	28.2605	C_proliferans_2578	translation elongation factor 1 gamma
OG0001822	2129.94	2113.84	32.2109	C_proliferans_2224	translation initiation factor 2, beta subunit
OG0002179	9222.3	9208.22	28.154	C_proliferans_2724	translation initiation factor 3 subunit L
OG0001972	7129.74	7117.18	25.1099	C_proliferans_2422	transmembrane amino acid transporter protein
OG0002319	5836.83	5822.55	28.5715	C_proliferans_2925	transmembrane amino acid transporter protein
OG0000383	6728.95	6703.24	51.4268	C_proliferans_266	transmembrane amino acid transporter protein
OG0002485	15495.1	15482.4	25.3751	C_proliferans_3157	trehalose-6-phosphate synthase domain-containing protein
OG0002016	7026.01	7011.71	28.5893	C_proliferans_2480	tRNA guanosine-2'-O-methyltransferase TRM11
OG0001558	8202.21	8189.98	24.4538	C_proliferans_1848	tryptophanyl-tRNA synthetase family protein
OG0001019	5186.05	5175.78	20.5335	C_proliferans_1107	UBA/TS-N domain-containing protein
OG0001209	12781.4	12765	32.8212	C_proliferans_1365	ubiquitin carboxyl-terminal hydrolase family protein
OG0000026	9709.67	9699.35	20.6407	C_proliferans_2845	UDP-galactose transporter family protein
OG0001587	8949.92	8939.89	20.0556	C_proliferans_1891	UDP-sugar pyrophospharylase
OG0001968	48395.8	48378.1	35.571	C_proliferans_2417	vacuolar protein sorting-associated protein 13A/C
OG0000364	16153.4	16142.3	22.2068	C_proliferans_238	vacuolar protein sorting-associated protein 18
OG0000711	10392.8	10372.7	40.2951	C_proliferans_701	vacuolar protein sorting-associated protein 35
OG0002805	3971.01	3957.67	26.6804	C_proliferans_3612	vacuoloar ATP synthase subunit D
OG0000407	14424	14413.7	20.6489	C_proliferans_295	WD domain, G-beta repeat
OG0001611	30148.5	30127.5	41.9146	C_proliferans_1918	WD domain, G-beta repeat-containing protein
OG0001687	9063.05	9052.6	20.8991	C_proliferans_2023	WD repeat protein (periodic tryptophan protein 2)
OG0002441	15563.7	15551.6	24.1342	C_proliferans_3097	WD40 repeat containing protein
OG0001004	13600.4	13584.8	31.0968	C_proliferans_1091	X-Pro dipeptidyl-peptidase S15 family protein
OG0001854	9027.65	9013.89	27.5342	C_proliferans_2268	zinc finger, C3HC4 type domain-containing protein
OG0002334	5815.5	5804.98	21.0335	C_proliferans_2951	zinc finger, C3HC4 type domain-containing protein
OG0002987	7407.2	7393.57	27.2633	C_proliferans_3877	zinc finger, C3HC4 type domain-containing protein
OG0002178	6043.97	6028.37	31.1969	C_proliferans_2722	zinc-finger protein ZPR1
