# Supplementary material for: The genome sequence of the gastric gland parasite, Cryptosporidium proliferans
Source: iScience. 2026 Apr 6;29(5):115597. doi: 10.1016/j.isci.2026.115597 (PMC13125899; doi:10.1016/j.isci.2026.115597)
Supplement: Table S4. Genes under selective pressure in Cryptosporidium species — Summary of dN/dS analyses. Rows highlighted in green indicate virulence-related genes and rows in orange denote known virulence factors. (A) Complete set of analyzed genes; (B) genes where C. proliferans and C. muris form a monophyletic group; (C) genes with dN/dS > 1 in C. proliferans and < 1 in C. muris; (D) genes with dN/dS > 1 in C. muris and < 1 in C. proliferans; (E) genes with dN/dS > 1 in both species. [file mmc5.xlsx]

## Sheet: Supplementary Table 4. A
OG	CP	CM	C. parvum IOWA ACC	P. falciparum ACC	P. falciparum annotations	C. parvum IOWA annotations	CPdN/dS	CMdN/dS	CP-CM-mono	CPCM-mono-dNdS	CManno	CPanno	REFERENCES
OG0000004	C_proliferans_1475	CmurisRN66_3142	QOY43391.1			Serine/threonine-protein phosphatase	0.0001	66.1488			protein phosphatase 4, catalytic subunit, putative	protein phosphatase catalytic subunit
OG0000004	C_proliferans_3655	CmurisRN66_2194	QOY41786.1			Serine/threonine-protein phosphatase	0.0001	0.0001	monophyletic	58.5185	serine/threonine protein phosphatase, putative	protein phosphatase PP2A, calcineurin like phosphoesterase superfamily
OG0000007	C_proliferans_1544	CmurisRN66_3078	QOY42026.1			ABC transporter	0.272989	740.672			hypothetical protein, conserved	ABC transporter - ATP-binding cassette, subfamily C (CFTR/MRP), member 1	Pinto P, Ribeiro CA, Kváč M, Tsaousis AD. Cryptosporidium. In: de Souza W, editor. Lifecycles of Pathogenic Protists in Humans [Internet]. Cham: Springer International Publishing; 2022 [cited 2025 July 21]. p. 331–89. Available from: https://doi.org/10.1007/978-3-030-80682-8_7
OG0000010	C_proliferans_3805	CmurisRN66_2609	QOY42530.1	PF3D7_1136500.1-p1	casein kinase 1	Casein kinase I	0.577169	0.57005	monophyletic	4.34268	casein kinase I, putative	casein kinase I
OG0000010	C_proliferans_2486	CmurisRN66_1	QOY42350.1			Casein kinase I	0.470135	0.441694	monophyletic	1.23889	protein kinase domain-containing protein	protein kinase domain-containing protein (casein kinase 1)	Nava MG, Szewczyk J, Arrington JV, Alam T, Vinayak S. The Cryptosporidium signaling kinase CDPK5 plays an important role in male gametogenesis and parasite virulence. Cell Rep. 2024 Jun 25;43(6):114263. doi: 10.1016/j.celrep.2024.114263. Epub 2024 May 29. PMID: 38814783; PMCID: PMC11312397.
OG0000014	C_proliferans_3596	CmurisRN66_1123	QOY40877.1			Secreted GGC gene family protein	0.175426	0.338422	monophyletic	1.02095	hypothetical protein, conserved	hypothetical protein
OG0000019	C_proliferans_3493	CmurisRN66_3819	QOY42435.1			ARF/SAR type Small GTPase superfamily	0.16075	0.0001	monophyletic	6.72826	ADP ribosylation factor, putative	ARF1/2 like small GTpase
OG0000021	C_proliferans_2706	CmurisRN66_1715	QOY43104.1	PF3D7_1337800.1-p1	calcium-dependent protein kinase 5	Calcium/calmodulin dependent protein kinase	0.306213	0.580376	monophyletic	19.2528	protein kinase domain-containing protein	protein kinase domain-containing protein	Nava MG, Szewczyk J, Arrington JV, Alam T, Vinayak S. The Cryptosporidium signaling kinase CDPK5 plays an important role in male gametogenesis and parasite virulence. Cell Rep. 2024 Jun 25;43(6):114263. doi: 10.1016/j.celrep.2024.114263. Epub 2024 May 29. PMID: 38814783; PMCID: PMC11312397.
OG0000026	C_proliferans_2845	CmurisRN66_2889	QOY42964.1			UDP N-acetylglucosamine transporter-like nucleotide sugar transporter	1.23306	0.0001	monophyletic	380.965	UDP-galactose transporter family protein	UDP-galactose transporter family protein
OG0000037	C_proliferans_1969	CmurisRN66_2383	QOY40575.1			Sgd1p NIC/MA3/MI domain containing protein	999.0	14.4718	monophyletic	999.0	hypothetical protein, conserved	nucleolar MIF4G domain-containing protein 1
OG0000086	C_proliferans_2267	CmurisRN66_452	QOY39810.1			Serine aminopeptidase,S33	2.8242	25.0162			hydrolase, alpha/beta fold family protein	hydrolase, alpha/beta fold family protein
OG0000088	C_proliferans_2790	CmurisRN66_1796	QOY41889.1			unspecified product	0.559201	1.7561	monophyletic	999.0	hypothetical protein	hypothetical protein
OG0000100	C_proliferans_181	CmurisRN66_723	QOY39780.1			unspecified product	2.42297	999.0			hypothetical protein, conserved	hypothetical protein
OG0000108	C_proliferans_559	CmurisRN66_1089	QOY40906.1			Diacylglycerol acyltransferase	226.383	78.4934	monophyletic	63.3459	diacylglycerol acyltransferase family protein	diacylglycerol acyltransferase family protein
OG0000119	C_proliferans_1213	CmurisRN66_2829	QOY43021.1	PF3D7_1202900.1-p1	high mobility group protein B1	High mobility group box domain containing protein	0.0001	999.0	monophyletic	546.298	HMG box family protein	HMG box family protein
OG0000130	C_proliferans_1862	CmurisRN66_2279	QOY40473.1	PF3D7_1415000.1-p1	uracil-DNA glycosylase	Uracil-DNA glycosylase-like	4.48772	4.98816			uracil-DNA glycosylase family protein	uracil-DNA glycosylase family protein
OG0000151	C_proliferans_3054	CmurisRN66_1905	QOY41951.1	PF3D7_1320400.1-p1	type I signal peptidase	Peptidase S26A signal peptidase I	155.531	0.0001	monophyletic	0.0339477	signal peptidase I family protein	signal peptidase I family protein
OG0000154	C_proliferans_2474	CmurisRN66_13	QOY41756.1			unspecified product	343.762	113.691			hypothetical protein, conserved	hypothetical protein
OG0000156		CmurisRN66_2044						2.16744			hypothetical protein, conserved
OG0000172	C_proliferans_3320	CmurisRN66_208	QOY41640.1			SCC2/Zinc finger,RING/FYVE/PHD-type domain containing protein	30.5103	0.0001	monophyletic	0.0001	HEAT repeat family protein	HEAT repeat family protein
OG0000175		CmurisRN66_2477						4.25986			hypothetical protein, conserved
OG0000191	C_proliferans_3913	CmurisRN66_3027	QOY40355.1			Protein with DEXDc plus ring plus HELICc possible SNF2 domain	0.0001	999.0	monophyletic	368.051	helicase conserved C-terminal domain-containing protein	helicase conserved C-terminal domain-containing protein	Xu Z, Li N, Guo Y, Feng Y, Xiao L. Comparative genomic analysis of three intestinal species reveals reductions in secreted pathogenesis determinants in bovine-specific and non-pathogenic Cryptosporidium species. Microb Genom. 2020 Jun;6(6):e000379. doi: 10.1099/mgen.0.000379. Epub 2020 May 14. PMID: 32416746; PMCID: PMC7371110.
OG0000203	C_proliferans_8	CmurisRN66_571	QOY43622.1			transcription factor subunit TAF6	0.788451	0.050503	monophyletic	71.6307	hypothetical protein, conserved	hypothetical protein
OG0000206	C_proliferans_11	CmurisRN66_574	QOY40595.1			BRCT domain-containing protein	0.450342	0.343406	monophyletic	65.9358	hypothetical protein, conserved	hypothetical protein
OG0000207	C_proliferans_12	CmurisRN66_575	QOY40596.1			unspecified product	4.61797	0.427653	monophyletic	999.0	hypothetical protein, conserved	hypothetical protein
OG0000210	C_proliferans_15	CmurisRN66_578	QOY40599.1	PF3D7_1467500.1-p1	DNA/RNA-binding protein KIN17, putative	DNA/RNA-binding protein Kin17	0.598566	0.7207	monophyletic	19.222	hypothetical protein, conserved	DNA RNA-binding protein KIN17
OG0000214	C_proliferans_19	CmurisRN66_582	QOY40603.1			Papain family cysteine protease	0.612087	0.61451	monophyletic	6.10681	papain family cysteine protease, putative	papain family cysteine protease	Banerjee A, Abagyan R. Identification and design of vinyl sulfone inhibitors against Cryptopain-1 – a cysteine protease from cryptosporidiosis-causing Cryptosporidium parvum. bioRxiv. 2019 Jan 1;332965.
OG0000216	C_proliferans_21	CmurisRN66_584	QOY40605.1			unspecified product	0.295865	1.26774	monophyletic	3.00632	hypothetical protein, conserved	hypothetical protein
OG0000217	C_proliferans_23	CmurisRN66_586	QOY40608.1	PF3D7_0912900.1-p1	26S proteasome regulatory subunit RPN8, putative	26S Proteasome non-ATPase regulatory subunit 7/8	81.9257	0.102348			Mov34/MPN/PAD-1 family protein	Mov34/MPN/PAD-1 family protein
OG0000219	C_proliferans_25	CmurisRN66_588	QOY40610.1	PF3D7_1211700.1-p1	DNA replication licensing factor MCM5, putative	DNA replication licensing factor MCM5 like AAA+ ATpase	0.183873	0.170881	monophyletic	118.153	DNA replication licensing factor MCM5, putative	DNA replication licensing factor MCM5
OG0000223	C_proliferans_36	CmurisRN66_597	QOY40618.1	PF3D7_0416500.1-p1	repressor of RNA polymerase III transcription MAF1	Repressor of RNA polymerase III transcription Maf1	999.0	0.0001	monophyletic	403.139	hypothetical protein, conserved	Maf1 regulator
OG0000226	C_proliferans_39	CmurisRN66_600	QOY40621.1	PF3D7_0815200.1-p1	importin subunit beta, putative	Importin/karyopherin	0.136302	0.143303	monophyletic	21.1214	importin-beta N-terminal domain-containing protein	importin-beta N-terminal domain-containing protein
OG0000228	C_proliferans_41	CmurisRN66_602	QOY40623.1/ QOY41460.1			Serine/Threonine protein kinase	0.0923472	0.185629	monophyletic	1.15773	protein kinase domain-containing protein	protein kinase domain-containing protein	Nava MG, Szewczyk J, Arrington JV, Alam T, Vinayak S. The Cryptosporidium signaling kinase CDPK5 plays an important role in male gametogenesis and parasite virulence. Cell Rep. 2024 Jun 25;43(6):114263. doi: 10.1016/j.celrep.2024.114263. Epub 2024 May 29. PMID: 38814783; PMCID: PMC11312397.
OG0000231	C_proliferans_44	CmurisRN66_605	QOY40626.1	PF3D7_1441300.1-p1	serine/threonine protein kinase, putative	Serine/threonine-protein kinase	0.4511	0.0520834	monophyletic	10.1106	protein kinase domain-containing protein	protein kinase domain-containing protein
OG0000237	C_proliferans_50	CmurisRN66_611	QOY40632.1			unspecified product	0.461877	0.0001	monophyletic	638.96	hypothetical protein, conserved	hypothetical protein
OG0000238	C_proliferans_52	CmurisRN66_613	QOY40634.1	PF3D7_1113800.1-p1	conserved Plasmodium membrane protein, unknown function	unspecified product	0.180897	0.305334	monophyletic	5.74097	hypothetical protein, conserved	hypothetical protein
OG0000241	C_proliferans_56	CmurisRN66_616	QOY40637.1	PF3D7_0525000.1-p1	zinc finger protein, putative	Zinc finger/CCCH-type domain containing protein	0.31993	0.0647918	monophyletic	11.2751	zinc finger, CCCH type domain-containing protein	zinc CCCH type domain-containing protein
OG0000247	C_proliferans_65	CmurisRN66_625	QOY40644.1			SWIB/MDM2 domain containing protein	0.804277	0.302492	monophyletic	190.734	hypothetical protein, conserved	hypothetical protein
OG0000250	C_proliferans_69	CmurisRN66_629	QOY40647.1	PF3D7_1137300.1-p1	CLPTM1 domain-containing protein, putative	Cleft lip and palate transmembrane protein 1 (CLPTM1)	0.317496	0.127185	monophyletic	2.71568	clptm1 family protein	clptm1 family protein
OG0000251	C_proliferans_70	CmurisRN66_630	QOY40479.1			Signal peptide and 6 transmembrane domains-containing protein/ ER lumen protein retaining receptor	1.8126	0.116757	monophyletic	0.0449642	hypothetical protein, conserved	ER lumen protein retaining receptor
OG0000255	C_proliferans_74	CmurisRN66_634	QOY40653.1	PF3D7_0510500.1-p1	topoisomerase I	Eukaryotic DNA topoisomerase I	0.067569	0.133052	monophyletic	1.34056	DNA topoisomerase I, putative	DNA topoisomerase I
OG0000256	C_proliferans_75	CmurisRN66_635	QOY40654.1			unspecified product	0.492586	0.372106	monophyletic	499.999	hypothetical protein, conserved	hypothetical protein
OG0000261	C_proliferans_85	CmurisRN66_645	QOY40663.1	PF3D7_0916000.1-p1	major facilitator superfamily domain-containing protein, putative	Major facilitator superfamily (MFS5)	0.0870364	0.0001	monophyletic	9.94669	major facilitator superfamily protein	major facilitator superfamily transporter
OG0000264	C_proliferans_91	CmurisRN66_650	QOY40667.1	PF3D7_1368400.1-p1	ribosomal protein L1, putative	Ribosomal protein L1/ribosomal biogenesis protein	0.462062	0.0706231	monophyletic	3.62294	hypothetical protein, conserved	Ribosomal protein L1p/L10e family
OG0000265	C_proliferans_93	CmurisRN66_652	QOY40669.1	PF3D7_1324500.1-p1	DEAD box helicase, putative	Helicase superfamily 1/2,ATP-binding domain,DinG/Rad3-type containing protein	0.240933	0.281016	monophyletic	15.2604	DNA repair helicase family protein	DNA repair helicase family protein	Xu Z, Li N, Guo Y, Feng Y, Xiao L. Comparative genomic analysis of three intestinal species reveals reductions in secreted pathogenesis determinants in bovine-specific and non-pathogenic Cryptosporidium species. Microb Genom. 2020 Jun;6(6):e000379. doi: 10.1099/mgen.0.000379. Epub 2020 May 14. PMID: 32416746; PMCID: PMC7371110.
OG0000267	C_proliferans_104	CmurisRN66_654	QOY43458.1			GATA zinc finger/AT hook containing protein	0.872832	0.108558	monophyletic	6.64291	hypothetical protein, conserved	hypothetical protein
OG0000269	C_proliferans_109	CmurisRN66_658	QOY40067.1/ QOY43037.1			Serine/threonine protein kinase / Mitogen-activated protein kinase	0.529347	0.241438	monophyletic	14.4125	protein kinase domain-containing protein	protein kinase domain-containing protein	Nava MG, Szewczyk J, Arrington JV, Alam T, Vinayak S. The Cryptosporidium signaling kinase CDPK5 plays an important role in male gametogenesis and parasite virulence. Cell Rep. 2024 Jun 25;43(6):114263. doi: 10.1016/j.celrep.2024.114263. Epub 2024 May 29. PMID: 38814783; PMCID: PMC11312397.
OG0000275	C_proliferans_118	CmurisRN66_667	QOY40075.1	PF3D7_0910800.1-p1	cytosolic Fe-S cluster assembly factor NBP35, putative	Cytosolic Fe-S cluster assembly factor NUBP1	0.654544	0.298709	monophyletic	1.02594	nucleotide-binding protein 1, putative	nucleotide-binding protein 1
OG0000277	C_proliferans_121	CmurisRN66_670	QOY40078.1	PF3D7_0407200.1-p1	peptidyl-tRNA hydrolase 2, putative	Peptidyl-tRNA hydrolase II domain containing protein	999.0	0.0001	monophyletic	316.39	peptidyl-tRNA hydrolase 2 protein, putative	peptidyl-tRNA hydrolase 2 protein
OG0000279	C_proliferans_125	CmurisRN66_673	QOY40082.1	PF3D7_1460400.1-p1	ubiquitin carboxyl-terminal hydrolase isozyme L3	Ubiquitin carboxyl-terminal hydrolase,family 1	0.518705	12.6923			ubiquitin carboxyl-terminal hydrolase, family 1 protein, putative	ubiquitin carboxyl-terminal family 1 protein
OG0000280	C_proliferans_126	CmurisRN66_674	QOY40083.1	PF3D7_0514100.1-p1	ATP-dependent DNA helicase UvrD	UvrD like super family I helicase	1.10986	3.48613			UvrD/REP helicase domain-containing protein	UvrD/REP helicase domain-containing protein	Shankar J, Tuteja R. UvrD helicase of Plasmodium falciparum. Gene. 2008 Mar 15;410(2):223-33. doi: 10.1016/j.gene.2007.12.015. Epub 2007 Dec 27. PMID: 18242886.
OG0000286	C_proliferans_138	CmurisRN66_684	QOY40094.1	PF3D7_1245100.1-p1	kinesin-13, putative	Kinesin-like protein	0.282637	10.1406			kinesin motor domain-containing protein	kinesin motor domain-containing protein
OG0000290	C_proliferans_144	CmurisRN66_689	QOY40098.1	PF3D7_0311100.1-p1	pre-mRNA splicing factor, putative	PWI domain containing protein	0.309281	0.121811	monophyletic	2.31232	PWI domain-containing protein	PWI domain-containing protein
OG0000298	C_proliferans_158	CmurisRN66_700	QOY39759.1	PF3D7_1464000.1-p1	YL1 nuclear protein, putative	Vps72/YL1	1.70854	999.0			hypothetical protein, conserved	Vps72/YL1
OG0000299	C_proliferans_159	CmurisRN66_701	QOY41537.1			C2H2-type domain-containing protein [Source:UniProtKB/TrEMBL;Acc:A0A7S7LHB8]	6.14829	0.151808	monophyletic	999.0	hypothetical protein, conserved	hypothetical protein
OG0000303	C_proliferans_163	CmurisRN66_705	QOY39764.1			Armadillo-like helical-containing protein	0.305987	0.143271	monophyletic	280.316	hypothetical protein, conserved	hypothetical protein
OG0000304	C_proliferans_164	CmurisRN66_706	QOY39765.1	PF3D7_1445200.1-p1	ATP-dependent RNA helicase MAK5, putative	Mak5 pre-mRNA splicing RNA SFII helicase	0.144149	3.43642	monophyletic	999.0	DEAD/DEAH box helicase family protein	DEAD DEAH box helicase family protein (DDX24/MAK5)	Xu Z, Li N, Guo Y, Feng Y, Xiao L. Comparative genomic analysis of three intestinal species reveals reductions in secreted pathogenesis determinants in bovine-specific and non-pathogenic Cryptosporidium species. Microb Genom. 2020 Jun;6(6):e000379. doi: 10.1099/mgen.0.000379. Epub 2020 May 14. PMID: 32416746; PMCID: PMC7371110.
OG0000312	C_proliferans_175	CmurisRN66_717	QOY39774.1			Type II pantothenate kinase	0.248395	0.13683	monophyletic	1.52068	hypothetical protein, conserved	type II pantothenate kinase
OG0000314	C_proliferans_177	CmurisRN66_719	QOY39776.1	PF3D7_1469200.1-p1	shewanella-like protein phosphatase 1, putative	Serine-threonine protein phosphatase	1.15225	0.0001	monophyletic	999.0	serine/threonine protein phosphatase, putative	serine threonine protein phosphatase
OG0000319	C_proliferans_184	CmurisRN66_726	QOY39783.1	PF3D7_0211800.1-p1	asparagine--tRNA ligase	Asparaginyl-tRNA synthetase (NOB+tRNA synthase)	0.304861	19.0699			asparaginyl-tRNA synthetase family protein	asparaginyl-tRNA synthetase family protein
OG0000322	C_proliferans_188	CmurisRN66_730	QOY39787.1	PF3D7_0320000.1-p1	protein phosphatase inhibitor 2	Protein phosphatase inhibitor 2	0.0001	0.0001	monophyletic	96.5954	protein phosphatase inhibitor 2, putative	protein phosphatase inhibitor 2
OG0000323	C_proliferans_189	CmurisRN66_731	QOY39788.1	PF3D7_1323100.1-p1	60S ribosomal protein L6, putative	60S ribosomal protein L6	0.0001	15.7705			60S ribosomal protein L9, putative	60S ribosomal protein L9
OG0000330	C_proliferans_196	CmurisRN66_738	QOY39796.1	PF3D7_1472200.1-p1	histone deacetylase, putative	Histone deacetylase	0.143754	0.0952486	monophyletic	1.73859	histone deacetylase family protein	histone deacetylase
OG0000334	C_proliferans_200	CmurisRN66_742	QOY39800.1	PF3D7_0804600.1-p1	tRNA pseudouridine synthase, putative	Pus1p-like type II pseudousynthas TruA	1.57752	0.427175	monophyletic	999.0	tRNA pseudouridine synthase family protein	tRNA pseudouridine synthase family protein
OG0000340	C_proliferans_210	CmurisRN66_751	QOY39809.1			alpha/beta hydrolase fold-containing protein	0.230045	1.38121	monophyletic	0.213	hydrolase, alpha/beta fold family protein	hydrolase, alpha/beta fold family protein
OG0000341	C_proliferans_211	CmurisRN66_752	QOY39810.1			Serine aminopeptidase,S33	1.08158	0.505353	monophyletic	0.214912	hydrolase, alpha/beta fold family protein	alpha beta fold family protein
OG0000343	C_proliferans_214	CmurisRN66_755	QOY39813.1			26S proteasome non-ATPase regulatory subunit 5	0.0641004	0.637034	monophyletic	41.7125	hypothetical protein, conserved	26S proteasome non-ATPase regulatory subunit 5	Xu Z, Li N, Guo Y, Feng Y, Xiao L. Comparative genomic analysis of three intestinal species reveals reductions in secreted pathogenesis determinants in bovine-specific and non-pathogenic Cryptosporidium species. Microb Genom. 2020 Jun;6(6):e000379. doi: 10.1099/mgen.0.000379. Epub 2020 May 14. PMID: 32416746; PMCID: PMC7371110.
OG0000351	C_proliferans_224	CmurisRN66_766	QOY39827.1			unspecified product	0.240258	0.190409	monophyletic	199.221	hypothetical protein, conserved	hypothetical protein
OG0000363	C_proliferans_237	CmurisRN66_779	QOY39840.1	PF3D7_1307100.1-p1	U3 small nucleolar RNA-associated protein 6, putative	U3 small nucleolar RNA-associated protein 6	0.615074	1.44314			hypothetical protein, conserved	U3 small nucleolar RNA-associated protein 6 protein
OG0000366	C_proliferans_240	CmurisRN66_782	QOY39843.1	PF3D7_0319100.1-p1	E3 ubiquitin-protein ligase RBX1, putative	Zinc finger,RING/FYVE/PHD-type domain containing protein	0.0001	0.0001	monophyletic	467.495	hypothetical protein, conserved	RING-box protein 1
OG0000373	C_proliferans_250	CmurisRN66_793	QOY39855.1			unspecified product	0.309322	0.552641	monophyletic	421.922	hypothetical protein, conserved	hypothetical protein
OG0000377	C_proliferans_254	CmurisRN66_797	QOY39859.1			unspecified product	999.0	5.66533			hypothetical protein	hypothetical protein
OG0000380	C_proliferans_259	CmurisRN66_802	QOY39863.1	PF3D7_1357100.1-p1	elongation factor 1-alpha	HBS1 eRFS GTpase (RNA metabolism translation)	0.309876	1.09969	monophyletic	999.0	elongation factor Tu GTP binding domain-containing protein	elongation factor TU GTP binding domain-containing protein
OG0000386	C_proliferans_271	CmurisRN66_812	QOY39872.1	PF3D7_1037300.1-p1	ADP,ATP carrier protein 1	Adenine nucleotide translocator 1/Mitochondrial carrier protein	3.31097	0.0454913	monophyletic	999.0	carrier protein, putative	carrier protein
OG0000387	C_proliferans_273	CmurisRN66_814	QOY39874.1	PF3D7_1148000.1-p1	serine/threonine protein kinase, putative	Serine/Threonine protein kinase	0.110666	0.17574	monophyletic	649.595	protein kinase domain-containing protein	Protein tyrosine kinase	Nava MG, Calderón F, Fernández E, Ballell L, Bamborough P, Vinayak S. Tyrosine Kinase Inhibitors Display Potent Activity against Cryptosporidium parvum. Microbiol Spectr. 2023 Feb 14;11(1):e0387422. doi: 10.1128/spectrum.03874-22. Epub 2022 Dec 19. PMID: 36533912; PMCID: PMC9927415.
OG0000394	C_proliferans_280	CmurisRN66_821	QOY39881.1	PF3D7_1123800.1-p1	structural maintenance of chromosomes protein 5, putative	RecF/RecN/SMC protein 5	0.500679	0.71744	monophyletic	1.05754	hypothetical protein, conserved	structural maintenance of chromosomes protein 5
OG0000397	C_proliferans_283	CmurisRN66_824	QOY39884.1			unspecified product	2.25618	0.0001			hypothetical protein, conserved	hypothetical protein
OG0000401	C_proliferans_289	CmurisRN66_830	QOY39890.1			unspecified product	42.5134	0.054509			hypothetical protein, conserved	hypothetical protein
OG0000402	C_proliferans_290	CmurisRN66_831	QOY39891.1	PF3D7_1444300.1-p1	1-acyl-sn-glycerol-3-phosphate acyltransferase, putative	Glycerol-3-phosphate acyltransferase family	0.432762	999.0	monophyletic	159.927	1-acyl-sn-glycerol-3-phosphate acyltransferase protein, putative	1-acyl-SN-glycerol-3-phosphate acyltransferase protein
OG0000404	C_proliferans_292	CmurisRN66_833	QOY39894.1			PP2C like protein phosphatase	0.0702557	0.236252	monophyletic	628.495	hypothetical protein, conserved	phosphatase
OG0000410	C_proliferans_298	CmurisRN66_839	QOY39900.1	PF3D7_1402700.1-p1	U2 snRNP-associated SURP motif-containing protein, putative	CID/ENTH/VHS domain containing protein	0.288922	0.344146	monophyletic	287.489	U2-associated protein SR140, putative	U2-associated protein SR140
OG0000414	C_proliferans_303	CmurisRN66_844	QOY39905.1	PF3D7_0726500.1-p1	ubiquitin carboxyl-terminal hydrolase, putative	Ubiquitin carboxyl terminal hydrolase domain fused to a MATH domain	0.133773	0.121181	monophyletic	682.927	ubiquitin carboxyl-terminal hydrolase family protein	ubiquitin carboxyl-terminal hydrolase family protein
OG0000415	C_proliferans_304	CmurisRN66_845	QOY39906.1			Coiled coil, low complexity protein [Source:UniProtKB/TrEMBL;Acc:A0A7S7LE22]	0.0001	1.02848			hypothetical protein, conserved	hypothetical protein
OG0000424	C_proliferans_315	CmurisRN66_855	QOY39917.1			GINS complex subunit Sld5	0.149597	1.18915			hypothetical protein, conserved	GINS complex subunit 4
OG0000427	C_proliferans_318	CmurisRN66_858	QOY39920.1	PF3D7_1246900.1-p1	RAC-beta serine/threonine protein kinase	Serine/Threonine protein kinase	0.0743807	0.153818	monophyletic	3.29331	protein kinase domain-containing protein	protein kinase domain-containing protein	Nava MG, Szewczyk J, Arrington JV, Alam T, Vinayak S. The Cryptosporidium signaling kinase CDPK5 plays an important role in male gametogenesis and parasite virulence. Cell Rep. 2024 Jun 25;43(6):114263. doi: 10.1016/j.celrep.2024.114263. Epub 2024 May 29. PMID: 38814783; PMCID: PMC11312397.
OG0000428	C_proliferans_319	CmurisRN66_859	QOY39921.1	PF3D7_0406100.1-p1	V-type proton ATPase subunit B	Vacuolar ATP synthase subunit B	0.158323	0.100654	monophyletic	3.37746	vacuolar ATP synthase subunit B, putative	vacuolar ATP synthase subunit B
OG0000431	C_proliferans_322	CmurisRN66_862	QOY39924.1			Iron-containing alcohol dehydrogenase	0.172291	0.0399984	monophyletic	786.211	alcohol dehydrogenase, iron-containing family protein	alcohol iron-containing family protein
OG0000436	C_proliferans_330	CmurisRN66_870	QOY39932.1			putative Secreted Protein	0.284035	0.0877903	monophyletic	1.2082	hypothetical protein, conserved	hypothetical protein
OG0000440	C_proliferans_334	CmurisRN66_874	QOY39936.1			Surfeit locus protein 6	0.0001	1.12088			hypothetical protein, conserved	hypothetical protein
OG0000443	C_proliferans_341	CmurisRN66_879	QOY39940.1			E2F/DP family winged-helix DNA-binding domain containing protein	0.0001	0.0548659	monophyletic	201.831	transcription factor E2f/dimerisation partner domain-containing protein	transcription factor E2f/dimerisation partner domain-containing protein
OG0000449	C_proliferans_348	CmurisRN66_887	QOY39948.1	PF3D7_0801800.1-p1	mannose-6-phosphate isomerase, putative	Mannose-6-phosphate isomerase	999.0	0.0001	monophyletic	17.2448	phosphomannose isomerase type I family protein	mannose-6-phosphate isomerase type 1 family
OG0000450	C_proliferans_349	CmurisRN66_888	QOY39949.1	PF3D7_1305300.1-p1	translational activator GCN1, putative	CLASP-N/GCN1 domain containing protein	0.495592	0.381176	monophyletic	164.466	HEAT repeat family protein	HEAT repeat family protein
OG0000451	C_proliferans_350	CmurisRN66_889	QOY39950.1	PF3D7_1037600.1-p1	TFIIH basal transcription factor complex helicase XPB subunit, putative	ERCC3/XPB/RAD25,helicase involved in DNA repair	0.0343663	0.0704529	monophyletic	10.6334	DNA repair helicase rad25 family protein	DNA repair helicase RAD25 family protein	Xu Z, Li N, Guo Y, Feng Y, Xiao L. Comparative genomic analysis of three intestinal species reveals reductions in secreted pathogenesis determinants in bovine-specific and non-pathogenic Cryptosporidium species. Microb Genom. 2020 Jun;6(6):e000379. doi: 10.1099/mgen.0.000379. Epub 2020 May 14. PMID: 32416746; PMCID: PMC7371110.
OG0000452	C_proliferans_351	CmurisRN66_890					1.15206	0.69673	monophyletic	4.57212	hypothetical protein, conserved	Cwc15 cell cycle control protein
OG0000453	C_proliferans_354	CmurisRN66_893	QOY39954.1			Actin-related protein 2/3 complex subunit 1	0.301247	0.916392	monophyletic	237.488	hypothetical protein, conserved	actin related protein 2/3 complex, subunit 1A/1B
OG0000455	C_proliferans_357	CmurisRN66_896	QOY39957.1	PF3D7_0809200.1-p1	asparagine-rich antigen Pfa55-14	Span like RimI family protein amino acetyltransferase	0.0868298	0.36007	monophyletic	713.147	acetyltransferase, GNAT family protein	acetyltransferase, GNAT family protein
OG0000456	C_proliferans_358	CmurisRN66_897	QOY39958.1	PF3D7_0917100.1-p1	N-glycosylase/DNA lyase, putative	HhH-GPD domain-containing 8-oxoguanine DNA glycosylase	1.05271	999.0	monophyletic	999.0	8-oxoguanine DNA glycosylase protein, putative	8-oxoguanine DNA glycosylase protein
OG0000457	C_proliferans_359	CmurisRN66_898	QOY39959.1	PF3D7_0506200.1-p1	TATA-box-binding protein	TATA-box factor binding protein	0.134719	0.320019	monophyletic	32.8429	TATA-box-binding protein, putative	TATA-box-binding protein
OG0000463	C_proliferans_365	CmurisRN66_904	QOY39965.1	PF3D7_0516100.1-p1	cation-transporting ATPase 1	P-type ATPase	0.420272	1.75588			E1-E2 ATPase family protein	E1-E2 ATPase family protein
OG0000465	C_proliferans_368	CmurisRN66_906	QOY39967.1			PX domain containing protein	0.157842	999.0	monophyletic	12.63	hypothetical protein	hypothetical protein
OG0000471	C_proliferans_375	CmurisRN66_913	QOY39975.1			Serine/Threonine protein kinase/ Protein kinase domain containing protein	0.214956	1.7684	monophyletic	939.825	NEK Ser/Thr kinase family protein	NEK Ser/Thr kinase family protein	Nava MG, Szewczyk J, Arrington JV, Alam T, Vinayak S. The Cryptosporidium signaling kinase CDPK5 plays an important role in male gametogenesis and parasite virulence. Cell Rep. 2024 Jun 25;43(6):114263. doi: 10.1016/j.celrep.2024.114263. Epub 2024 May 29. PMID: 38814783; PMCID: PMC11312397.
OG0000480	C_proliferans_387	CmurisRN66_925	QOY39986.1			Bromodomain/HAS/DEXDc/SNF2 domain containing protein	0.118998	0.166367	monophyletic	489.504	transcription regulatory protein SNF2, putative	transcription regulatory protein SNF2
OG0000484	C_proliferans_396	CmurisRN66_934	QOY39993.1			Adenosine kinase/Carbohydrate kinase PfkB	1.80576	0.580252	monophyletic	999.0	adenosine kinase, putative	adenosine kinase	Galazka J, Striepen B, Ullman B. Adenosine kinase from Cryptosporidium parvum. Mol Biochem Parasitol. 2006 Oct;149(2):223-30. doi: 10.1016/j.molbiopara.2006.06.001. Epub 2006 Jun 27. PMID: 16879885.
OG0000493	C_proliferans_407	CmurisRN66_944	QOY40004.1			Cgd8_2470 protein [Source:UniProtKB/TrEMBL;Acc:F0X458]	0.117407	0.0001	monophyletic	739.967	hypothetical protein, conserved	hypothetical protein
OG0000497	C_proliferans_413	CmurisRN66_950	QOY40009.1	PF3D7_0405900.1-p1	apical sushi protein	Sushi/SCR/CCP domain containing protein	0.33434	0.266889	monophyletic	713.646	SUSHI domain-containing protein	SUSHI domain-containing protein (SCR repeat)
OG0000499	C_proliferans_415	CmurisRN66_952	QOY40011.1	PF3D7_1142300.1-p1	conserved Plasmodium membrane protein, unknown function	putative transmembrane Protein	0.302792	9.82512			hypothetical protein, conserved	hypothetical protein
OG0000500	C_proliferans_416	CmurisRN66_953	QOY40013.1	PF3D7_1422500.1-p1	ERAD-associated E3 ubiquitin-protein ligase HRD1	Uncharacterized protein with RING-type Zinc finger	0.575001	0.704183	monophyletic	3.02266	zinc finger, C3HC4 type domain-containing protein	zinc finger, C3HC4 type domain-containing protein
OG0000501	C_proliferans_417	CmurisRN66_954	QOY40014.1			unspecified product	0.408109	0.136108	monophyletic	842.605	hypothetical protein, conserved	hypothetical protein
OG0000503	C_proliferans_419	CmurisRN66_956	QOY40016.1			unspecified product	0.250786	5.66968			hypothetical protein	hypothetical protein
OG0000512	C_proliferans_432	CmurisRN66_969	QOY40028.1	PF3D7_1139700.1-p1	adrenodoxin reductase, putative	FAD/NAD(P)-binding domain containing protein	0.148505	1.00831	monophyletic	359.133	hypothetical protein, conserved	adrenodoxin-NADP+ reductase
OG0000514	C_proliferans_434	CmurisRN66_971	QOY40030.1			Zinc finger,RING/FYVE/PHD-type domain containing protein	0.417409	0.321695	monophyletic	47.0028	SET domain-containing protein	SET domain-containing protein
OG0000518	C_proliferans_441	CmurisRN66_978	QOY40037.1			Pleckstrin homology (PH domain) containing protein	0.109739	0.0601744	monophyletic	2.11777	hypothetical protein, conserved	hypothetical protein
OG0000519	C_proliferans_442	CmurisRN66_979	QOY40038.1/ QOY41865.1			Signal peptide LNR (Lin-12/Notch) repeat containing protein / TSP1/LNR (Lin-12/Notch) repeat containing protein	0.328695	3.17282			notch domain-containing protein	notch domain-containing protein (DSL)
OG0000521	C_proliferans_444	CmurisRN66_981	QOY40040.1	PF3D7_1413900.1-p1	DnaJ protein, putative	Transmembrane DnaJ domain containing protein	0.269953	33.0402			DnaJ domain-containing protein	DnaJ domain-containing protein
OG0000522	C_proliferans_445	CmurisRN66_982	QOY40041.1	PF3D7_0708000.1-p1	cytoskeleton associated protein, putative	LRR repeat containing protein	1.0488	0.174665	monophyletic	999.0	leucine rich repeat family protein	tubulin-specific chaperone E
OG0000523	C_proliferans_446	CmurisRN66_983	QOY40042.1			unspecified product	0.550696	0.302665	monophyletic	158.832	hypothetical protein, conserved	hypothetical protein
OG0000524	C_proliferans_447	CmurisRN66_984	QOY40043.1			unspecified product	0.754729	0.435438	monophyletic	4.50474	hypothetical protein	hypothetical protein
OG0000525	C_proliferans_448	CmurisRN66_986	QOY40045.1	PF3D7_1411300.1-p1	DnaJ protein, putative	DNAJ protein	0.268719	0.564771	monophyletic	69.56	DnaJ domain-containing protein	DnaJ domain-containing protein
OG0000526	C_proliferans_449	CmurisRN66_987	QOY40046.1	PF3D7_1441200.1-p1	60S ribosomal protein L1, putative	60S ribosomal protein L10A	0.0001	0.322974	monophyletic	12.4923	60S ribosomal protein L10a, putative	60S ribosomal protein L10a
OG0000527	C_proliferans_450	CmurisRN66_988	QOY40047.1	PF3D7_0818000.1-p1	U4/U6.U5 small nuclear ribonucleoprotein, putative	U4/U6.U5 small nuclear ribonucleoprotein	999.0	0.304337	monophyletic	172.856	hypothetical protein, conserved	U4/U6.U5 tri-snRNP-associated protein 3
OG0000534	C_proliferans_460	CmurisRN66_998	QOY40056.1/ QOY41327.1			Glutathione S-transferase / unspecified product	0.0001	0.245655	monophyletic	458.057	hypothetical protein, conserved	hypothetical protein
OG0000537	C_proliferans_465	CmurisRN66_1003	QOY40060.1	PF3D7_0525200.1-p1	structural maintenance of chromosomes protein 6, putative	Smc ABC ATpase	0.200858	0.44596	monophyletic	9.17828	hypothetical protein, conserved	Smc ABC ATPase	Pinto P, Ribeiro CA, Kváč M, Tsaousis AD. Cryptosporidium. In: de Souza W, editor. Lifecycles of Pathogenic Protists in Humans [Internet]. Cham: Springer International Publishing; 2022 [cited 2025 July 21]. p. 331–89. Available from: https://doi.org/10.1007/978-3-030-80682-8_7
OG0000544	C_proliferans_483	CmurisRN66_1012	QOY40981.1			RNAse P Rpr2/Rpp21 subunit domain containing protein	0.314739	0.0001	monophyletic	2.47065	RNAse P Rpr2/Rpp21 subunit domain-containing protein	RNAse P RPR2 RPP21 subunit domain-containing protein
OG0000545	C_proliferans_485	CmurisRN66_1014	QOY40979.1	PF3D7_0315100.1-p1	eukaryotic translation initiation factor 4E	Translation initiation factor if-4E	0.0001	9.70065			eukaryotic translation initiation factor 4E, putative	translation initiation factor 4E
OG0000556	C_proliferans_497	CmurisRN66_1027	QOY40967.1			Peptidase C78,ubiquitin fold modifier-specific peptidase 1/ 2	1.32237	0.758913	monophyletic	0.664274	hypothetical protein, conserved	Peptidase family C78
OG0000562	C_proliferans_506	CmurisRN66_1035	QOY40959.1			putative Secreted Protein	0.369848	255.658			hypothetical protein, conserved	hypothetical protein
OG0000564	C_proliferans_508	CmurisRN66_1037	QOY40957.1			Thrombospondin type-1 (TSP1) repeat/EGF-like domain containing protein	0.741001	1.24636	monophyletic	999.0	thrombospondin type 1 domain-containing protein	thrombospondin type 1 domain-containing protein
OG0000569	C_proliferans_514	CmurisRN66_1043	QOY40951.1			BZIP domain-containing protein [Source:UniProtKB/TrEMBL;Acc:A0A7S7LGR1]	1.27592	0.215829	monophyletic	999.0	hypothetical protein, conserved	hypothetical protein
OG0000576	C_proliferans_521	CmurisRN66_1051	QOY40944.1			Aspartic acid and asparagine hydroxylation/Peptidase C11,clostripain domain contining protein	0.209684	21.3866			calcium binding EGF domain-containing protein	calcium binding EGF domain-containing protein
OG0000578	C_proliferans_523	CmurisRN66_1053	QOY40942.1			Non-specific serine/threonine protein kinase	4.87325	0.10432	monophyletic	999.0	5'-AMP-activated protein kinase catalytic subunit alpha-1, putative	5-AMP-activated protein kinase catalytic subunit Alpha-1
OG0000579	C_proliferans_524	CmurisRN66_1054	QOY40941.1	PF3D7_1226400.1-p1	regulator of MON1-CCZ1 complex, putative	unspecified product	0.311283	0.207654	monophyletic	1.12912	hypothetical protein, conserved	hypothetical protein
OG0000582	C_proliferans_528	CmurisRN66_1058	QOY40937.1			unspecified product	0.439953	0.506449	monophyletic	2.90491	hypothetical protein, conserved	hypothetical protein
OG0000583	C_proliferans_530	CmurisRN66_1060	QOY40935.1			CPFS2 Metallo-beta-lactamase	0.281825	0.108894	monophyletic	816.239	hypothetical protein, conserved	mRNA cleavage
OG0000590	C_proliferans_538	CmurisRN66_1068	QOY40926.1			Zinc ZIP transporter protein	0.0001	1.54915	monophyletic	27.8968	zinc transporter, putative	zinc transporter
OG0000591	C_proliferans_539	CmurisRN66_1069	QOY40925.1			DNA polymerase delta subunit 3 [Source:UniProtKB/TrEMBL;Acc:A0A7S7LF16]	1.17188	2.12688	monophyletic	0.423489	hypothetical protein, conserved	hypothetical protein
OG0000592	C_proliferans_540	CmurisRN66_1070	QOY40924.1	PF3D7_1036800.1-p1	acetyl-CoA transporter 1, putative	Acetyl-coenzyme A transporter 1	0.171914	2.25981	monophyletic	472.545	hypothetical protein, conserved	Acetyl-coenzyme A transporter 1
OG0000595	C_proliferans_543	CmurisRN66_1073					111.207	999.0			hypothetical protein	hypothetical protein
OG0000598	C_proliferans_547	CmurisRN66_1077	QOY40917.1			unspecified product	0.248482	1.50078	monophyletic	999.0	hypothetical protein, conserved	hypothetical protein
OG0000600	C_proliferans_550	CmurisRN66_1080	QOY40914.1			DUF775 domain-containing protein [Source:UniProtKB/TrEMBL;Acc:A0A7S7RFJ2]	999.0	8.38432			hypothetical protein, conserved	hypothetical protein
OG0000601	C_proliferans_552	CmurisRN66_1082	QOY40912.1	PF3D7_0827700.1-p1	magnesium transporter, putative	Magnesium transporter NIPA	19.2753	0.225714	monophyletic	0.231662	hypothetical protein, conserved	Magnesium transporter NIPA
OG0000602	C_proliferans_554	CmurisRN66_1084	QOY40910.1			unspecified product	0.536781	8.5496			hypothetical protein	hypothetical protein
OG0000604	C_proliferans_558	CmurisRN66_1088	QOY40907.1			Coatomer beta subunit	0.137938	0.167294	monophyletic	93.7112	coatomer beta subunit protein, putative	coatomer beta subunit protein
OG0000612	C_proliferans_567	CmurisRN66_1097	QOY40898.1			Transcription factor IIA beta-barrel	1.05085	0.197204			hypothetical protein, conserved	hypothetical protein
OG0000613	C_proliferans_568	CmurisRN66_1098	QOY40897.1	PF3D7_1303200.1-p1	SNARE protein, putative	Synaptobrevin-like protein	1.29918	0.135777			synaptobrevin family protein	synaptobrevin family protein
OG0000615	C_proliferans_570	CmurisRN66_1100	QOY40895.1	PF3D7_0306100.1-p1	conserved Plasmodium protein, unknown function	unspecified product	1.06944	0.427118	monophyletic	999.0	hypothetical protein, conserved	hypothetical protein
OG0000616	C_proliferans_571	CmurisRN66_1101	QOY40893.1			Cation/H+ exchanger (CPA1)	0.0747899	0.0857613	monophyletic	150.265	sodium/hydrogen exchanger family protein	sodium hydrogen exchanger family protein
OG0000624	C_proliferans_582	CmurisRN66_1176	QOY41279.1			Uncharacterized protein with Tetratricopeptide-like helical	1.23687	0.293694	monophyletic	0.922869	hypothetical protein	hypothetical protein
OG0000625	C_proliferans_583	CmurisRN66_1177	QOY41278.1			Pleckstrin homology (PH) domain containing protein	1.06176	0.15045	monophyletic	1.85652	hypothetical protein, conserved	hypothetical protein
OG0000629	C_proliferans_589	CmurisRN66_1183	QOY42228.1	PF3D7_0904000.1-p1	GTPase-activating protein, putative	Rab-GTPase-TBC domain containing protein	0.697734	12.0518			TBC domain-containing protein	TBC domain-containing protein
OG0000635	C_proliferans_600	CmurisRN66_1194	QOY42712.1	PF3D7_1125700.1-p1	kelch domain-containing protein, putative	BTB/POZ domain/Kelch motif/Galactose oxidase central domain containing protein	0.12614	0.171977	monophyletic	1.10761	kelch motif family protein	kelch motif family protein
OG0000640	C_proliferans_610	CmurisRN66_1203	QOY42241.1	PF3D7_1333700.1-p1	histone H3-like centromeric protein CSE4	Centromeric histone h3-like protein	0.588733	0.403065	monophyletic	1.22071	centromere protein A, putative	centromere protein A (histone H3)
OG0000641	C_proliferans_611	CmurisRN66_1204	QOY42242.1	PF3D7_1236200.1-p1	WD repeat-containing protein, putative	Vacuolar import/degradation Vid27-related protein	0.649715	860.94			hypothetical protein, conserved	VID27 cytoplasmic protein
OG0000643	C_proliferans_614	CmurisRN66_1207	QOY42244.1			Apicomplexan CP 15/60K like protein	0.524762	1.63818	monophyletic	0.406928	hypothetical protein, conserved	sub-compartment protein
OG0000645	C_proliferans_616	CmurisRN66_1209	QOY41310.1			Rab-GTPase-TBC domain containing protein	0.0001	0.60096	monophyletic	1.04934	TBC domain-containing protein	TBC domain-containing protein
OG0000657	C_proliferans_631	CmurisRN66_1224	QOY41234.1	PF3D7_0319500.1-p1	RNA-binding protein, putative	RNA recognition motif domain containing protein	999.0	999.0	monophyletic	1.74319	RNA recognition motif. family protein	RNA recognition family protein
OG0000658	C_proliferans_632	CmurisRN66_1225	QOY41235.1			Serine-threonine protein kinase 19	1.12516	999.0			hypothetical protein, conserved	Serine-threonine protein kinase 19	Nava MG, Szewczyk J, Arrington JV, Alam T, Vinayak S. The Cryptosporidium signaling kinase CDPK5 plays an important role in male gametogenesis and parasite virulence. Cell Rep. 2024 Jun 25;43(6):114263. doi: 10.1016/j.celrep.2024.114263. Epub 2024 May 29. PMID: 38814783; PMCID: PMC11312397.
OG0000662	C_proliferans_637	CmurisRN66_1230	QOY41240.1	PF3D7_1030600.1-p1	tRNA N6-adenosine threonylcarbamoyltransferase	tRNA N6-adenosine threonylcarbamoyltransferase Kae1/OSGEP	0.0753808	0.0001	monophyletic	49.8221	glycoprotease family protein	glycoprotease family protein
OG0000672	C_proliferans_651	CmurisRN66_1243	QOY41252.1	PF3D7_1031800.1-p1	conserved protein, unknown function	F-box domain containing protein	0.313871	5.70563			hypothetical protein, conserved	hypothetical protein
OG0000675	C_proliferans_654	CmurisRN66_1246	QOY41255.1			unspecified product	1.62619	0.233642	monophyletic	999.0	hypothetical protein, conserved	hypothetical protein
OG0000683	C_proliferans_666	CmurisRN66_1258	QOY41266.1	PF3D7_0624000.1-p1	hexokinase	Hexokinase	0.392157	0.105946	monophyletic	2.39202	hexokinase family protein	hexokinase family protein
OG0000685	C_proliferans_668	CmurisRN66_1260	QOY41268.1	PF3D7_0311700.1-p1	plasmepsin VI	Aspartic peptidase A1 family	0.534776	0.705933	monophyletic	13.1773	eukaryotic aspartyl protease family protein	aspartyl protease family protein
OG0000686	C_proliferans_669	CmurisRN66_1261	QOY41269.1	PF3D7_0513800.1-p1	ras-related protein Rab-1A	Small GTPase	0.0001	0.0966546	monophyletic	2.16818	Ras family protein Rab-1A, putative	Ras family protein Rab-1A
OG0000688	C_proliferans_671	CmurisRN66_1263	QOY41271.1	PF3D7_1123900.1-p1	13 kDa ribonucleoprotein-associated protein, putative	50S ribosomal protein L30e-like	0.418723	34.8977	monophyletic	0.0001	60S ribosomal protein L7a, putative	60S ribosomal protein L7a
OG0000695	C_proliferans_680	CmurisRN66_1272	QOY42220.1	PF3D7_0904100.1-p1	AP-4 complex subunit epsilon, putative	Adaptin N terminal domain containing protein	0.327434	0.0501733	monophyletic	6.01846	adaptin family protein	adaptin family protein
OG0000700	C_proliferans_687	CmurisRN66_1278	QOY42215.1	PF3D7_1130200.1-p1	60S ribosomal protein P0	60S acidic ribosomal protein P0	38.4008	0.0654704			60S acidic ribosomal protein P0, putative	60S acidic ribosomal protein P0
OG0000707	C_proliferans_696	CmurisRN66_1287	QOY42206.1	PF3D7_1113400.1-p1	ubiquitin domain-containing protein DSK2, putative	Ubiquilin	1.22256	0.0848378	monophyletic	999.0	ubiquitin family protein	ubiquitin family protein
OG0000710	C_proliferans_699	CmurisRN66_1290	QOY42203.1	PF3D7_1352800.1-p1	vacuolar fusion protein MON1, putative	Vacuolar fusion protein Mon1	0.425211	0.453635	monophyletic	9.53007	hypothetical protein, conserved	vacuolar fusion protein MON1
OG0000712	C_proliferans_704	CmurisRN66_1293	QOY42200.1			unspecified product	0.365537	0.266009	monophyletic	577.447	hypothetical protein	hypothetical protein
OG0000713	C_proliferans_705	CmurisRN66_1294	QOY41336.1			Phosphorylated adapter RNA export protein RNA-binding domain containing protein/ Sushi/SCR/CCP domain containing protein	0.0515038	0.172343	monophyletic	431.095	SUSHI domain-containing protein	SUSHI domain-containing protein
OG0000716	C_proliferans_711	CmurisRN66_1299	QOY42195.1			Cgd4_2460 protein [Source:UniProtKB/TrEMBL;Acc:F0X434]	1.06051	0.0001			hypothetical protein, conserved	hypothetical protein
OG0000717	C_proliferans_712	CmurisRN66_1300	QOY42194.1			unspecified product	1.19362	0.342988	monophyletic	999.0	hypothetical protein, conserved	hypothetical protein
OG0000723	C_proliferans_730	CmurisRN66_1315	QOY42180.1			Glycerophosphodiester phosphodiesterase-like protein	999.0	0.108818	monophyletic	183.14	glycerophosphoryl diester phosphodiesterase family protein	glycerophosphoryl diester phosphodiesterase family protein
OG0000725	C_proliferans_733	CmurisRN66_1317	QOY42178.1	PF3D7_1316400.1-p1	SAS6-like protein, putative	Spindle assembly abnormal protein 6 N-terminal domain-containing protein [Source:UniProtKB/TrEMBL;Acc:A0A7S7RGQ3]	0.391052	0.387401	monophyletic	1.16371	hypothetical protein, conserved	Centriolar protein SAS N-terminal
OG0000728	C_proliferans_737	CmurisRN66_1320	QOY42175.1			Nucleic acid-binding OB-fold-containing protein	0.139136	0.0272906	monophyletic	13.7144	hypothetical protein, conserved	hypothetical protein
OG0000732	C_proliferans_741	CmurisRN66_1324	QOY42171.1	PF3D7_1442900.1-p1	Sec7 domain-containing protein ARFGEF, putative	Sec7 domain containing protein	0.460787	0.350888	monophyletic	124.609	Sec7 domain-containing protein	SEC7 domain-containing protein
OG0000735	C_proliferans_747	CmurisRN66_1330	QOY42165.1	PF3D7_0818800.1-p1	U3 small nucleolar ribonucleoprotein protein IMP4, putative	Brix domain containing protein	0.0001	0.170082	monophyletic	6.21433	U3 small nucleolar ribonucleoprotein IMP4, putative	U3 small nucleolar ribonucleoprotein IMP4
OG0000739	C_proliferans_753	CmurisRN66_1336	QOY42160.1	PF3D7_0628300.1-p1	choline/ethanolaminephosphotransferase, putative	CDP-alcohol phosphatidyltransferase	0.274555	0.094547	monophyletic	147.782	CDP-alcohol phosphatidyltransferase domain-containing protein	CDP-alcohol phosphatidyltransferase domain-containing protein
OG0000743	C_proliferans_760	CmurisRN66_1343	QOY42155.1	PF3D7_0821500.1-p1	ribosomal RNA small subunit methyltransferase NEP1, putative	unspecified product	999.0	294.501			Nep1 ribosome biogenesis domain-containing protein	NEP1 ribosome biogenesis domain-containing protein
OG0000748	C_proliferans_772	CmurisRN66_1355	QOY42147.1			Vacuolar sorting protein VPS52/suppressor of actin Sac2-family protein	0.583003	0.296028	monophyletic	12.6055	Vps52 / Sac2 family protein	Vps52 / Sac2 family protein
OG0000751	C_proliferans_778	CmurisRN66_1359	QOY42142.1	PF3D7_1007200.1-p1	rho GTPase-activating protein, putative	RhoGAP domain containing protein	2.34303	0.124507	monophyletic	2.80628	RhoGAP domain-containing protein	Rho GAP domain-containing protein
OG0000755	C_proliferans_783	CmurisRN66_1363	QOY42134.1/ QOY42136.1			Phospholipase/carboxylesterase/thioesterase / Alpha/Beta hydrolase fold containing protein	0.965885	0.0452394	monophyletic	1.64834	hypothetical protein, conserved	hypothetical protein
OG0000757	C_proliferans_785	CmurisRN66_1365	QOY42134.1/ QOY42136.1			Phospholipase/carboxylesterase/thioesterase/ Alpha/Beta hydrolase fold containing protein	1.3175	999.0			hypothetical protein, conserved	hypothetical protein
OG0000772	C_proliferans_804	CmurisRN66_1385	QOY42114.1			FCP1 homology domain-containing protein [Source:UniProtKB/TrEMBL;Acc:A0A7S7RGP7]	0.617466	1.33271	monophyletic	180.597	NLI interacting factor-like phosphatase family protein	NLI interacting factor-like phosphatase family protein
OG0000774	C_proliferans_806	CmurisRN66_1387	QOY42112.1	PF3D7_0708100.1-p1	DNA-directed RNA polymerases I, II, and III subunit RPABC5, putative	DNA-directed RNA polymerase subunit N/Rpb10	999.0	4.53383			DNA-directed RNA polymerases I, II, and III subunit ABC5, putative	DNA-directed RNA polymerase
OG0000775	C_proliferans_807	CmurisRN66_1388	QOY42110.1	PF3D7_0708800.1-p1	heat shock protein 110	Hsp70 protein	0.46277	0.217017	monophyletic	39.7073	DnaK family protein	DnaK family protein
OG0000783	C_proliferans_818	CmurisRN66_1398	QOY42099.1	PF3D7_0816000.1-p1	ribosome assembly protein RRB1, putative	Histone-binding protein RBBP4 N-terminal domain/WD40 repeat	0.407485	0.26022	monophyletic	1.37978	hypothetical protein, conserved	ribosome assembly protein RRB1
OG0000786	C_proliferans_821	CmurisRN66_1401	QOY42096.1			Neutral sphingomyelinase activation associated factor-like BEACH domain containing protein	1.28466	0.215161	monophyletic	999.0	Beige/BEACH domain-containing protein	beige BEACH domain-containing protein
OG0000787	C_proliferans_822	CmurisRN66_1402	QOY41844.1			AMP-dependent synthetase/ligase	1.1502	0.257956	monophyletic	999.0	long-chain fatty acid CoA ligase, putative	long-chain fatty acid ligase
OG0000794	C_proliferans_830	CmurisRN66_1410	QOY42087.1			Cgd4_3480 protein [Source:UniProtKB/TrEMBL;Acc:F0X4D0]	0.231231	0.182559	monophyletic	1.82132	hypothetical protein, conserved	hypothetical protein
OG0000806	C_proliferans_850	CmurisRN66_1428	QOY42061.1	PF3D7_1303100.1-p1	methyltransferase, putative	Ydr140wp-like HemK family methylase	0.198744	0.37595	monophyletic	3.94124	hypothetical protein, conserved	protein methyltransferase activity
OG0000807	C_proliferans_851	CmurisRN66_1429	QOY42060.1			unspecified product	0.44496	0.427875	monophyletic	1.81557	hypothetical protein, conserved	hypothetical protein
OG0000809	C_proliferans_856	CmurisRN66_1432	QOY42056.1			unspecified product	0.336621	0.194822	monophyletic	1.43974	hypothetical protein, conserved	hypothetical protein
OG0000812	C_proliferans_859	CmurisRN66_1435	QOY42053.1			AP2/ERF domain-containing protein [Source:UniProtKB/TrEMBL;Acc:A0A7S7LHG1]	0.161803	0.193638	monophyletic	194.2	hypothetical protein, conserved	hypothetical protein
OG0000817	C_proliferans_864	CmurisRN66_1440	QOY42048.1			unspecified product	0.408546	0.298665	monophyletic	1.34948	hypothetical protein, conserved	UDP-glucose:glycoprotein glucosyltransferase activity
OG0000821	C_proliferans_868	CmurisRN66_1444	QOY41975.1	PF3D7_1309100.1-p1	60S ribosomal protein L24, putative	60S ribosomal protein L24	0.171635	0.0001	monophyletic	23.2491	60S ribosomal protein L24, putative	60s ribosomal protein L24
OG0000822	C_proliferans_869	CmurisRN66_1445	QOY41976.1			putative Secreted Protein (CpLSP gene family)	0.540564	0.308608	monophyletic	428.681	hypothetical protein, conserved	hypothetical protein
OG0000823	C_proliferans_870	CmurisRN66_1446	QOY41977.1			WWE domain containing protein	0.279752	0.174499	monophyletic	13.2916	WWE domain-containing protein	WWE domain-containing protein
OG0000826	C_proliferans_873	CmurisRN66_1449	QOY41980.1	PF3D7_1355800.1-p1	splicing factor 3B subunit 5, putative	Splicing factor 3B subunit 5/RDS3 complex subunit 10	0.0001	43.7732			splicing factor 3B subunit 10, putative	Splicing factor 3b subunit
OG0000827	C_proliferans_874	CmurisRN66_1450	QOY41981.1	PF3D7_1013100.1-p1	U3 small nucleolar RNA-associated protein 13, putative	WD40-repeat-containing protein	0.48262	0.277822	monophyletic	49.1681	hypothetical protein, conserved	U3 small nucleolar RNA-associated protein 13
OG0000829	C_proliferans_877	CmurisRN66_1453	QOY41985.1			Cgd4_940 protein [Source:UniProtKB/TrEMBL;Acc:F0X4K1]	0.064837	363.641			hypothetical protein, conserved	hypothetical protein
OG0000831	C_proliferans_879	CmurisRN66_1455	QOY41987.1	PF3D7_1017400.1-p1	haloacid dehalogenase-like hydrolase	Phosphomannomutase	0.0001	0.0001	monophyletic	1.78428	eukaryotic phosphomannomutase family protein	phosphomannomutase family protein
OG0000840	C_proliferans_889	CmurisRN66_1465	QOY40830.1			unspecified product	1.08591	0.580087	monophyletic	999.0	hypothetical protein, conserved	hypothetical protein
OG0000847	C_proliferans_897	CmurisRN66_1472	QOY40838.1			FANC-like protein	0.516897	115.886			hypothetical protein, conserved	hypothetical protein
OG0000855	C_proliferans_907	CmurisRN66_1482	QOY40847.1			2-phosphoglycerate kinase [Source:UniProtKB/TrEMBL;Acc:A0A7S7LG23]	1.58463	183.989			hypothetical protein, conserved	hypothetical protein
OG0000856	C_proliferans_908	CmurisRN66_1483	QOY40848.1	PF3D7_1212900.1-p1	bromodomain protein 2, putative	Bromo domain containing protein	0.212171	0.0499624	monophyletic	4.98281	bromodomain-containing protein	bromodomain-containing protein
OG0000857	C_proliferans_909	CmurisRN66_1484	QOY40849.1	PF3D7_1321700.1-p1	splicing factor 1	SFCC1/RRM/RBM39 like domain containing protein	0.469929	0.147912	monophyletic	4.47872	splicing factor, CC1-like family domain-containing protein	splicing factor, CC1-like family domain-containing protein
OG0000858	C_proliferans_910	CmurisRN66_1485	QOY40850.1	PF3D7_1108200.1-p1	D-tyrosyl-tRNA(Tyr) deacylase	D-tyrosyl-tRNA(Tyr) deacylase	999.0	0.0001	monophyletic	4.06214	D-tyrosyl-tRNA deacylase family protein	D-tyrosyl-tRNA deacylase family protein
OG0000869	C_proliferans_921	CmurisRN66_1496	QOY40862.1			unspecified product	1.85576	999.0			hypothetical protein, conserved	hypothetical protein
OG0000871	C_proliferans_923	CmurisRN66_1498	QOY40864.1	PF3D7_1310400.1-p1	conserved Plasmodium protein, unknown function	unspecified product	0.238064	0.0001	monophyletic	3.54004	hypothetical protein, conserved	hypothetical protein
OG0000873	C_proliferans_925	CmurisRN66_1500	QOY40866.1			CtIP type zinc knuckle (C2H2)	0.0860517	0.152659	monophyletic	11.2433	hypothetical protein, conserved	hypothetical protein
OG0000874	C_proliferans_927	CmurisRN66_1502	QOY40868.1			WD40-repeat-containing protein	0.417441	0.126723	monophyletic	170.928	hypothetical protein, conserved	WD40 repeats
OG0000875	C_proliferans_928	CmurisRN66_1503	QOY40869.1			RecQ mediated genome instability protein	0.191088	0.192498	monophyletic	376.757	hypothetical protein, conserved	RecQ mediated genome instability protein
OG0000880	C_proliferans_933	CmurisRN66_1508	QOY40874.1			Cgd7_5470 protein [Source:UniProtKB/TrEMBL;Acc:F0X486]	0.610892	0.180569	monophyletic	5.51662	hypothetical protein	hypothetical protein
OG0000882	C_proliferans_936	CmurisRN66_1511	QOY40876.1	PF3D7_0922700.1-p1	pre-mRNA-splicing factor 18, putative	Prp18/PRP4 domain containing protein	0.156917	0.0001	monophyletic	1.11526	pre-mRNA-splicing factor 18, putative	pre-mRNA-splicing factor 18
OG0000883	C_proliferans_939	CmurisRN66_3538	QOY43239.1			unspecified product	0.260242	0.326292	monophyletic	308.171	hypothetical protein, conserved	hypothetical protein
OG0000884	C_proliferans_941	CmurisRN66_3540	QOY43241.1	PF3D7_1224100.1-p1	conserved protein, unknown function	unspecified product	0.0001	78.1248			hypothetical protein, conserved	hypothetical protein
OG0000891	C_proliferans_950	CmurisRN66_3549	QOY43250.1	PF3D7_0627800.1-p1	acetyl-CoA synthetase	Acetyl-coenzyme A synthetase	0.336353	0.183003	monophyletic	141.443	acetyl-coenzyme A synthetase, putative	acetyl-coenzyme A synthetase
OG0000892	C_proliferans_951	CmurisRN66_3550	QOY43251.1	PF3D7_1026400.1-p1	cell division cycle protein 20 homolog, putative	Uncharacterized protein with WD40 repeat	0.124039	0.0766595	monophyletic	3.08701	hypothetical protein, conserved	cell division cycle 20-like protein 1, cofactor of APC complex
OG0000894	C_proliferans_954	CmurisRN66_3554	QOY43255.1	PF3D7_1023900.1-p1	SNF2 helicase, putative	Chromo domain/ SNF2 Atpase/Helicase domain containing protein	0.257739	0.279138	monophyletic	13.4592	SNF2 family N-terminal domain-containing protein	SNF2 family N-terminal domain-containing protein	Xu Z, Li N, Guo Y, Feng Y, Xiao L. Comparative genomic analysis of three intestinal species reveals reductions in secreted pathogenesis determinants in bovine-specific and non-pathogenic Cryptosporidium species. Microb Genom. 2020 Jun;6(6):e000379. doi: 10.1099/mgen.0.000379. Epub 2020 May 14. PMID: 32416746; PMCID: PMC7371110.
OG0000896	C_proliferans_956	CmurisRN66_3556	QOY43257.1			unspecified product	0.453068	0.270009	monophyletic	238.927	hypothetical protein	hypothetical protein
OG0000897	C_proliferans_957	CmurisRN66_3557	QOY43258.1			unspecified product	1.58657	999.0			hypothetical protein, conserved	hypothetical protein
OG0000901	C_proliferans_961	CmurisRN66_3561	QOY43262.1			unspecified product	0.625591	0.431036	monophyletic	825.96	hypothetical protein	hypothetical protein
OG0000918	C_proliferans_983	CmurisRN66_3584	QOY41339.1			Telomeric DNA binding protein SANT DNA-binding domain containing protein	0.242573	0.117805	monophyletic	6.09954	myb-like DNA-binding domain-containing protein	myb-like DNA-binding domain-containing protein
OG0000919	C_proliferans_984	CmurisRN66_3585	QOY41338.1	PF3D7_1462300.1-p1	GTP-binding protein, putative	P-loop containing nucleoside triphosphate hydrolase	0.342878	0.645068	monophyletic	765.018	guanylate-binding protein, N-terminal domain-containing protein	guanylate-binding protein, N-terminal domain-containing protein
OG0000925	C_proliferans_991	CmurisRN66_3592	QOY41332.1			unspecified product	0.172849	4.02837			hypothetical protein, conserved	hypothetical protein
OG0000926	C_proliferans_993	CmurisRN66_3594	QOY41330.1/QOY42386.1			RecQ bloom helicase (RNA helicase+hrdc)	0.200435	0.144971	monophyletic	102.775	ATP-dependent DNA helicase, RecQ family protein	ATP-dependent DNA helicase, RecQ family protein	Xu Z, Li N, Guo Y, Feng Y, Xiao L. Comparative genomic analysis of three intestinal species reveals reductions in secreted pathogenesis determinants in bovine-specific and non-pathogenic Cryptosporidium species. Microb Genom. 2020 Jun;6(6):e000379. doi: 10.1099/mgen.0.000379. Epub 2020 May 14. PMID: 32416746; PMCID: PMC7371110.
OG0000927	C_proliferans_994	CmurisRN66_3595	QOY41329.1	PF3D7_1017000.1-p1	DNA polymerase delta catalytic subunit	DNA-directed DNA polymerase (pol2)	0.448808	0.0391696	monophyletic	873.942	DNA polymerase family B, putative	DNA polymerase family B
OG0000928	C_proliferans_995	CmurisRN66_3596	QOY41328.1	PF3D7_1213800.1-p1	prolyl-tRNA synthetase	Proline-tRNA synthetase class II	1.08227	0.27382	monophyletic	999.0	prolyl-tRNA synthetase family protein	prolyl-tRNA synthetase family protein
OG0000929	C_proliferans_996	CmurisRN66_3597	QOY40056.1/QOY41327.1			Glutathione S-transferase/unspecified product	999.0	1.21633			hypothetical protein, conserved	hypothetical protein
OG0000930	C_proliferans_997	CmurisRN66_3598	QOY41326.1			EF-hand domain containing protein	1.0622	0.248219	monophyletic	999.0	hypothetical protein, conserved	serine/threonine-protein phosphatase 2A regulatory subunit B
OG0000934	C_proliferans_1001	CmurisRN66_3602	QOY41344.1			Myosin	0.136163	0.363758	monophyletic	2.63963	myosin head family protein	myosin head family protein
OG0000939	C_proliferans_1006	CmurisRN66_3607	QOY41317.1			MATH/TRAF domain/WD40/YVTN repeat containing protein	0.271203	0.137694	monophyletic	1.21507	hypothetical protein, conserved	RNA pseudouridine synthase
OG0000944	C_proliferans_1012	CmurisRN66_3613	QOY41312.1			MO25-like protein	13.3635	0.407944			hypothetical protein, conserved	calcium binding protein 39 (MO25)
OG0000945	C_proliferans_1013	CmurisRN66_3614	QOY41310.1	PF3D7_0907200.1-p1	GTPase-activating protein, putative	Rab-GTPase-TBC domain containing protein	0.0001	0.115834	monophyletic	2.08076	TBC domain-containing protein	TBC domain-containing protein
OG0000946	C_proliferans_1014	CmurisRN66_3615	QOY41309.1	PF3D7_0317500.1-p1	kinesin-5	Kinesin motor domain containing protein	0.123901	0.140808	monophyletic	722.227	kinesin motor domain-containing protein	kinesin motor domain-containing protein
OG0000949	C_proliferans_1018	CmurisRN66_3618	QOY41306.1	PF3D7_0319300.1-p1	ubiquitin-conjugating enzyme E2, putative	Ubiquitin-conjugating enzyme E2	20.4722	0.40341	monophyletic	0.0001	ubiquitin-conjugating enzyme family protein	ubiquitin-conjugating enzyme family protein
OG0000957	C_proliferans_1027	CmurisRN66_3627	QOY41295.1	PF3D7_0936700.1-p1	lysophospholipase, putative	Serine aminopeptidase S33	0.568687	2.89068			hypothetical protein, conserved	Serine aminopeptidase, S33	Pinto P, Ribeiro CA, Kváč M, Tsaousis AD. Cryptosporidium. In: de Souza W, editor. Lifecycles of Pathogenic Protists in Humans [Internet]. Cham: Springer International Publishing; 2022 [cited 2025 July 21]. p. 331–89. Available from: https://doi.org/10.1007/978-3-030-80682-8_7
OG0000966	C_proliferans_1040	CmurisRN66_2666	QOY43565.1			Signal peptide region containing protein	1.42381	2.55477	monophyletic	999.0	hypothetical protein, conserved	hypothetical protein
OG0000967	C_proliferans_1041	CmurisRN66_2667	QOY43564.1			putative Secreted Protein (CpLSP gene family)	0.967879	0.527057	monophyletic	1.56527	hypothetical protein	hypothetical protein
OG0000970	C_proliferans_1045	CmurisRN66_2671	QOY43560.1			MAGE domain-containing protein [Source:UniProtKB/TrEMBL;Acc:A0A7S7LJP4]	1.48634	0.260616	monophyletic	999.0	hypothetical protein, conserved	hypothetical protein
OG0000973	C_proliferans_1048	CmurisRN66_2674	QOY43557.1	PF3D7_1205200.1-p1	MORN1-associated HAD phosphatase, putative	HAD-like domain containing protein	0.561541	0.0001	monophyletic	842.913	hypothetical protein, conserved	hypothetical protein
OG0000982	C_proliferans_1058	CmurisRN66_2684	QOY42441.1/QOY43547.1			Calmodulin-domain protein kinase 1 / Protein kinase	0.536924	0.0819757	monophyletic	266.347	protein kinase domain-containing protein	protein kinase (mitogen-activated) domain-containing protein	Nava MG, Szewczyk J, Arrington JV, Alam T, Vinayak S. The Cryptosporidium signaling kinase CDPK5 plays an important role in male gametogenesis and parasite virulence. Cell Rep. 2024 Jun 25;43(6):114263. doi: 10.1016/j.celrep.2024.114263. Epub 2024 May 29. PMID: 38814783; PMCID: PMC11312397.
OG0000989	C_proliferans_1067	CmurisRN66_2693	QOY43538.1	PF3D7_0628200.1-p1	eukaryotic translation initiation factor 2-alpha kinase	Protein kinase domain containing protein	0.329712	0.180495	monophyletic	22.8157	hypothetical protein, conserved	Protein tyrosine kinase
OG0000995	C_proliferans_1075	CmurisRN66_2699	QOY43530.1			RING finger containing protein	0.411482	0.10613	monophyletic	125.317	hypothetical protein, conserved	hypothetical protein
OG0000997	C_proliferans_1080	CmurisRN66_2703	QOY43527.1			unspecified product	0.619415	0.489879	monophyletic	494.718	hypothetical protein, conserved	hypothetical protein
OG0000998	C_proliferans_1081	CmurisRN66_2704	QOY43526.1			unspecified product	0.0681607	1.21443	monophyletic	36.3329	hypothetical protein, conserved	hypothetical protein
OG0000999	C_proliferans_1083	CmurisRN66_2706	QOY43524.1			unspecified product	0.168288	1.27884	monophyletic	999.0	hypothetical protein, conserved	hypothetical protein
OG0001002	C_proliferans_1088	CmurisRN66_2711	QOY43519.1			Alpha beta hydrolase	0.15268	129.553			hypothetical protein, conserved	Hydrolase, alpha beta fold family protein
OG0001003	C_proliferans_1089	CmurisRN66_2712	QOY43518.1			unspecified product	15.0074	0.233744			hypothetical protein, conserved	hypothetical protein
OG0001006	C_proliferans_1093	CmurisRN66_2716	QOY43515.1	PF3D7_1459600.1-p1	AP-4 complex accessory subunit Tepsin, putative	ENTH domain containing protein	0.07627	0.539187	monophyletic	10.297	hypothetical protein, conserved	ENTH domain
OG0001016	C_proliferans_1104	CmurisRN66_2727	QOY43503.1	PF3D7_0626400.1-p1	CRAL/TRIO domain-containing protein, putative	Sec14 domain containing protein	0.893542	0.120439	monophyletic	10.0005	CRAL/TRIO domain-containing protein	CRAL/TRIO domain-containing protein
OG0001018	C_proliferans_1106	CmurisRN66_2729	QOY43501.1			unspecified product	0.425194	0.236024	monophyletic	189.77	hypothetical protein, conserved	hypothetical protein
OG0001021	C_proliferans_1109	CmurisRN66_2732	QOY43498.1	PF3D7_1105800.1-p1	conserved Apicomplexan protein, unknown function	Apicomplexa specific secreted protein Pf (23508265)	0.945163	3.09007			hypothetical protein, conserved	hypothetical protein
OG0001023	C_proliferans_1113	CmurisRN66_2734	QOY43496.1	PF3D7_0933000.1-p1	CSTF domain-containing protein, putative	Cleavage stimulation factor with RNA recognition motif domain	0.315342	0.494387	monophyletic	4.87054	RNA recognition motif. family protein	RNA recognition family protein
OG0001029	C_proliferans_1121	CmurisRN66_2742	QOY43489.1	PF3D7_0528400.1-p1	palmitoyltransferase DHHC7	Palmitoyltransferase	0.0478489	15.5015			DHHC zinc finger domain-containing protein	DHHC zinc finger domain-containing protein
OG0001031	C_proliferans_1123	CmurisRN66_2744	QOY43487.1			unspecified product	0.146479	0.656475	monophyletic	133.333	hypothetical protein	hypothetical protein
OG0001034	C_proliferans_1127	CmurisRN66_2748	QOY43484.1			unspecified product	1.18419	999.0			hypothetical protein	hypothetical protein
OG0001039	C_proliferans_1132	CmurisRN66_2753	QOY43479.1	PF3D7_1228300.1-p1	NIMA related kinase 1	NEK2 protein	0.680333	0.385539	monophyletic	2.58296	protein kinase domain-containing protein	protein kinase domain-containing protein	Nava MG, Szewczyk J, Arrington JV, Alam T, Vinayak S. The Cryptosporidium signaling kinase CDPK5 plays an important role in male gametogenesis and parasite virulence. Cell Rep. 2024 Jun 25;43(6):114263. doi: 10.1016/j.celrep.2024.114263. Epub 2024 May 29. PMID: 38814783; PMCID: PMC11312397.
OG0001040	C_proliferans_1134	CmurisRN66_2755	QOY43478.1			unspecified product	263.237	0.238948			hypothetical protein, conserved	hypothetical protein
OG0001043	C_proliferans_1138	CmurisRN66_2758	QOY43475.1	PF3D7_1017900.1-p1	26S proteasome regulatory subunit p55, putative	Rpn5 like 26S proteasomal regulatory subunit 12 with PCI domain	0.875025	0.218661	monophyletic	59.874	PCI domain-containing protein	PCI domain-containing protein
OG0001061	C_proliferans_1163	CmurisRN66_2780	QOY43452.1	PF3D7_1029400.1-p1	cell division control protein CDC50C	Cdc50p like membrane protein	0.249098	0.332183	monophyletic	42.3785	hypothetical protein, conserved	LEM3 (ligand-effect modulator 3) family / CDC50 family
OG0001062	C_proliferans_1165	CmurisRN66_2782	QOY43450.1			unspecified product	2.36441	0.123583	monophyletic	0.233968	hypothetical protein, conserved	hypothetical protein
OG0001071	C_proliferans_1177	CmurisRN66_2794	QOY43439.1	PF3D7_0320100.1-p1	protein transport protein SEC22	Longin domain-containing Synaptobrevin	0.0001	0.0872032	monophyletic	356.489	synaptobrevin family protein	synaptobrevin family protein
OG0001078	C_proliferans_1186	CmurisRN66_2803	QOY43047.1			Rab-GTPase-TBC domain containing protein	0.317684	0.250089	monophyletic	54.2712	TBC domain-containing protein	TBC domain-containing protein
OG0001079	C_proliferans_1187	CmurisRN66_2804	QOY43046.1	PF3D7_0826700.1-p1	receptor for activated c kinase	Guanine nucleotide-binding protein	0.092745	0.374044	monophyletic	60.5918	guanine nucleotide-binding protein, putative	guanine nucleotide-binding protein
OG0001089	C_proliferans_1199	CmurisRN66_2816	QOY43034.1			Golgi SNAP receptor complex subunit 1	0.0001	0.828258	monophyletic	1.23996	hypothetical protein, conserved	hypothetical protein
OG0001091	C_proliferans_1201	CmurisRN66_2818	QOY43033.1			signal peptide/transmembrane domain containing protein	0.0001	0.0001	monophyletic	24.5812	hypothetical protein, conserved	hypothetical protein
OG0001097	C_proliferans_1208	CmurisRN66_2824	QOY43026.1	PF3D7_1123400.1-p1	eukaryotic peptide chain release factor GTP-binding subunit, putative	Translation elongation factor EF-1 subunit alpha	0.106623	0.0401817	monophyletic	49.5018	elongation factor Tu C-terminal domain-containing protein	elongation factor TU C-terminal domain-containing protein
OG0001098	C_proliferans_1209	CmurisRN66_2825	QOY43025.1	PF3D7_0410600.1-p1	armadillo-type repeat protein ATRP	Uncharacterized protein with Armadillo-type fold	0.152819	0.0001	monophyletic	183.087	hypothetical protein, conserved	hsp70-interacting protein
OG0001104	C_proliferans_1221	CmurisRN66_2837	QOY43014.1	PF3D7_0215900.1-p1	palmitoyltransferase DHHC11, putative	DHHC palmitoyltransferase	0.362714	0.27114	monophyletic	767.018	palmitoyltranferase ZDHHC7, putative	palmitoyltranferase ZDHHC7
OG0001109	C_proliferans_1226	CmurisRN66_2842	QOY43009.1			unspecified product	25.9879	0.098496			hypothetical protein, conserved	hypothetical protein
OG0001111	C_proliferans_1228	CmurisRN66_2844	QOY43007.1	PF3D7_1216900.1-p1	DNA-binding chaperone, putative	Zuotin related factor-1 like protein with DNAJ and SANT domain	0.168601	1.95082	monophyletic	51.3225	DnaJ domain-containing protein	DnaJ domain-containing protein
OG0001112	C_proliferans_1229	CmurisRN66_2845	QOY43006.1			unspecified product	0.131014	999.0	monophyletic	10.2191	hypothetical protein, conserved	hypothetical protein
OG0001113	C_proliferans_1230	CmurisRN66_2846	QOY43005.1			Pp2c protein phosphatase 2C	0.453315	0.847298	monophyletic	60.3956	protein phosphatase 2C domain-containing protein	protein phosphatase 2C domain-containing protein
OG0001116	C_proliferans_1233	CmurisRN66_2849	QOY43002.1	PF3D7_0926100.1-p1	protein kinase, putative	Ser/Thr protein kinase	0.384942	0.0488496	monophyletic	158.288	protein kinase domain-containing protein	protein kinase domain-containing protein	Nava MG, Szewczyk J, Arrington JV, Alam T, Vinayak S. The Cryptosporidium signaling kinase CDPK5 plays an important role in male gametogenesis and parasite virulence. Cell Rep. 2024 Jun 25;43(6):114263. doi: 10.1016/j.celrep.2024.114263. Epub 2024 May 29. PMID: 38814783; PMCID: PMC11312397.
OG0001123	C_proliferans_1242	CmurisRN66_2858	QOY42993.1	PF3D7_1223400.1-p1	phospholipid-transporting ATPase, putative	P-type ATPase A domain containing protein	0.127027	0.0402035	monophyletic	75.4791	phospholipid-translocating P-type ATPase, flippase family protein	phospholipid-translocating P-type ATPase, flippase family protein	Chen K, Günay-Esiyok Ö, Klingeberg M, Marquardt S, Pomorski TG, Gupta N. Aminoglycerophospholipid flipping and P4-ATPases in Toxoplasma gondii. J Biol Chem. 2021 Jan-Jun;296:100315. doi: 10.1016/j.jbc.2021.100315. Epub 2021 Jan 21. PMID: 33485966; PMCID: PMC7949121.
OG0001135	C_proliferans_1260	CmurisRN66_2876	QOY42976.1			unspecified product	0.975098	1.33507	monophyletic	999.0	hypothetical protein	hypothetical protein
OG0001138	C_proliferans_1265	CmurisRN66_2881	QOY42970.1			Secreted GGC gene family protein	0.233678	0.19936	monophyletic	19.1259	hypothetical protein, conserved	hypothetical protein
OG0001141	C_proliferans_1271	CmurisRN66_3728	QOY41428.1	PF3D7_1128300.1-p1	ATP-dependent 6-phosphofructokinase	Cgd6_5430 protein [Source:UniProtKB/TrEMBL;Acc:Q7YYX7]	0.512009	0.212322	monophyletic	21.7187	hypothetical protein, conserved	hypothetical protein
OG0001144	C_proliferans_1277	CmurisRN66_3723	QOY41418.1			unspecified product	0.431828	0.261899	monophyletic	1.00916	hypothetical protein, conserved	hypothetical protein
OG0001148	C_proliferans_1282	CmurisRN66_3718	QOY41423.1			unspecified product	0.137424	0.0001	monophyletic	43.296	hypothetical protein, conserved	hypothetical protein
OG0001150	C_proliferans_1284	CmurisRN66_3716	QOY41416.1			unspecified product	0.273076	0.173796	monophyletic	87.5588	hypothetical protein, conserved	hypothetical protein
OG0001159	C_proliferans_1294	CmurisRN66_3706	QOY41405.1			Protein kinase-like domain containing protein	0.690259	1.04376	monophyletic	999.0	hypothetical protein, conserved	hypothetical protein
OG0001164	C_proliferans_1309	CmurisRN66_3695	QOY41397.1			Ecd protein	1.09627	0.851771	monophyletic	999.0	hypothetical protein, conserved	SGT1 protein
OG0001187	C_proliferans_1337	CmurisRN66_3668	QOY43468.1	PF3D7_0817500.1-p1	histidine triad nucleotide-binding protein 1	HIT-like domain containing protein	27.762	999.0			HIT domain-containing protein	HIT domain-containing protein
OG0001188	C_proliferans_1338	CmurisRN66_3667	QOY41371.1	PF3D7_1251500.1-p1	ATP-dependent RNA helicase DRS1, putative	DEAD/DEAH box helicase	1.19373	0.22625	monophyletic	999.0	DEAD/DEAH box helicase family protein	DEAD/DEAH box helicase family protein	Xu Z, Li N, Guo Y, Feng Y, Xiao L. Comparative genomic analysis of three intestinal species reveals reductions in secreted pathogenesis determinants in bovine-specific and non-pathogenic Cryptosporidium species. Microb Genom. 2020 Jun;6(6):e000379. doi: 10.1099/mgen.0.000379. Epub 2020 May 14. PMID: 32416746; PMCID: PMC7371110.
OG0001189	C_proliferans_1340	CmurisRN66_3665	QOY41369.1			P-loop containing nucleoside triphosphate hydrolase	0.200205	0.641244	monophyletic	55.8929	hypothetical protein, conserved	hypothetical protein
OG0001190	C_proliferans_1341	CmurisRN66_3664	QOY41368.1	PF3D7_0308100.1-p1	zinc finger protein, putative	Uncharacterized protein with B-box-type zinc finger	0.521135	1.20556	monophyletic	999.0	hypothetical protein, conserved	hypothetical protein
OG0001203	C_proliferans_1359	CmurisRN66_3646	QOY41350.1	PF3D7_0312800.1-p1	60S ribosomal protein L26, putative	60S ribosomal protein L26	999.0	148.778			60S ribosomal protein L26, putative	60S ribosomal protein L26
OG0001209	C_proliferans_1365	CmurisRN66_3639	QOY41343.1	PF3D7_0413900.1-p1	ubiquitin carboxyl-terminal hydrolase 13, putative	Ubiquitinyl hydrolase	0.542997	0.479601	monophyletic	0.407904	ubiquitin carboxyl-terminal hydrolase family protein	ubiquitin carboxyl-terminal hydrolase family protein
OG0001214	C_proliferans_1375	CmurisRN66_3240	QOY43292.1			RING domain containing protein	999.0	59.2235			zinc finger, C3HC4 type domain-containing protein	zinc C3HC4 type domain-containing protein, E3 ubiquitin-protein ligase DRIP
OG0001229	C_proliferans_1392	CmurisRN66_3223	QOY43309.1			Cyclin-like protein	1.14213	0.859606	monophyletic	0.865128	cyclin, N-terminal domain-containing protein	'cyclin, N-terminal domain-containing protein [Cryptosporidium muris RN66]'
OG0001230	C_proliferans_1393	CmurisRN66_3222	QOY43310.1	PF3D7_1008900.1-p1	adenylate kinase	Adenylate kinase/UMP-CMP kinase	1.03937	0.0001	monophyletic	12.1744	UMP-CMP kinase, putative	UMP-CMP kinase
OG0001231	C_proliferans_1394	CmurisRN66_3221	QOY43311.1			Sas10/Utp3/C1D-like protein	0.369644	1.03865	monophyletic	999.0	Sas10/Utp3 family protein	Sas10/Utp3 family protein
OG0001233	C_proliferans_1396	CmurisRN66_3219	QOY43313.1			Gamma tubulin complex component C-terminal domain-containing protein [Source:UniProtKB/TrEMBL;Acc:A0A7S7LJS4]	0.249933	0.374675	monophyletic	148.996	hypothetical protein, conserved	hypothetical protein
OG0001236	C_proliferans_1399	CmurisRN66_3216	QOY43316.1			Armadillo-type fold/WD40 repeat containing protein	0.505872	0.391471	monophyletic	722.325	hypothetical protein, conserved	hypothetical protein
OG0001240	C_proliferans_1405	CmurisRN66_3210	QOY43322.1	PF3D7_1444800.1-p1	fructose-bisphosphate aldolase	Fructose-bisphosphate aldolase	0.0001	1.13454			fructose-1,6-bisphosphate aldolase, putative	fructose-bisphosphate aldolase
OG0001251	C_proliferans_1419	CmurisRN66_3197	QOY43338.1	PF3D7_0709100.1-p1	Cg1 protein	Hemimethylated DNA-binding/Glucosidase II beta subunit-like domain containing protein	2.23458	0.129471	monophyletic	999.0	hemimethylated DNA binding domain-containing protein	Hemimethylated DNA-binding protein YccV like
OG0001252	C_proliferans_1421	CmurisRN66_3195	QOY43340.1			Protein kinase domain containing protein	0.452417	0.247289	monophyletic	347.198	protein kinase domain-containing protein	protein kinase domain-containing protein	Nava MG, Szewczyk J, Arrington JV, Alam T, Vinayak S. The Cryptosporidium signaling kinase CDPK5 plays an important role in male gametogenesis and parasite virulence. Cell Rep. 2024 Jun 25;43(6):114263. doi: 10.1016/j.celrep.2024.114263. Epub 2024 May 29. PMID: 38814783; PMCID: PMC11312397.
OG0001255	C_proliferans_1425	CmurisRN66_3191	QOY43343.1	PF3D7_1130600.1-p1	tRNA:m(4)X modification enzyme TRM13, putative	Methyltransferase TRM13	2.40578	0.0850172	monophyletic	999.0	hypothetical protein, conserved	Methyltransferase TRM13
OG0001260	C_proliferans_1433	CmurisRN66_3183	QOY43351.1			Centromere/kinetochore protein	0.259724	0.15749	monophyletic	15.4084	hypothetical protein, conserved	protein transport protein DSL1/ZW10
OG0001261	C_proliferans_1434	CmurisRN66_3182	QOY43352.1	PF3D7_1321700.1-p1	splicing factor 1	RNA recognition motif domain containing protein	0.316843	0.0001	monophyletic	14.3048	RNA recognition motif. family protein	RNA recognition motif. family protein (RRM1) of PUF60
OG0001262	C_proliferans_1436	CmurisRN66_3181	QOY43353.1			unspecified product	0.612296	0.405087	monophyletic	10.6835	hypothetical protein, conserved	hypothetical protein
OG0001265	C_proliferans_1440	CmurisRN66_3177	QOY43357.1	PF3D7_0522300.1-p1	18S rRNA (guanine-N(7))-methyltransferase, putative	Methyltransferase domain containing protein	0.666757	0.482557	monophyletic	1.11536	hypothetical protein, conserved	Methyltransferase involved in Williams-Beuren syndrome
OG0001269	C_proliferans_1449	CmurisRN66_3168	QOY43366.1	PF3D7_1138800.1-p1	WD repeat-containing protein, putative	Transcription factor TAF5p/TBP associated protein	0.161478	0.344848	monophyletic	19.4453	transcription initiation factor TFIID, subunit 5, putative	transcription initiation factor TFIID, subunit 5
OG0001274	C_proliferans_1456	CmurisRN66_3161	QOY43372.1	PF3D7_0614100.1-p1	filamin domain-containing protein, putative	Filamin repeat/Immunoglobulin-like fold containing protein	0.41861	0.651111	monophyletic	5.06844	hypothetical protein, conserved	Filamin-type immunoglobulin domains
OG0001280	C_proliferans_1462	CmurisRN66_3155	QOY39977.1			Actin	0.782675	0.155887	monophyletic	90.6648	actin family protein	actin family protein
OG0001281	C_proliferans_1463	CmurisRN66_3154	QOY43379.1	PF3D7_1430100.1-p1	serine/threonine protein phosphatase 2A activator	Serine/threonine-protein phosphatase 2A activator	0.162723	0.192676	monophyletic	9.5932	phosphotyrosyl phosphate activator protein	phosphotyrosyl phosphate activator protein
OG0001286	C_proliferans_1469	CmurisRN66_3148	QOY43385.1	PF3D7_0605800.1-p1	DNA repair protein RAD50, putative	Rad50/SbcC-type AAA domain-containing protein [Source:UniProtKB/TrEMBL;Acc:A0A7S7LJP2]	0.203367	0.155436	monophyletic	12.2519	hypothetical protein, conserved	DNA repair protein RAD50
OG0001291	C_proliferans_1477	CmurisRN66_3140	QOY43393.1			Rad1/Rec1/Rad17	0.107407	0.160218	monophyletic	3.02392	hypothetical protein	hypothetical protein
OG0001300	C_proliferans_1490	CmurisRN66_3128	QOY43405.1	PF3D7_1209400.1-p1	cytosolic iron-sulfur protein assembly protein 1, putative	cytosolic iron-sulfur protein assembly protein CIAO-like protein	0.278918	0.28663	monophyletic	15.9205	hypothetical protein, conserved	hypothetical protein
OG0001303	C_proliferans_1494	CmurisRN66_3125	QOY43409.1			K+/H+ antiporte	0.171185	0.0747735	monophyletic	31.6532	sodium/hydrogen exchanger family protein	sodium/hydrogen exchanger family protein
OG0001304	C_proliferans_1495	CmurisRN66_3124	QOY43410.1	PF3D7_0711000.1-p1	AAA family ATPase, CDC48 subfamily	CDC48 like AAA ATPase	0.109761	0.268429	monophyletic	645.246	ATPase, AAA family protein	ATPase, AAA family protein	Xu Z, Li N, Guo Y, Feng Y, Xiao L. Comparative genomic analysis of three intestinal species reveals reductions in secreted pathogenesis determinants in bovine-specific and non-pathogenic Cryptosporidium species. Microb Genom. 2020 Jun;6(6):e000379. doi: 10.1099/mgen.0.000379. Epub 2020 May 14. PMID: 32416746; PMCID: PMC7371110.
OG0001308	C_proliferans_1500	CmurisRN66_3118	QOY43416.1			Armadillo-type fold containing protein	0.475549	0.842909	monophyletic	139.11	HEAT repeat family protein	HEAT repeat family protein
OG0001310	C_proliferans_1503	CmurisRN66_3115	QOY43419.1			Cytoplasmic tRNA 2-thiolation protein 2 [Source:UniProtKB/TrEMBL;Acc:A0A7S7RHV3]	1.30945	0.414237	monophyletic	0.459448	hypothetical protein, conserved	hypothetical protein
OG0001314	C_proliferans_1510	CmurisRN66_3109	QOY43426.1			unspecified product	0.110135	0.0001	monophyletic	868.84	hypothetical protein, conserved	hypothetical protein
OG0001319	C_proliferans_1520	CmurisRN66_3100	QOY43433.1	PF3D7_1007300.1-p1	RING zinc finger protein, putative	Uncharacterized protein with RING-type Zinc finger and CDC48 domain 2	0.0867858	0.0001	monophyletic	45.5589	zinc finger, C3HC4 type domain-containing protein	zinc finger, C3HC4 type domain-containing protein
OG0001320	C_proliferans_1521	CmurisRN66_3099	QOY43434.1	PF3D7_1346200.1-p1	nuclear import protein MOG1, putative	Ran-interacting Mog1 protein	0.272999	29.6991			nuclear import protein mog1, putative	nuclear import protein MOG1
OG0001323	C_proliferans_1524	CmurisRN66_3096	QOY42044.1			unspecified product	0.0001	143.964			hypothetical protein, conserved	hypothetical protein
OG0001329	C_proliferans_1535	CmurisRN66_3087	QOY42035.1			unspecified product	0.610677	0.676444	monophyletic	1.14518	hypothetical protein, conserved	hypothetical protein
OG0001330	C_proliferans_1536	CmurisRN66_3086	QOY42034.1			unspecified product	0.0001	0.149963	monophyletic	8.76897	hypothetical protein, conserved	hypothetical protein
OG0001331	C_proliferans_1537	CmurisRN66_3085	QOY42033.1	PF3D7_0713800.1-p1	negative elongation factor A, putative	Apicomplexan specific protein [Source:UniProtKB/TrEMBL;Acc:A0A7S7LI03]	0.0001	62.4485	monophyletic	127.061	hypothetical protein, conserved	hypothetical protein
OG0001332	C_proliferans_1538	CmurisRN66_3084	QOY42032.1	PF3D7_0724200.1-p1	type 2A phosphatase-associated protein 42, putative	TAP42-like protein	2.82435	0.917938			hypothetical protein, conserved	TAP42-like family
OG0001333	C_proliferans_1539	CmurisRN66_3083	QOY42031.1			N2227-like protein	0.0598662	0.0001	monophyletic	20.5812	hypothetical protein, conserved	carnosine N-methyltransferase (N2227)
OG0001337	C_proliferans_1548	CmurisRN66_3074	QOY42023.1			Bromodomain containing protein	0.421788	458.802			bromodomain-containing protein	bromodomain-containing protein
OG0001338	C_proliferans_1549	CmurisRN66_3073	QOY41958.1			Pyruvate:ferredoxin oxidoreductase/NADPH-cytochrome P450 reductase PNO	0.114873	0.292176	monophyletic	1.42303	flavodoxin family protein	flavodoxin family protein
OG0001339	C_proliferans_1550	CmurisRN66_3072	QOY42021.1	PF3D7_1205900.1-p1	conserved protein, unknown function	Alpha/Beta hydrolase fold-containing protein	1.41135	0.0245607	monophyletic	0.39706	hypothetical protein, conserved	hypothetical protein
OG0001340	C_proliferans_1551	CmurisRN66_3071	QOY42020.1			Glycine zipper-containing protein	0.170907	0.198493	monophyletic	106.939	hypothetical protein, conserved	hypothetical protein
OG0001341	C_proliferans_1554	CmurisRN66_3367	QOY42741.1	PF3D7_1019400.1-p1	60S ribosomal protein L30e, putative	60S ribosomal protein L30	0.0001	999.0	monophyletic	91.2572	60S ribosomal protein L30, putative	60S ribosomal protein L30, pelota RNA binding domain containing protein
OG0001352	C_proliferans_1565	CmurisRN66_3356	QOY42730.1			AAA-type ATPase core	0.441772	18.409			hypothetical protein, conserved	hypothetical protein
OG0001354	C_proliferans_1568	CmurisRN66_3353	QOY42727.1	PF3D7_1128200.1-p1	multiprotein-bridging factor 1, putative	Multiprotein bridging factor 1	0.0001	0.242592	monophyletic	9.59258	multiprotein bridging factor 1 domain-containing protein	multiprotein bridging factor 1 domain-containing protein
OG0001355	C_proliferans_1569	CmurisRN66_3352					2.77175	999.0			hypothetical protein, conserved	hypothetical protein
OG0001357	C_proliferans_1572	CmurisRN66_3349	QOY41454.1	PF3D7_1132300.1-p1	nucleic acid binding protein, putative	OB-fold nucleic acid binding domain containing protein	0.0733988	0.163674	monophyletic	292.664	OB-fold nucleic acid binding domain-containing protein	OB-fold nucleic acid binding domain-containing protein
OG0001361	C_proliferans_1577	CmurisRN66_3344	QOY41450.1	PF3D7_0526200.2-p1	ADP-ribosylation factor GTPase-activating protein 2	Arf GTPase activating protein	0.134935	137.616	monophyletic	999.0	hypothetical protein, conserved	Arf-GAP domain and FG repeats-containing protein 1
OG0001365	C_proliferans_1583	CmurisRN66_3339	QOY41446.1	PF3D7_1449700.1-p1	exosome complex exonuclease RRP6	RRPp/PMC2 like exosome 3'-5' exoribonuclease subunit/RNAseD domain and an HRDc domain containing protein	0.355468	0.267975	monophyletic	27.9201	exosome component 10, putative	exosome component 10
OG0001372	C_proliferans_1599	CmurisRN66_3326	QOY43597.1			CDC48 like AAA ATPase	0.186126	0.28211	monophyletic	533.272	ATPase, AAA family protein	AAA family protein	Xu Z, Li N, Guo Y, Feng Y, Xiao L. Comparative genomic analysis of three intestinal species reveals reductions in secreted pathogenesis determinants in bovine-specific and non-pathogenic Cryptosporidium species. Microb Genom. 2020 Jun;6(6):e000379. doi: 10.1099/mgen.0.000379. Epub 2020 May 14. PMID: 32416746; PMCID: PMC7371110.
OG0001376	C_proliferans_1603	CmurisRN66_3322	QOY42266.1			Zinc finger,C3HC4 type (RING) containing protein	0.465591	0.0483453	monophyletic	184.287	hypothetical protein, conserved	hypothetical protein
OG0001383	C_proliferans_1611	CmurisRN66_3315	QOY42258.1			unspecified product	0.434496	0.83044	monophyletic	231.443	hypothetical protein, conserved	hypothetical protein
OG0001387	C_proliferans_1616	CmurisRN66_3310	QOY42253.1			Alpha/Beta hydrolase fold-containing protein	1.57292	0.0859807	monophyletic	18.1599	hypothetical protein, conserved	acylglycerol lipase activity
OG0001391	C_proliferans_1620	CmurisRN66_3306	QOY41222.1	PF3D7_0630500.1-p1	ribosome biogenesis protein YTM1, putative	Microtubule-associated protein	0.35819	0.211665	monophyletic	10.6897	hypothetical protein, conserved	NLE (NUC135) domain
OG0001393	C_proliferans_1622	CmurisRN66_3304	QOY41220.1			unspecified product	0.0001	5.94939			hypothetical protein, conserved	hypothetical protein
OG0001394	C_proliferans_1623	CmurisRN66_3303	QOY41219.1	PF3D7_0903900.1-p1	60S ribosomal protein L32	60S ribosomal protein L32	0.0001	0.0001	monophyletic	13.2648	60S ribosomal protein L32, putative	60s ribosomal protein L32
OG0001395	C_proliferans_1624	CmurisRN66_3302	QOY41218.1			SPX/VTC domain containing protein	0.189267	0.13532	monophyletic	616.718	SPX domain-containing protein	SPX domain-containing protein
OG0001397	C_proliferans_1626	CmurisRN66_3300	QOY41216.1	PF3D7_1443800.1-p1	pre-mRNA-splicing factor CWC24, putative	Uncharacterized protein with CCCH-type Zinc finger	0.0910675	0.621306	monophyletic	15.5849	zinc finger, CCCH type domain-containing protein	zinc finger, CCCH type domain-containing protein (RING finger protein 113A)
OG0001400	C_proliferans_1629	CmurisRN66_3297	QOY41213.1	PF3D7_1368100.1-p1	26S proteasome regulatory subunit RPN11, putative	Rpn11/EIF3F/JAB1/Mov34/MPN/PAD-1 ubiquitin protease	0.0001	0.0001	monophyletic	242.451	Mov34/MPN/PAD-1 family proteasome regulatory subunit, putative	Mov34/MPN/PAD-1 family proteasome regulatory subunit
OG0001408	C_proliferans_1642	CmurisRN66_3286	QOY41202.1	PF3D7_1448400.1-p1	ubiquitin-protein ligase, putative	Sel1-like repeat containing protein	1.02599	0.611344	monophyletic	953.694	hypothetical protein, conserved	Sel1-like repeats.
OG0001411	C_proliferans_1646	CmurisRN66_3282	QOY41199.1			Sec7/Rab-GTPase-TBC domain containing protein	0.190045	0.0977629	monophyletic	15.2168	Sec7 domain-containing protein	Sec7 domain-containing protein
OG0001417	C_proliferans_1654	CmurisRN66_3274	QOY41191.1			unspecified product	0.420732	0.0418993	monophyletic	1.17351	hypothetical protein, conserved	hypothetical protein
OG0001418	C_proliferans_1656	CmurisRN66_3272	QOY41189.1			Putative arabinogalactan protein, possible [Source:UniProtKB/TrEMBL;Acc:A0A7G2HJV2]	0.71229	1.43306	monophyletic	999.0	hypothetical protein, conserved	hypothetical protein
OG0001419	C_proliferans_1657	CmurisRN66_3271	QOY41188.1			RNA-polymerase II-associated protein 3-like protein	0.274946	0.366195	monophyletic	2.8256	hypothetical protein, conserved	hypothetical protein
OG0001421	C_proliferans_1660	CmurisRN66_3268	QOY41186.1			unspecified product	0.803564	1.16335	monophyletic	999.0	hypothetical protein	hypothetical protein
OG0001425	C_proliferans_1664	CmurisRN66_3264	QOY41182.1			Folate receptor-like protein	999.0	0.33801	monophyletic	162.454	hypothetical protein, conserved	hypothetical protein
OG0001431	C_proliferans_1670	CmurisRN66_3258	QOY41176.1			unspecified product	0.151048	999.0	monophyletic	334.851	hypothetical protein, conserved	hypothetical protein
OG0001432	C_proliferans_1672	CmurisRN66_3256	QOY41174.1			Exostosin-like protein	0.0896748	0.0001	monophyletic	55.9054	exostosin family protein	exostosin family protein
OG0001434	C_proliferans_1674	CmurisRN66_3254	QOY41172.1			Cgd6_2880 protein [Source:UniProtKB/TrEMBL;Acc:F0X4K2]	1.04008	999.0			hypothetical protein, conserved	hypothetical protein
OG0001436	C_proliferans_1676	CmurisRN66_3252	QOY41170.1			Repeat organellar protein, possible [Source:UniProtKB/TrEMBL;Acc:A0A7G2HJT1]	1.67818	999.0			hypothetical protein, conserved	hypothetical protein
OG0001437	C_proliferans_1677	CmurisRN66_3251	QOY41169.1			unspecified product	5.29538	0.28084			hypothetical protein, conserved	hypothetical protein
OG0001439	C_proliferans_1679	CmurisRN66_3249	QOY41167.1	PF3D7_0619900.1-p1	splicing factor 3A subunit 2, putative	Pre-mRNA-splicing factor SF3a complex subunit 2 (Prp11)	8.23679	0.0001			splicing factor 3A subunit 2, putative	Splicing factor 3A subunit 2
OG0001446	C_proliferans_1688	CmurisRN66_1523	QOY41157.1	PF3D7_1031400.2-p1	OTU-like cysteine protease	OTU-like cysteine protease	0.913511	0.419886	monophyletic	1.43347	OTU-like cysteine protease family protein	OTU-like cysteine protease family protein	Pinto P, Ribeiro CA, Kváč M, Tsaousis AD. Cryptosporidium. In: de Souza W, editor. Lifecycles of Pathogenic Protists in Humans [Internet]. Cham: Springer International Publishing; 2022 [cited 2025 July 21]. p. 331–89. Available from: https://doi.org/10.1007/978-3-030-80682-8_7
OG0001449	C_proliferans_1693	CmurisRN66_1528	QOY41152.1	PF3D7_0422200.1-p1	erythrocyte membrane-associated antigen	unspecified product	0.211146	0.237683	monophyletic	48.5729	hypothetical protein, conserved	hypothetical protein
OG0001450	C_proliferans_1694	CmurisRN66_1529	QOY41151.1	PF3D7_1247400.1-p1	FK506-binding protein	FKBP-like Peptidylprolyl isomerase	0.06761	0.0001	monophyletic	1.07877	peptidyl-prolyl cis-trans isomerase, fkbp-type family protein	peptidyl-prolyl cis-trans FKBP-type family protein - FK506 binding
OG0001451	C_proliferans_1695	CmurisRN66_1530	QOY41150.1			unspecified product	0.332083	0.0710801	monophyletic	69.5027	hypothetical protein, conserved	hypothetical protein
OG0001459	C_proliferans_1705	CmurisRN66_1540	QOY41141.1			unspecified product	0.294063	0.677899	monophyletic	394.759	hypothetical protein, conserved	hypothetical protein
OG0001460	C_proliferans_1706	CmurisRN66_1541	QOY41140.1	PF3D7_1031200.1-p1	MORN repeat-containing protein 1	MORN domain repeat containing protein	0.129651	0.0001	monophyletic	16.8491	MORN repeat domain-containing protein	membrane occupation and recognition nexus protein MORN1
OG0001461	C_proliferans_1707	CmurisRN66_1542	QOY41139.1			Spm1 protein, possible [Source:UniProtKB/TrEMBL;Acc:A0A7G2HJQ7]	0.883426	0.344422	monophyletic	180.659	hypothetical protein, conserved	hypothetical protein
OG0001462	C_proliferans_1708	CmurisRN66_1543	QOY41138.1	PF3D7_1452700.1-p1	U1 snRNP-associated protein, putative	Luc7-related protein	0.0975169	0.390677	monophyletic	8.01857	hypothetical protein, conserved	U1 snRNP-associated protein Usp106
OG0001464	C_proliferans_1712	CmurisRN66_1547	QOY41134.1	PF3D7_1242600.1-p1	protein farnesyltransferase subunit alpha	Farnesyltransferase	1.36213	0.114395	monophyletic	0.285372	farnesyltransferase / geranylgeranyltransferase type-1, subunit alpha, putative	farnesyltransferase / geranylgeranyltransferase type-1, subunit alpha
OG0001467	C_proliferans_1717	CmurisRN66_1552	QOY41129.1	PF3D7_1242000.1-p1	sulfhydryl oxidase, putative	Sulfhydryl oxidase	1.19974	0.24121	monophyletic	999.0	hypothetical protein, conserved	thiol oxidase activity
OG0001474	C_proliferans_1728	CmurisRN66_1563	QOY41119.1	PF3D7_1414600.1-p1	RNA guanylyltransferase	mRNA capping enzyme	0.214923	37.9961			mRNA capping enzyme, putative	mRNA capping enzyme
OG0001476	C_proliferans_1730	CmurisRN66_1565	QOY41117.1	PF3D7_0108800.1-p1	mitochondrial carrier protein, putative	Mitochondrial carrier protein	0.181629	5.41674	monophyletic	999.0	hypothetical protein, conserved	hypothetical protein
OG0001478	C_proliferans_1733	CmurisRN66_1568	QOY41114.1			unspecified product	999.0	0.327519	monophyletic	66.3201	hypothetical protein, conserved	hypothetical protein
OG0001479	C_proliferans_1734	CmurisRN66_1569	QOY41113.1	PF3D7_0321800.1-p1	WD repeat-containing protein, putative	Bromodomain/HAS/DEXDc/SNF2 domain containing protein	0.212191	0.183885	monophyletic	29.7482	hypothetical protein, conserved	WD domain, G-beta repeat-containing protein
OG0001480	C_proliferans_1735	CmurisRN66_1570	QOY41112.1			Signal Peptide Uncharacterized transmembrane Protein	0.240407	0.194336	monophyletic	2.75799	hypothetical protein, conserved	hypothetical protein
OG0001481	C_proliferans_1736	CmurisRN66_1571	QOY41111.1			Anaphase-promoting complex subunit 1	0.351353	0.521808	monophyletic	29.5597	hypothetical protein, conserved	cell division (anaphase-promoting complex subunit 1)
OG0001483	C_proliferans_1738	CmurisRN66_1573	QOY41109.1			Glycosylphosphatidylinositol-mannosyltransferase I	0.0994117	1.01523	monophyletic	999.0	hypothetical protein	hypothetical protein
OG0001485	C_proliferans_1740	CmurisRN66_1575	QOY41107.1	PF3D7_1418900.1-p1	ATP-dependent RNA helicase DBP4, putative	Hca4p helicase DBP4 (Helicase CA4) EIF4A-1-family RNA SFII helicase	0.43415	1.321	monophyletic	999.0	DEAD/DEAH box helicase family protein	DEAD DEAH box helicase family protein	Xu Z, Li N, Guo Y, Feng Y, Xiao L. Comparative genomic analysis of three intestinal species reveals reductions in secreted pathogenesis determinants in bovine-specific and non-pathogenic Cryptosporidium species. Microb Genom. 2020 Jun;6(6):e000379. doi: 10.1099/mgen.0.000379. Epub 2020 May 14. PMID: 32416746; PMCID: PMC7371110.
OG0001486	C_proliferans_1741	CmurisRN66_1576	QOY41106.1			Myb-like DNA-binding domain containing protein	0.677987	1.33835	monophyletic	999.0	myb-like DNA-binding domain-containing protein	myb-like DNA-binding domain-containing protein
OG0001488	C_proliferans_1743	CmurisRN66_1578	QOY41104.1	PF3D7_1413800.1-p1	diphthamide biosynthesis protein 1, putative	Diphthamide synthesis DPH1/DPH2	0.426424	0.299435	monophyletic	12.9309	putative diphthamide synthesis protein	diphthamide synthesis protein
OG0001490	C_proliferans_1746	CmurisRN66_1580	QOY41102.1	PF3D7_1323700.1-p1	glideosome associated protein with multiple membrane spans 1	putative transmembrane Protein	0.0001	0.18803	monophyletic	520.712	hypothetical protein, conserved	Protein of unknown function (DUF3273)
OG0001491	C_proliferans_1747	CmurisRN66_1581	QOY41101.1	PF3D7_1123200.1-p1	F-box protein FBXL2, putative	Leucine-rich repeat containing protein	0.312264	0.40517	monophyletic	9.4508	leucine rich repeat family protein	leucine rich repeat family protein	Kedzierski Ł, Montgomery J, Curtis J, Handman E. Leucine-rich repeats in host-pathogen interactions. Arch Immunol Ther Exp (Warsz). 2004 Mar-Apr;52(2):104-12. PMID: 15179324.
OG0001500	C_proliferans_1765	CmurisRN66_1597	QOY41085.1			AMP-activated protein kinase beta chain	0.211162	0.250272	monophyletic	5.75601	hypothetical protein, conserved	5'-AMP-activated protein kinase subunit beta-1 family protein
OG0001502	C_proliferans_1767	CmurisRN66_1599	QOY41083.1	PF3D7_1116500.1-p1	folate transporter 2	Folate-biopterin transporter	1.67368	0.509254	monophyletic	999.0	folate/biopterin transporter family protein	folate/biopterin transporter family protein
OG0001504	C_proliferans_1770	CmurisRN66_1602	QOY41080.1			unspecified product	0.380096	0.369905	monophyletic	471.964	hypothetical protein, conserved	hypothetical protein
OG0001510	C_proliferans_1778	CmurisRN66_1609	QOY41073.1			unspecified product	0.343367	0.179849	monophyletic	1.67993	hypothetical protein, conserved	hypothetical protein
OG0001513	C_proliferans_1781	CmurisRN66_1612	QOY41070.1	PF3D7_0319400.1-p1	kinesin-8X	Kinesin motor domain containing protein	0.198107	0.549083	monophyletic	14.5406	kinesin motor domain-containing protein	Belongs to the TRAFAC class myosin-kinesin ATPase superfamily. Kinesin family
OG0001515	C_proliferans_1784	CmurisRN66_1614	QOY41068.1	PF3D7_1323900.1-p1	protein BCP1, putative	BCP1 family protein	0.893675	0.396967	monophyletic	85.9244	hypothetical protein, conserved	protein BCP1
OG0001518	C_proliferans_1788	CmurisRN66_1617	QOY41064.1			CBS/Cyclin M2-like membrane-associated protein	26.7732	0.472217			hypothetical protein, conserved	CBS domain multi-pass transmembrane protein
OG0001519	C_proliferans_1789	CmurisRN66_1618	QOY41063.1			HT-1080/Cdc123p-like protein	3.34595	24.5379			D123 family protein	D123 family protein
OG0001522	C_proliferans_1792	CmurisRN66_1621	QOY41060.1	PF3D7_1323300.1-p1	N-acetyltransferase, GNAT family, putative	Acetyltransferase,GNAT family	0.312715	999.0	monophyletic	13.5828	acetyltransferase, GNAT family protein	GNAT family protein
OG0001527	C_proliferans_1798	CmurisRN66_1627	QOY41055.1	PF3D7_0602500.1-p1	geranylgeranyl transferase type-2 subunit beta, putative	Rab geranylgeranyl transferase beta / prenyltransferase alpha/alpha toroid fold containing protein	0.31367	0.0001	monophyletic	7.50761	prenyltransferase and squalene oxidase repeat family protein	prenyltransferase and squalene oxidase repeat family protein (geranylgeranyl transferase type-2 subunit beta)
OG0001530	C_proliferans_1801	CmurisRN66_1630	QOY41052.1			unspecified product	0.147936	0.638702	monophyletic	7.56042	hypothetical protein, conserved	hypothetical protein
OG0001534	C_proliferans_1805	CmurisRN66_1634	QOY41048.1	PF3D7_1468800.1-p1	splicing factor U2AF large subunit, putative	Splicing factor U2AF U2 snRNP auxiliary factor large subunit/RRM domain containing protein	1.4564	0.151221	monophyletic	0.829478	RNA recognition motif. family protein	RNA recognition family protein (factor U2AF)
OG0001537	C_proliferans_1809	CmurisRN66_1638	QOY41044.1	PF3D7_0509500.1-p1	ERCC4 domain-containing protein, putative	ERCC4 domain-containing protein [Source:UniProtKB/TrEMBL;Acc:A0A7G2HKW8]	0.0574236	0.311522	monophyletic	18.3009	hypothetical protein, conserved	hypothetical protein
OG0001550	C_proliferans_1835	CmurisRN66_2254	QOY40448.1			Sec14d/CRAL-TRIO domain-containing protein	0.452799	0.385137	monophyletic	20.4061	hypothetical protein, conserved	hypothetical protein
OG0001555	C_proliferans_1842	CmurisRN66_2261	QOY40456.1	PF3D7_0912400.1-p1	alkaline phosphatase, putative	Alkaline phosphatase D-like protein	0.301982	3.10523			hypothetical protein, conserved	Phosphodiesterase alkaline phosphatase D family protein
OG0001557	C_proliferans_1844	CmurisRN66_2263	QOY40458.1			Sigma70_r4_2 domain-containing protein [Source:UniProtKB/TrEMBL;Acc:F0X4Q9]	1.13773	0.0297016			hypothetical protein	hypothetical protein
OG0001563	C_proliferans_1857	CmurisRN66_2275	QOY40469.1	PF3D7_0714300.1-p1	palmitoyltransferase DHHC4, putative	Palmitoyltransferase DHHC domain containing protein	0.255609	0.0001	monophyletic	286.188	DHHC zinc finger domain-containing protein	DHHC zinc finger domain-containing protein
OG0001574	C_proliferans_1875	CmurisRN66_2291	QOY40486.1	PF3D7_0714000.1-p1	histone H2B variant	Histone H2B	0.0001	1.27009			histone H2B, putative	histone H2B
OG0001576	C_proliferans_1879	CmurisRN66_2294	QOY40489.1	PF3D7_0614800.1-p1	endonuclease III-like protein 1, putative	Endonuclease III/HhH-GPD domain containing protein	77.2421	48.7447			HhH-GDP family base excision DNA repair protein, putative	endonuclease III
OG0001579	C_proliferans_1882	CmurisRN66_2297	QOY40492.1	PF3D7_0610100.1-p1	pre-mRNA-splicing factor SLU7, putative	Pre-mRNA splicing Prp18-interacting factor containing protein	0.146895	68.2963			hypothetical protein, conserved	pre-mRNA-processing factor SLU7
OG0001585	C_proliferans_1889	CmurisRN66_2304	QOY40499.1			Chitobiosyldiphosphodolichol beta-mannosyltransferase ALG1-like	0.173294	0.299716	monophyletic	559.724	glycosyl transferase, group 1 family protein	glycosyl transferase (beta-1,4-mannosyltransferase)
OG0001596	C_proliferans_1901	CmurisRN66_2315	QOY40510.1	PF3D7_0517400.1-p1	FACT complex subunit SPT16, putative	Creatinase/Aminopeptidase P/Spt16/cdc68p/PH-like domain-containing protein	0.191008	0.125946	monophyletic	470.842	hypothetical protein, conserved	FACT complex subunit (SPT16/CDC68)
OG0001598	C_proliferans_1904	CmurisRN66_2318	QOY40513.1			WD40/YVTN repeat-like+signal peptide-containing protein	1.23546	0.220016	monophyletic	999.0	hypothetical protein, conserved	hypothetical protein
OG0001599	C_proliferans_1905	CmurisRN66_2319	QOY40514.1	PF3D7_0507700.1-p1	nuclear protein localization protein 4, putative	NPL4 Nuclear pore localization protein Npl4 /Ubiquitin-like domain containing protein	0.0791724	8.95908			NPL4 family protein	NPL4 family protein
OG0001600	C_proliferans_1906	CmurisRN66_2320	QOY40515.1	PF3D7_0803700.1-p1	tubulin gamma chain	Tubulin/GTPase domain containing protein	0.301085	0.0001	monophyletic	2.79701	gamma tubulin, putative	gamma tubulin
OG0001606	C_proliferans_1913	CmurisRN66_2327	QOY40522.1	PF3D7_0306200.1-p1	activator of Hsp90 ATPase	Activator of Hsp90 ATPase	0.306149	1.5232	monophyletic	999.0	hypothetical protein, conserved	Activator of Hsp90 ATPase, N-terminal
OG0001609	C_proliferans_1916	CmurisRN66_2330	QOY40525.1	PF3D7_0523100.1-p1	cytochrome b-c1 complex subunit 2, putative	Mitochondrial processing peptidase,insulinase like metalloprotease	0.455047	0.233763	monophyletic	191.254	peptidase M16 inactive domain-containing protein	peptidase M16 inactive domain-containing protein	Xu R, Feng Y, Xiao L, Sibley LD. Insulinase-like Protease 1 Contributes to Macrogamont Formation in Cryptosporidium parvum. mBio. 2021 Mar 9;12(2):e03405-20. doi: 10.1128/mBio.03405-20. PMID: 33688009; PMCID: PMC8092296.
OG0001614	C_proliferans_1921	CmurisRN66_2335	QOY40530.1			unspecified product	0.312938	0.30418	monophyletic	28.4317	hypothetical protein, conserved	hypothetical protein
OG0001615	C_proliferans_1922	CmurisRN66_2336	QOY40531.1	PF3D7_0408500.1-p1	flap endonuclease 1	Flap endonuclease 1	0.392225	0.225633	monophyletic	891.331	Flap endonuclease 1, putative	Flap endonuclease 1
OG0001618	C_proliferans_1929	CmurisRN66_2340	QOY40535.1			Voltage-dependent calcium channel alpha-1 subunit	0.311391	0.420509	monophyletic	26.8223	hypothetical protein, conserved	hypothetical protein
OG0001621	C_proliferans_1935	CmurisRN66_2347	QOY40541.1			Cgd7_2240 protein [Source:UniProtKB/TrEMBL;Acc:F0X4B3]	0.228045	1.43215	monophyletic	999.0	hypothetical protein, conserved	hypothetical protein
OG0001627	C_proliferans_1943	CmurisRN66_2356	QOY40550.1	PF3D7_0416800.1-p1	small GTP-binding protein sar1	ARF/SAR type small GTPase superfamily	0.0001	0.0001	monophyletic	244.928	small GTP-binding protein sar1, putative	small GTP-binding protein sar1
OG0001631	C_proliferans_1948	CmurisRN66_2361	QOY40554.1	PF3D7_0307300.1-p1	end-binding protein 1	EB1 like microtubule binding protein	0.132804	1.45982	monophyletic	2.16778	EB1 protein, putative	EB1 protein
OG0001638	C_proliferans_1957	CmurisRN66_2370	QOY40563.1	PF3D7_0210300.1-p1	monocarboxylate transporter, putative	unspecified product	2.5578	0.450656	monophyletic	8.38922	hypothetical protein, conserved	transporter
OG0001648	C_proliferans_1970	CmurisRN66_2384	QOY40576.1	PF3D7_0105600.1-p1	FtsJ-like methyltransferase, putative	Adrift-like FTSJ family RNA methyltransferase	0.273837	0.442926	monophyletic	16.3555	ribosomal RNA large subunit methyltransferase J domain-containing protein	ribosomal RNA large subunit methyltransferase J domain-containing protein
OG0001650	C_proliferans_1974	CmurisRN66_2388	QOY40579.1	PF3D7_1343700.1-p1	kelch protein K13	Kelch/SKP1/BTB/POZ domain containing protein	2.57121	0.133255	monophyletic	0.0475218	kelch motif family protein	kelch motif family protein
OG0001651	C_proliferans_1976	CmurisRN66_2390	QOY40581.1	PF3D7_0218600.1-p1	patatin-like phospholipase, putative	Patatin-like phospholipase (PNPLA) domain containing protein	0.564765	0.430751	monophyletic	1.59424	hypothetical protein, conserved	triglyceride catabolic process
OG0001654	C_proliferans_1979	CmurisRN66_2393	QOY40584.1			Rad24/Rad17/Rf-C activator 1 AAA+ ATpase	1.5634	0.0001			hypothetical protein, conserved	mitotic DNA replication checkpoint
OG0001663	C_proliferans_1990	CmurisRN66_2404	QOY43612.1	PF3D7_0614200.1-p1	cytosolic Fe-S cluster assembly factor NAR1, putative	Narf-like protein nuclear prelamin A recognition factor	1.4455	0.371209	monophyletic	999.0	nuclear prelamin A recognition factor-like protein, putative	nuclear prelamin A recognition factor-like protein (NARF)
OG0001666	C_proliferans_1994	CmurisRN66_2407	QOY43608.1	PF3D7_1128700.1-p1	GPI-anchor transamidase, putative	Glycosylphosphatidylinositol transamidase	0.272343	1.22651	monophyletic	8.74327	peptidase C13 family protein	peptidase C13 family protein
OG0001677	C_proliferans_2007	CmurisRN66_2420	QOY43596.1	PF3D7_1226800.1-p1	ataxin-3, putative	machado-Joseph disease protein like domain/UBX domain containing protein	0.605349	0.0961367	monophyletic	652.6	josephin family protein	josephin family protein (Ataxin-3)
OG0001678	C_proliferans_2008	CmurisRN66_2421	QOY43595.1			RNA recognition motif domain containing protein	0.180623	0.812956	monophyletic	20.0059	RNA recognition motif. family protein	RNA recognition motif. family protein
OG0001679	C_proliferans_2009	CmurisRN66_2422	QOY43594.1			Nucleolar complex protein 2	0.708368	0.162532	monophyletic	80.8766	Noc2 family protein	Noc2 family protein
OG0001680	C_proliferans_2010	CmurisRN66_2423	QOY43593.1			carboxypeptidase A with signal peptide region	0.70877	0.235813	monophyletic	371.221	zinc carboxypeptidase family protein	zinc carboxypeptidase family protein
OG0001683	C_proliferans_2017	CmurisRN66_2429	QOY43587.1	PF3D7_1333300.1-p1	transmembrane emp24 domain-containing protein, putative	emp24/gp25L/p24 family/GOLD domain containing protein	999.0	0.0001	monophyletic	289.834	hypothetical protein	emp24/gp25L/p24 family/GOLD
OG0001687	C_proliferans_2023	CmurisRN66_3871	QOY42939.1	PF3D7_0802300.1-p1	periodic tryptophan protein 2, putative	WD repeat containing protein	0.547188	0.164293	monophyletic	31.2566	hypothetical protein, conserved	WD repeat protein (periodic tryptophan protein 2)
OG0001688	C_proliferans_2024	CmurisRN66_3870	QOY42938.1	PF3D7_1330400.1-p1	ER lumen protein retaining receptor 1, putative	ER lumen protein retaining receptor	22.1804	0.0001			hypothetical protein, conserved	Er lumen protein retaining receptor
OG0001690	C_proliferans_2027	CmurisRN66_3868	QOY42936.1			type 1 K Homology domain containing protein	0.198297	0.301027	monophyletic	73.6523	KH domain-containing protein	KH domain-containing protein
OG0001691	C_proliferans_2028	CmurisRN66_3867	QOY42935.1			RING/Armadillo-type fold domain containing protein	0.292661	0.343242	monophyletic	339.68	zinc finger, C3HC4 type domain-containing protein	zinc finger, C3HC4 type domain-containing protein
OG0001699	C_proliferans_2036	CmurisRN66_3859	QOY42927.1			unspecified product	1.55027	0.692952	monophyletic	3.60899	hypothetical protein	hypothetical protein
OG0001702	C_proliferans_2039	CmurisRN66_3856	QOY41865.1			TSP1/LNR (Lin-12/Notch) repeat containing protein	0.148565	1.03227	monophyletic	999.0	thrombospondin type 1 domain-containing protein	thrombospondin type 1 domain-containing protein	Pinto P, Ribeiro CA, Kváč M, Tsaousis AD. Cryptosporidium. In: de Souza W, editor. Lifecycles of Pathogenic Protists in Humans [Internet]. Cham: Springer International Publishing; 2022 [cited 2025 July 21]. p. 331–89. Available from: https://doi.org/10.1007/978-3-030-80682-8_7
OG0001704	C_proliferans_2041	CmurisRN66_3825	QOY40208.1			Acyltransferase 3	1.32982	2.74315			hypothetical protein	hypothetical protein
OG0001707	C_proliferans_2044	CmurisRN66_3828	QOY42851.1			unspecified product	0.617521	0.245892	monophyletic	119.484	hypothetical protein, conserved	hypothetical protein
OG0001708	C_proliferans_2046	CmurisRN66_3830	QOY42853.1			unspecified product	0.0601496	0.187344	monophyletic	2.23459	hypothetical protein, conserved	hypothetical protein
OG0001709	C_proliferans_2048	CmurisRN66_3832	QOY42855.1			Glutathione S-transferase C-terminal domain containing protein	1.20567	0.170919	monophyletic	999.0	hypothetical protein	glutathione S-transferase
OG0001711	C_proliferans_2050	CmurisRN66_3834	QOY42857.1			Pfa MAL6P1.309 like protein	0.315662	37.3971			hypothetical protein, conserved	hypothetical protein
OG0001716	C_proliferans_2056	CmurisRN66_3839	QOY41372.1			Serine protease,subtilase family,signal peptide	0.272656	0.128898	monophyletic	18.532	subtilase family protein	subtilase family protein
OG0001730	C_proliferans_2078	CmurisRN66_282	QOY41575.1	PF3D7_0506800.1-p1	transcription factor 25, putative	Transcription factor 25	0.550062	2.47047	monophyletic	435.633	hypothetical protein, conserved	Transcriptional repressor TCF25
OG0001734	C_proliferans_2088	CmurisRN66_292	QOY41566.1			Actin-like protein	0.172824	0.0728774	monophyletic	2.88585	actin family protein	actin family protein
OG0001735	C_proliferans_2090	CmurisRN66_293	QOY41565.1	PF3D7_0314000.1-p1	HSP20-like chaperone, putative	CS domain containing protein	0.989451	0.107798	monophyletic	13.2947	CS domain-containing protein	CS domain-containing protein
OG0001737	C_proliferans_2092	CmurisRN66_295	QOY41563.1	PF3D7_0609900.1-p1	tetratricopeptide repeat protein, putative	Tetratricopeptide repeat containing protein	0.163439	0.14491	monophyletic	158.269	TPR repeat-containing protein	TPR repeat-containing protein
OG0001738	C_proliferans_2093	CmurisRN66_296	QOY41562.1	PF3D7_1438100.1-p1	translocation protein SEC62, putative	Translocation protein Sec62	0.0001	0.0755654	monophyletic	3.67734	translocation protein Sec62, putative	translocation protein Sec62
OG0001739	C_proliferans_2095	CmurisRN66_298	QOY41560.1			Dymeclin	0.607788	0.0729767	monophyletic	331.212	hypothetical protein, conserved	Dyggve-Melchior-Clausen syndrome protein
OG0001743	C_proliferans_2102	CmurisRN66_305	QOY41120.1			DNA topoisomerase	0.0780361	0.123392	monophyletic	36.8321	DNA topoisomerase family protein	DNA topoisomerase (III) family protein
OG0001745	C_proliferans_2104	CmurisRN66_307	QOY41551.1			SKP1/BTB/POZ domain containing protein	0.180636	0.0001	monophyletic	155.689	BTB/POZ domain-containing protein	BTB POZ domain-containing protein
OG0001768	C_proliferans_2141	CmurisRN66_339	QOY41518.1			PP2C like phosphatase	0.0001	20.7948			protein phosphatase 2C, putative	protein phosphatase 2C
OG0001771	C_proliferans_2147	CmurisRN66_344	QOY41514.1	PF3D7_0819500.1-p1	conserved protein, unknown function	DUF155 domain-containing protein [Source:UniProtKB/TrEMBL;Acc:A0A7S7RG40]	0.356464	20.903			hypothetical protein, conserved	ACR, YagE family COG1723 domain-containing protein
OG0001778	C_proliferans_2157	CmurisRN66_355	QOY41504.1	PF3D7_0820500.1-p1	protein transport protein YIF1, putative	Yif1 family protein	1.09927	0.321741	monophyletic	0.355368	Hrf1 family protein	HRF1 family protein
OG0001781	C_proliferans_2160	CmurisRN66_358	QOY41501.1	PF3D7_0716800.1-p1	eukaryotic translation initiation factor 3 subunit I, putative	WD40-repeat-containing protein	0.0001	0.075317	monophyletic	73.1087	hypothetical protein, conserved	translation initiation factor 3 subunit I
OG0001783	C_proliferans_2162	CmurisRN66_360	QOY41499.1	PF3D7_1457200.1-p1	thioredoxin 1	Thioredoxin domain containing protein	0.0001	0.0001	monophyletic	340.554	thioredoxin family protein	thioredoxin family protein	Yoon S, Park WY, Yu JR. Recombinant thioredoxin peroxidase from Cryptosporidium parvum has more powerful antioxidant activity than that from Cryptosporidium muris. Exp Parasitol. 2012 Jul;131(3):333-8. doi: 10.1016/j.exppara.2012.04.018. Epub 2012 May 9. PMID: 22580264.
OG0001784	C_proliferans_2163	CmurisRN66_361	QOY41498.1	PF3D7_0911100.1-p1	START domain-containing protein, putative	START-like domain containing protein	0.45605	0.0001	monophyletic	241.274	hypothetical protein, conserved	hypothetical protein
OG0001785	C_proliferans_2164	CmurisRN66_362	QOY41497.1	PF3D7_0304100.1-p1	inner membrane complex protein 1e, putative	Inner membrane complex protein	0.246039	0.0001	monophyletic	9.19912	hypothetical protein, conserved	Alveolin domain containing intermediate filament IMC9	Back PS, Senthilkumar V, Choi CP, Quan JJ, Lou Q, Snyder AK, Ly AM, Lau JG, Zhou ZH, Ward GE, Bradley PJ. Alveolin proteins in the Toxoplasma inner membrane complex form a highly interconnected structure that maintains parasite shape and replication. PLoS Biol. 2024 Sep 12;22(9):e3002809. doi: 10.1371/journal.pbio.3002809. PMID: 39264987; PMCID: PMC11421793.
OG0001789	C_proliferans_2168	CmurisRN66_366	QOY41493.1	PF3D7_0103800.1-p1	actin-related protein ARP1, putative	Actin	0.121828	0.088304	monophyletic	54.265	actin family protein	actin family protein (Arp2/3 complex-mediated actin nucleation)
OG0001791	C_proliferans_2171	CmurisRN66_369	QOY41490.1	PF3D7_0729700.1-p1	zinc finger protein, putative	Uncharacterized protein with MYND-type Zinc finger	1.83982	0.146668			MYND finger domain-containing protein	MYND finger domain-containing protein
OG0001794	C_proliferans_2178	CmurisRN66_374	QOY41485.1	PF3D7_1218200.1-p1	symplekin domain-containing protein, putative	Symplekin/Pta1	0.140985	0.19369	monophyletic	12.7005	hypothetical protein, conserved	Symplekin tight junction protein C terminal
OG0001800	C_proliferans_2187	CmurisRN66_383	QOY41476.1	PF3D7_1111800.1-p1	peptidyl-prolyl cis-trans isomerase, putative	unspecified product	0.536965	8.91718			hypothetical protein, conserved	FK506 binding
OG0001807	C_proliferans_2204	CmurisRN66_392	QOY40189.1	PF3D7_1234800.1-p1	splicing factor 3B subunit 3, putative	Cleavage/polyadenylation specificity factor subunit A	0.338083	0.170628	monophyletic	23.6381	spliceosomal protein SAP 130, putative	spliceosomal protein SAP 130
OG0001817	C_proliferans_2219	CmurisRN66_405	QOY40202.1	PF3D7_0218700.1-p1	pre-mRNA-processing protein 45, putative	SNW family nuclear protein	0.551092	0.221301	monophyletic	98.2357	SKIP/SNW domain-containing protein	SKIP SNW domain-containing protein
OG0001820	C_proliferans_2222	CmurisRN66_408	QOY40205.1			Cgd8_4410 protein [Source:UniProtKB/TrEMBL;Acc:F0X569]	1.25677	0.406079	monophyletic	999.0	hypothetical protein, conserved	hypothetical protein
OG0001821	C_proliferans_2223	CmurisRN66_409	QOY40206.1			WD40/YVTN/Zinc finger,RING/FYVE/PHD-type domain containing protein	0.568291	57.5518			hypothetical protein, conserved	hypothetical protein
OG0001837	C_proliferans_2244	CmurisRN66_428	QOY40225.1			unspecified product	0.51389	0.933269	monophyletic	592.422	hypothetical protein	hypothetical protein
OG0001840	C_proliferans_2248	CmurisRN66_432	QOY40229.1			WD40/YVTN repeat-like-containing protein	0.331775	8.13635			hypothetical protein, conserved	hypothetical protein
OG0001841	C_proliferans_2249	CmurisRN66_433	QOY40230.1			DNA polymerase delta subunit 4	999.0	1.18227			hypothetical protein	hypothetical protein
OG0001847	C_proliferans_2258	CmurisRN66_442	QOY41807.1			Adapter-protein complex 1 gamma subunit	35.3657	0.20069			AP-1 complex subunit gamma protein, putative	AP-1 complex subunit gamma protein
OG0001849	C_proliferans_2260	CmurisRN66_445	QOY41804.1	PF3D7_1032100.1-p1	mRNA-decapping enzyme subunit 1, putative	mRNA-decapping enzyme subunit 1	0.97824	0.0001	monophyletic	1.74387	Dcp1-like decapping family protein	DCP1-like decapping family protein
OG0001853	C_proliferans_2265	CmurisRN66_451	QOY41798.1	PF3D7_0419600.1-p1	ran-specific GTPase-activating protein 1, putative	Ran-binding protein	0.281434	0.0001	monophyletic	1.57799	Ran-binding protein, putative	Ran-binding protein
OG0001854	C_proliferans_2268	CmurisRN66_454	QOY41795.1	PF3D7_1208800.1-p1	zinc finger protein, putative	Zinc finger,C3HC4 type (RING) containing protein	1.15548	1.65088	monophyletic	999.0	zinc finger, C3HC4 type domain-containing protein	zinc finger, C3HC4 type domain-containing protein
OG0001863	C_proliferans_2281	CmurisRN66_469	QOY41780.1			unspecified product	1.0521	0.149715	monophyletic	0.0001	hypothetical protein	hypothetical protein
OG0001864	C_proliferans_2282	CmurisRN66_470	QOY41779.1			unspecified product	999.0	117.877			hypothetical protein, conserved	hypothetical protein
OG0001865	C_proliferans_2283	CmurisRN66_471	QOY42422.1			unspecified product	0.61549	1.60698			hypothetical protein, conserved	hypothetical protein
OG0001871	C_proliferans_2289	CmurisRN66_477	QOY42428.1			unspecified product	0.121428	0.240913	monophyletic	702.559	hypothetical protein, conserved	hypothetical protein
OG0001874	C_proliferans_2293	CmurisRN66_483	QOY42433.1	PF3D7_0611400.1-p1	SWI/SNF-related matrix-associated actin-dependent regulator of chromatin	SWIB/MDM2 domain containing protein	0.242015	0.0001	monophyletic	2.80773	SWIB/MDM2 domain-containing protein	SWIB/MDM2 domain-containing protein
OG0001875	C_proliferans_2294	CmurisRN66_484	QOY42434.1			unspecified product	3.05083	0.0001			hypothetical protein, conserved	hypothetical protein
OG0001877	C_proliferans_2297	CmurisRN66_487	QOY42437.1			unspecified product	0.0001	1.3453			hypothetical protein, conserved	hypothetical protein
OG0001879	C_proliferans_2299	CmurisRN66_489	QOY42439.1			Rad60/SUMO-like domain containing protein	999.0	999.0	monophyletic	39.6629	hypothetical protein, conserved	hypothetical protein
OG0001899	C_proliferans_2333	CmurisRN66_154	QOY41697.1			Zinc finger RanBP2-type domain containing protein	0.22887	1.01424	monophyletic	999.0	hypothetical protein, conserved	Zn-finger in Ran binding protein and others domain-containing protein
OG0001902	C_proliferans_2338	CmurisRN66_150	QOY41701.1			unspecified product	0.389331	0.232271	monophyletic	349.418	hypothetical protein, conserved	hypothetical protein
OG0001903	C_proliferans_2339	CmurisRN66_149	QOY41702.1			unspecified product	0.0001	1.04238			hypothetical protein, conserved	hypothetical protein
OG0001909	C_proliferans_2346	CmurisRN66_142	QOY41709.1			Cgd5_2760 protein [Source:UniProtKB/TrEMBL;Acc:F0X4I8]	999.0	1.44224			hypothetical protein, conserved	hypothetical protein
OG0001914	C_proliferans_2351	CmurisRN66_137	QOY41714.1	PF3D7_1233900.1-p1	sentrin-specific protease 1	ULP1 like chllamydin domain containing protease	999.0	0.367536	monophyletic	1.19067	Ulp1 protease family, C-terminal catalytic domain-containing protein	Ulp1 protease family, C-terminal catalytic domain-containing protein
OG0001915	C_proliferans_2355	CmurisRN66_133	QOY41719.1			unspecified product	0.491508	0.775514	monophyletic	1.69832	hypothetical protein, conserved	hypothetical protein
OG0001916	C_proliferans_2356	CmurisRN66_132	QOY41720.1			unspecified product	0.188632	2.95893			hypothetical protein, conserved	hypothetical protein
OG0001918	C_proliferans_2358	CmurisRN66_130	QOY41722.1	PF3D7_0821600.1-p1	polyribonucleotide 5'-hydroxyl-kinase Clp1, putative	C1p1p GTpase Pre-mRNA cleavaage complex protein	0.0001	0.151787	monophyletic	7.40885	hypothetical protein, conserved	polyribonucleotide 5'-hydroxyl-kinase
OG0001921	C_proliferans_2361	CmurisRN66_127	QOY41214.1			1,4-alpha-glucan branching enzyme	1.47068	0.0906749	monophyletic	8.5589	alpha amylase, catalytic domain-containing protein	alpha amylase, catalytic domain-containing protein
OG0001922	C_proliferans_2362	CmurisRN66_126	QOY41726.1	PF3D7_1023900.1-p1	SNF2 helicase, putative	SNF2-related N-terminal/Helicase superfamily 1/2 ATP-binding domain containing protein	0.740395	5.70392			SNF2 family N-terminal domain-containing protein	SNF2 family N-terminal domain-containing protein	Xu Z, Li N, Guo Y, Feng Y, Xiao L. Comparative genomic analysis of three intestinal species reveals reductions in secreted pathogenesis determinants in bovine-specific and non-pathogenic Cryptosporidium species. Microb Genom. 2020 Jun;6(6):e000379. doi: 10.1099/mgen.0.000379. Epub 2020 May 14. PMID: 32416746; PMCID: PMC7371110.
OG0001925	C_proliferans_2365	CmurisRN66_123	QOY41729.1			DNAj domain containing protein	1.20567	0.409487	monophyletic	0.557233	DnaJ domain-containing protein	DnaJ domain-containing protein (subfamily A member 5)
OG0001926	C_proliferans_2366	CmurisRN66_122	QOY41730.1			U5snrp Brr2 SFII RNA helicase (sec63 and the second part of the RNA)	0.517298	0.111041	monophyletic	416.866	Sec63 domain-containing protein	Sec63 domain-containing protein
OG0001927	C_proliferans_2367	CmurisRN66_121	QOY41731.1			Uncharacterized protein with Armadillo-like helical	0.265573	0.175588	monophyletic	530.736	hypothetical protein, conserved	nucleolar protein 9
OG0001930	C_proliferans_2370	CmurisRN66_118	QOY41734.1			Uncharacterized protein with WD40 repeat	0.0672954	0.215557	monophyletic	6.47101	hypothetical protein, conserved	hypothetical protein
OG0001932	C_proliferans_2372	CmurisRN66_116	QOY41737.1	PF3D7_0517800.1-p1	doublecortin domain-containing protein, putative	Doublecortin/p25-alpha domain containing protein	0.762404	0.112569	monophyletic	693.297	hypothetical protein, conserved	doublecortin
OG0001934	C_proliferans_2374	CmurisRN66_114	QOY41739.1			Carboxylic ester hydrolase	0.371097	0.43468	monophyletic	764.218	carboxylesterase family protein	carboxylesterase family protein
OG0001937	C_proliferans_2378	CmurisRN66_109	QOY40957.1			Thrombospondin type-1 (TSP1) repeat/EGF-like domain containing protein	0.285825	1.24504	monophyletic	999.0	thrombospondin type 1 domain-containing protein	thrombospondin type 1 domain-containing protein
OG0001942	C_proliferans_2385	CmurisRN66_102	QOY42359.1	PF3D7_1358900.1-p1	GTP-binding protein, putative	DRG like OBG family Gtpase with TGS domain	0.209579	0.0001	monophyletic	331.624	developmentally regulated GTP-binding protein 2, putative	developmentally regulated GTP-binding protein 2
OG0001944	C_proliferans_2387	CmurisRN66_100	QOY42361.1			unspecified product	0.565867	1.21008	monophyletic	999.0	hypothetical protein, conserved	hypothetical protein
OG0001950	C_proliferans_2394	CmurisRN66_93	QOY42369.1			unspecified product	0.0001	0.0001	monophyletic	28.0685	hypothetical protein, conserved	hypothetical protein
OG0001951	C_proliferans_2395	CmurisRN66_92	QOY42370.1			CLU central domain containing protein	0.394897	0.296834	monophyletic	1.93047	hypothetical protein, conserved	hypothetical protein
OG0001953	C_proliferans_2398	CmurisRN66_89	QOY42372.1	PF3D7_1466100.1-p1	protein phosphatase containing kelch-like domains	Serine/threonine-protein phosphatase	0.179554	0.166064	monophyletic	237.089	serine/threonine protein phosphatase, putative	serine threonine protein phosphatase
OG0001959	C_proliferans_2407	CmurisRN66_80	QOY42379.1	PF3D7_1412800.1-p1	peptide N-myristoyltransferase	Myristoyl-CoA:protein N-myristoyltransferase	1.03054	0.412022	monophyletic	999.0	myristoyl-CoA-protein n-myristoyltransferase domain-containing protein	myristoyl-protein N-myristoyltransferase domain-containing protein (NMT)
OG0001961	C_proliferans_2409	CmurisRN66_78	QOY42381.1	PF3D7_0917300.1-p1	conserved protein, unknown function	unspecified product	0.363597	16.3217			hypothetical protein, conserved	hypothetical protein
OG0001962	C_proliferans_2410	CmurisRN66_77	QOY42382.1	PF3D7_0811300.1-p1	poly(A) ribonuclease POP2	Pop2p-like 3'5' exonuclease/CCR4-NOT transcription complex	0.0001	0.0001	monophyletic	2.37924	CCR4-NOT transcription complex subunit 8 protein, putative	CCR4-NOT transcription complex subunit 8 protein
OG0001966	C_proliferans_2415	CmurisRN66_72	QOY42388.1			ABC transporter	0.20398	0.285039	monophyletic	5.05437	ABC transporter family protein	ABC transporter family protein	Pinto P, Ribeiro CA, Kváč M, Tsaousis AD. Cryptosporidium. In: de Souza W, editor. Lifecycles of Pathogenic Protists in Humans [Internet]. Cham: Springer International Publishing; 2022 [cited 2025 July 21]. p. 331–89. Available from: https://doi.org/10.1007/978-3-030-80682-8_7
OG0001968	C_proliferans_2417	CmurisRN66_70	QOY42390.1			Vacuolar protein sorting-associated protein 13	0.414437	0.301951	monophyletic	1.83061	hypothetical protein, conserved	vacuolar protein sorting-associated protein 13A/C
OG0001973	C_proliferans_2423	CmurisRN66_64	QOY42396.1			Cgd3_480 protein [Source:UniProtKB/TrEMBL;Acc:F0X4X0]	0.629887	0.12037	monophyletic	1.13068	hypothetical protein, conserved	hypothetical protein
OG0001974	C_proliferans_2424	CmurisRN66_63	QOY42397.1			unspecified product	999.0	999.0	monophyletic	396.099	hypothetical protein	hypothetical protein
OG0001976	C_proliferans_2426	CmurisRN66_61	QOY42399.1			GDP-fucose transporter	0.785241	1.99865	monophyletic	999.0	hypothetical protein, conserved	solute carrier family 35 (GDP-fucose transporter), member C1
OG0001978	C_proliferans_2428	CmurisRN66_59	QOY42401.1			PAN/Apple domain containing protein	0.313917	0.0801561	monophyletic	256.833	PAN domain-containing protein	PAN domain
OG0001979	C_proliferans_2430	CmurisRN66_57	QOY42402.1			unspecified product	0.343562	0.272764	monophyletic	126.934	hypothetical protein, conserved	hypothetical protein
OG0001982	C_proliferans_2435	CmurisRN66_52	QOY42406.1			unspecified product	0.363639	0.0001	monophyletic	1.66273	hypothetical protein, conserved	hypothetical protein
OG0001986	C_proliferans_2439	CmurisRN66_48	QOY40175.1			Cgd8_4090 protein [Source:UniProtKB/TrEMBL;Acc:F0X4D9]	1.66847	0.129645	monophyletic	999.0	hypothetical protein, conserved	hypothetical protein
OG0001988	C_proliferans_2442	CmurisRN66_45	QOY42413.1			unspecified product	0.64015	0.457779	monophyletic	1.11221	hypothetical protein, conserved	hypothetical protein
OG0001990	C_proliferans_2444	CmurisRN66_43	QOY42415.1			Cgd3_670 protein [Source:UniProtKB/TrEMBL;Acc:F0X3Q4]	0.188453	0.102371	monophyletic	1.20265	hypothetical protein, conserved	hypothetical protein
OG0001992	C_proliferans_2448	CmurisRN66_39	QOY42419.1			unspecified product	0.622579	0.110392	monophyletic	392.66	hypothetical protein	hypothetical protein
OG0001994	C_proliferans_2451	CmurisRN66_36	QOY41777.1	PF3D7_0810300.1-p1	protein phosphatase PPM5, putative	PP2C like protein phosphatase	3.85997	0.0755307	monophyletic	999.0	protein phosphatase 2C, putative	protein phosphatase 2C
OG0002001	C_proliferans_2460	CmurisRN66_27	QOY41768.1			Calponin homology domain containing protein	0.187528	0.180341	monophyletic	70.7328	hypothetical protein, conserved	hypothetical protein
OG0002004	C_proliferans_2466	CmurisRN66_21	QOY41764.1			unspecified product	0.168659	1.83162	monophyletic	0.327674	hypothetical protein, conserved	hypothetical protein
OG0002010	C_proliferans_2472	CmurisRN66_15	QOY41758.1			unspecified product	1.01846	0.0001	monophyletic	999.0	hypothetical protein, conserved	hypothetical protein
OG0002012	C_proliferans_2475	CmurisRN66_12	QOY41755.1	PF3D7_0321500.1-p1	peptidase, putative	Peptidase S9 prolyl oligopeptidase	0.31686	0.109372	monophyletic	12.3385	prolyl oligopeptidase family protein	prolyl oligopeptidase family protein (acylaminoacyl-peptidase)
OG0002013	C_proliferans_2477	CmurisRN66_10	QOY41753.1	PF3D7_0805700.1-p1	serine/threonine protein kinase, FIKK family	Serine/threonine protein kinase	0.139572	0.26564	monophyletic	5.95153	hypothetical protein, conserved	Serine Threonine protein kinase, FIKK family
OG0002015	C_proliferans_2479	CmurisRN66_8	QOY41751.1			rRNA-processing protein Efg1	0.726993	0.0001	monophyletic	7.19797	hypothetical protein, conserved	hypothetical protein
OG0002024	C_proliferans_2492	CmurisRN66_2167	QOY42013.1			60S ribosomal protein L28	1.24682	0.0001			hypothetical protein, conserved	60S ribosomal protein L28
OG0002030	C_proliferans_2502	CmurisRN66_2158	QOY42005.1	PF3D7_1147900.1-p1	peroxisome assembly protein 22, putative	unspecified product	0.136231	0.0911473	monophyletic	33.2522	hypothetical protein, conserved	hypothetical protein
OG0002031	C_proliferans_2503	CmurisRN66_2157	QOY42004.1	PF3D7_1237400.1-p1	hydrolase, putative	Metallo-beta-lactamase	0.0001	0.189189	monophyletic	617.957	hypothetical protein, conserved	hypothetical protein
OG0002034	C_proliferans_2507	CmurisRN66_2153	QOY42000.1			AP2/ERF domain containing protein	139.937	0.23903			AP2 domain-containing protein	AP2 domain-containing protein	Oberstaller J, Pumpalova Y, Schieler A, Llinás M, Kissinger JC. The Cryptosporidium parvum ApiAP2 gene family: insights into the evolution of apicomplexan AP2 regulatory systems. Nucleic Acids Res. 2014 Jul;42(13):8271-84. doi: 10.1093/nar/gku500. Epub 2014 Jun 23. PMID: 24957599; PMCID: PMC4117751.
OG0002035	C_proliferans_2510	CmurisRN66_2152	QOY41012.1			Calycin/START domain containing protein	0.134488	0.247163	monophyletic	2.66728	hypothetical protein, conserved	hypothetical protein
OG0002039	C_proliferans_2514	CmurisRN66_2148	QOY41993.1			Uncharacterized protein with WD40 repreat	0.0001	0.0001	monophyletic	93.6886	hypothetical protein, conserved	hypothetical protein
OG0002047	C_proliferans_2526	CmurisRN66_2138	QOY40817.1	PF3D7_1028200.1-p1	RING zinc finger protein, putative	Zinc finger,RING/FYVE/PHD-type domain containing protein	0.290221	0.287465	monophyletic	6.22944	zinc finger, C3HC4 type domain-containing protein	zinc C3HC4 type domain-containing protein
OG0002053	C_proliferans_2539	CmurisRN66_2125	QOY40806.1			Amino acid transporter	0.310976	0.140914	monophyletic	4.3583	transmembrane amino acid transporter protein, putative	transmembrane amino acid transporter protein
OG0002054	C_proliferans_2540	CmurisRN66_2124	QOY39894.1	PF3D7_1208900.1-p1	protein phosphatase PPM11, putative	PP2C like protein phosphatase	0.213609	0.283656	monophyletic	1.3993	hypothetical protein, conserved	protein phosphatase PTC7
OG0002059	C_proliferans_2545	CmurisRN66_2119	QOY40800.1			Rab GDP dissociation inhibitor	1.25359	0.112911	monophyletic	453.187	GDP dissociation inhibitor family protein	GDP dissociation inhibitor family protein
OG0002077	C_proliferans_2564	CmurisRN66_2100	QOY40780.1			Sushi/SCR/CCP/SbsA/lg-like domain containing protein	0.271931	0.175917	monophyletic	2.32934	hypothetical protein, conserved	Domain abundant in complement control proteins; SUSHI repeat; short complement-like repeat (SCR)
OG0002088	C_proliferans_2582	CmurisRN66_2083	QOY40765.1	PF3D7_1251200.1-p1	coronin	Coronin	8.42845	0.0001			WD repeat coronin family protein	WD repeat coronin family protein
OG0002090	C_proliferans_2584	CmurisRN66_2081	QOY40763.1	PF3D7_1340700.1-p1	ras-related protein Rab-11B	Small GTP-binding protein domain containing protein	13.2654	0.0001			Rab11b protein, putative	Rab11b protein
OG0002094	C_proliferans_2592	CmurisRN66_2073	QOY40755.1			Cysteine-rich secretory protein	0.298743	0.135942	monophyletic	440.601	hypothetical protein, conserved	hypothetical protein
OG0002095	C_proliferans_2595	CmurisRN66_2071	QOY40753.1			Major facilitator superfamily domain containing protein	3.8951	0.426557	monophyletic	999.0	hypothetical protein, conserved	hypothetical protein
OG0002105	C_proliferans_2610	CmurisRN66_2058	QOY40740.1	PF3D7_1405700.1-p1	RING zinc finger protein, putative	Zinc finger,RING/FYVE/PHD-type domain containing protein	0.15095	0.390725	monophyletic	1.20411	zinc finger, C3HC4 type domain-containing protein	zinc finger, C3HC4 type domain-containing protein
OG0002111	C_proliferans_2616	CmurisRN66_2052	QOY40734.1	PF3D7_0722600.1-p1	U3 small nucleolar RNA-associated protein 7, putative	WD40/YVTN repeat-like-doman containing protein	0.133918	1.2869	monophyletic	174.383	hypothetical protein, conserved	BING4CT (NUC141) domain
OG0002115	C_proliferans_2621	CmurisRN66_2048	QOY40728.1	PF3D7_0415000.1-p1	ATPase GET3	Arsenical pump ATPase,ArsA/GET3	86.3624	0.303169			arsenite-activated ATPase family protein	arsenite-activated ATPase family protein	Castillo R, Saier MH. Functional Promiscuity of Homologues of the Bacterial ArsA ATPases. Int J Microbiol. 2010;2010:187373. doi: 10.1155/2010/187373. Epub 2010 Oct 20. PMID: 20981284; PMCID: PMC2963123.
OG0002120	C_proliferans_2629	CmurisRN66_2040	QOY40720.1	PF3D7_1019900.1-p1	autophagy-related protein 8	ubiquitin-like autophagy protein Atg8	0.0001	0.178893	monophyletic	83.3907	hypothetical protein, conserved	Belongs to the ATG8 family
OG0002134	C_proliferans_2649	CmurisRN66_2020	QOY40703.1			unspecified product	1.01567	999.0			hypothetical protein, conserved	hypothetical protein
OG0002149	C_proliferans_2675	CmurisRN66_1996	QOY40685.1			E2F/DP family winged-helix DNA-binding protein	0.68067	1.20326	monophyletic	999.0	transcription factor E2f/dimerisation partner domain-containing protein	transcription factor E2f/dimerisation partner domain-containing protein (Dp-1)
OG0002151	C_proliferans_2677	CmurisRN66_1994	QOY40683.1			unspecified product	0.350399	0.459715	monophyletic	7.01712	hypothetical protein	hypothetical protein
OG0002152	C_proliferans_2678	CmurisRN66_1993	QOY40682.1	PF3D7_1332400.1-p1	nucleotidyltransferase, putative	Polynucleotide adenylyltransferase [Source:UniProtKB/TrEMBL;Acc:F0X4J3]	0.0001	29.1547			PAP/25A associated domain-containing protein	PAP 25A associated domain-containing protein
OG0002153	C_proliferans_2679	CmurisRN66_1992	QOY40681.1	PF3D7_1249300.1-p1	protein phosphatase PPM4, putative	PP2C phosphatase	0.451117	0.226591	monophyletic	739.841	protein phosphatase 2C, putative	protein phosphatase 2C
OG0002154	C_proliferans_2680	CmurisRN66_1991	QOY40680.1			CID/ENTH/VHS domain containing protein	0.664365	0.0001	monophyletic	5.61002	hypothetical protein, conserved	hypothetical protein
OG0002156	C_proliferans_2685	CmurisRN66_1986	QOY40678.1	PF3D7_1027100.1-p1	U3 small nucleolar ribonucleoprotein protein MPP10, putative	Mpp10 family of U3 processosome protein	6.5548	0.298892			Mpp10 protein, putative	Mpp10 protein
OG0002161	C_proliferans_2692	CmurisRN66_1979	QOY40671.1	PF3D7_0410300.1-p1	protein phosphatase PPM1, putative	PP2C-like phosphatase	164.892	0.692525			protein phosphatase 2C, putative	protein phosphatase 2C
OG0002162	C_proliferans_2697	CmurisRN66_1706	QOY43097.1	PF3D7_0606600.1-p1	WD repeat-containing protein, putative	Uncharacterized protein with WD40 repeat	0.253115	0.231597	monophyletic	6.57426	hypothetical protein, conserved	hypothetical protein
OG0002164	C_proliferans_2701	CmurisRN66_1710	QOY43100.1	PF3D7_0311300.1-p1	phosphatidylinositol 3- and 4-kinase, putative	phosphatidylinositol 3-and 4-kinase family protein	0.0549471	2.80443			phosphatidylinositol 3- and 4-kinase family protein	phosphatidylinositol 3- and 4-kinase family protein
OG0002165	C_proliferans_2703	CmurisRN66_1712	QOY43102.1	PF3D7_0409400.1-p1	heat shock protein 40	DNAJ protein	0.0001	0.326613	monophyletic	484.767	DnaJ domain-containing protein	DnaJ domain-containing protein
OG0002166	C_proliferans_2704	CmurisRN66_1713	QOY41873.1			Major facilitator superfamily domain containing protein	0.901401	0.054538	monophyletic	1.71973	hypothetical protein, conserved	Transporter, major facilitator family protein
OG0002167	C_proliferans_2707	CmurisRN66_1716	QOY43105.1			unspecified product	1.53929	0.595503	monophyletic	999.0	hypothetical protein, conserved	hypothetical protein
OG0002171	C_proliferans_2712	CmurisRN66_1721	QOY43109.1	PF3D7_1317100.1-p1	DNA replication licensing factor MCM4	MCM domain containing protein	0.0436575	0.395146	monophyletic	176.933	cell division control protein 54, putative	cell division control protein 54
OG0002172	C_proliferans_2713	CmurisRN66_1722	QOY43110.1	PF3D7_1025000.1-p1	Eps15-like protein	EH domain containing protein	0.184791	0.300947	monophyletic	4.33345	EF hand family protein	EF hand family protein
OG0002174	C_proliferans_2717	CmurisRN66_1726	QOY43112.1	PF3D7_0903300.1-p1	conserved protein, unknown function	unspecified product	1.90416	0.279423			hypothetical protein, conserved	hypothetical protein
OG0002184	C_proliferans_2730	CmurisRN66_1739	QOY43123.1	PF3D7_1417800.1-p1	DNA replication licensing factor MCM2	MCM domain containing protein	0.0544043	0.317916	monophyletic	64.2016	DNA replication licencing factor MCM2, putative	DNA replication licencing factor MCM2
OG0002195	C_proliferans_2747	CmurisRN66_1756	QOY43139.1			Signal peptide plus transmembrane domain containing protein	1.87055	0.698823	monophyletic	548.43	hypothetical protein, conserved	hypothetical protein
OG0002203	C_proliferans_2757	CmurisRN66_1765	QOY43149.1			unspecified product	0.27278	0.353121	monophyletic	127.824	hypothetical protein, conserved	hypothetical protein
OG0002209	C_proliferans_2766	CmurisRN66_1773	QOY43156.1			unspecified product	1.64596	0.0001	monophyletic	999.0	hypothetical protein, conserved	hypothetical protein
OG0002210	C_proliferans_2768	CmurisRN66_1774	QOY43158.1	PF3D7_0608310.1-p1	sorting assembly machinery 50 kDa subunit, putative	Bacterial surface antigen (D15)	999.0	0.0768518	monophyletic	361.327	hypothetical protein, conserved	hypothetical protein
OG0002220	C_proliferans_2780	CmurisRN66_1786	QOY43170.1			SUN domain containing protein	0.673175	12.7243			hypothetical protein, conserved	hypothetical protein
OG0002226	C_proliferans_2788	CmurisRN66_1794	QOY43178.1	PF3D7_1030700.1-p1	RNA methyltransferase, putative	tRNA/rRNA methyltransferase-like protein	0.0512883	0.368087	monophyletic	439.192	RNA methyltransferase, TrmH family protein	RNA family protein
OG0002233	C_proliferans_2796	CmurisRN66_1802	QOY43185.1			BRCT domain containing protein	0.623316	1.44824	monophyletic	40.2138	hypothetical protein, conserved	hypothetical protein
OG0002236	C_proliferans_2803	CmurisRN66_1809	QOY43192.1	PF3D7_0305600.1-p1	DNA-(apurinic or apyrimidinic site) endonuclease	AP endonuclease 1	0.202587	0.566006	monophyletic	323.136	endonuclease/exonuclease/phosphatase family protein	endonuclease/exonuclease/phosphatase family protein
OG0002238	C_proliferans_2811	CmurisRN66_1816	QOY41206.1			Rok1p	0.754252	0.151174	monophyletic	12.9019	ATP-dependent RNA helicase DBP6, putative	ATP-dependent RNA helicase DDX51/DBP6	Xu Z, Li N, Guo Y, Feng Y, Xiao L. Comparative genomic analysis of three intestinal species reveals reductions in secreted pathogenesis determinants in bovine-specific and non-pathogenic Cryptosporidium species. Microb Genom. 2020 Jun;6(6):e000379. doi: 10.1099/mgen.0.000379. Epub 2020 May 14. PMID: 32416746; PMCID: PMC7371110.
OG0002239	C_proliferans_2813	CmurisRN66_1818	QOY43201.1	PF3D7_0309600.1-p1	60S acidic ribosomal protein P2	60S acidic ribosomal protein LP2	1.98486	999.0	monophyletic	999.0	60S acidic ribosomal protein P2, putative	60S acidic ribosomal protein P2
OG0002246	C_proliferans_2821	CmurisRN66_1826	QOY43210.1	PF3D7_0807000.1-p1	YEATS domain-containing protein, putative	Transcription factor TFIIF	0.799409	0.0876577	monophyletic	6.42733	YEATS family protein	YEATS family protein
OG0002250	C_proliferans_2826	CmurisRN66_1831	QOY43214.1			Cgd2_260 protein [Source:UniProtKB/TrEMBL;Acc:F0X3V6]	0.425423	609.458			hypothetical protein, conserved	hypothetical protein
OG0002253	C_proliferans_2829	CmurisRN66_1834	QOY43217.1			unspecified product	0.0001	795.814			hypothetical protein	hypothetical protein
OG0002258	C_proliferans_2842	CmurisRN66_2886	QOY42967.1			unspecified product	999.0	0.22731	monophyletic	74.8999	hypothetical protein, conserved	hypothetical protein
OG0002260	C_proliferans_2848	CmurisRN66_2892	QOY40590.1			Bromo domain containing protein	17.5214	0.1009			bromodomain-containing protein	bromodomain-containing protein
OG0002261	C_proliferans_2849	CmurisRN66_2893	QOY42961.1	PF3D7_0617200.1-p1	BFR1 domain-containing protein, putative	Brf1p like coiled coil protein	0.0757555	0.681558	monophyletic	40.5886	hypothetical protein, conserved	Brf1p family coiled coil protein
OG0002266	C_proliferans_2855	CmurisRN66_2899	QOY42955.1	PF3D7_1440200.1-p1	stromal-processing peptidase, putative	insulinase-like peptidase	0.208453	0.335848	monophyletic	8.68384	insulinase, putative	Insulinase (Peptidase family M16)	Xu R, Feng Y, Xiao L, Sibley LD. Insulinase-like Protease 1 Contributes to Macrogamont Formation in Cryptosporidium parvum. mBio. 2021 Mar 9;12(2):e03405-20. doi: 10.1128/mBio.03405-20. PMID: 33688009; PMCID: PMC8092296.
OG0002267	C_proliferans_2856	CmurisRN66_2900	QOY41730.1			U5snrp Brr2 SFII RNA helicase (sec63 and the second part of the RNA)	0.188227	0.170784	monophyletic	1.49509	DEAD/DEAH box helicase family protein	DEAD/DEAH box helicase family protein	Xu Z, Li N, Guo Y, Feng Y, Xiao L. Comparative genomic analysis of three intestinal species reveals reductions in secreted pathogenesis determinants in bovine-specific and non-pathogenic Cryptosporidium species. Microb Genom. 2020 Jun;6(6):e000379. doi: 10.1099/mgen.0.000379. Epub 2020 May 14. PMID: 32416746; PMCID: PMC7371110.
OG0002269	C_proliferans_2859	CmurisRN66_2903	QOY42951.1			THUMP RNA binding domain containing protein	1.39518	0.0001			hypothetical protein, conserved	tRNA acetyltransferase TAN1
OG0002273	C_proliferans_2864	CmurisRN66_2908	QOY42945.1			unspecified product	237.606	999.0			hypothetical protein, conserved	hypothetical protein
OG0002275	C_proliferans_2867	CmurisRN66_2911	QOY43584.1			unspecified product	1.01868	0.0001			hypothetical protein, conserved	hypothetical protein
OG0002282	C_proliferans_2878	CmurisRN66_2922	QOY43572.1			Translocation protein Sec66	0.372495	9.77699			hypothetical protein, conserved	hypothetical protein
OG0002285	C_proliferans_2881	CmurisRN66_2925	QOY41470.1			unspecified product	0.562453	1.4117			hypothetical protein, conserved	hypothetical protein
OG0002286	C_proliferans_2882	CmurisRN66_2926	QOY41471.1			unspecified product	172.306	0.1464			hypothetical protein, conserved	hypothetical protein
OG0002301	C_proliferans_2907	CmurisRN66_2951	QOY40159.1	PF3D7_0821000.1-p1	conserved Plasmodium protein, unknown function	50S ribosome-binding GTPase	0.128742	0.545287	monophyletic	5.95933	hypothetical protein, conserved	Dynamin family
OG0002308	C_proliferans_2914	CmurisRN66_2958	QOY40152.1			unspecified product	0.126343	0.438449	monophyletic	596.967	hypothetical protein, conserved	hypothetical protein
OG0002310	C_proliferans_2916	CmurisRN66_2961	QOY40150.1			unspecified product	0.293013	1.56245	monophyletic	0.374265	hypothetical protein, conserved	hypothetical protein
OG0002312	C_proliferans_2918	CmurisRN66_2963	QOY40148.1			Sister chromatid cohesion protein Dcc1	0.692629	0.26038	monophyletic	9.75834	hypothetical protein, conserved	hypothetical protein
OG0002314	C_proliferans_2920	CmurisRN66_2965	QOY40146.1	PF3D7_1127600.1-p1	CRAL/TRIO domain-containing protein, putative	SEC14/CRAL-TRIO lipid binding domain	0.309947	0.0723555	monophyletic	406.575	CRAL/TRIO domain-containing protein	CRAL/TRIO domain-containing protein
OG0002318	C_proliferans_2924	CmurisRN66_2969	QOY40142.1			putative Secreted Protein	1.58795	0.0695776	monophyletic	999.0	hypothetical protein, conserved	hypothetical protein
OG0002320	C_proliferans_2927	CmurisRN66_2972	QOY40139.1	PF3D7_1414100.1-p1	zinc finger protein, putative	Zinc finger,RING/FYVE/PHD-type domain containing protein	0.298973	0.89063	monophyletic	10.0146	hypothetical protein, conserved	protein MPE1
OG0002324	C_proliferans_2931	CmurisRN66_2976	QOY40135.1	PF3D7_1231500.1-p1	mitosis protein dim1, putative	Mitosis protein DIM1	0.0001	0.0001	monophyletic	9.29103	mitosis protein DIM1, putative	mitosis protein DIM1
OG0002326	C_proliferans_2933	CmurisRN66_2978	QOY40133.1			putative Secreted Protein	0.300299	999.0	monophyletic	1.00923	hypothetical protein, conserved	hypothetical protein
OG0002329	C_proliferans_2939	CmurisRN66_2985	QOY40125.1			unspecified product	2.10969	1.21922	monophyletic	999.0	hypothetical protein, conserved	hypothetical protein
OG0002334	C_proliferans_2951	CmurisRN66_2997	QOY40112.1	PF3D7_0529900.1-p1	RING zinc finger protein, putative	Zinc finger,RING/FYVE/PHD-type domain containing protein	2.44318	0.309611	monophyletic	999.0	zinc finger, C3HC4 type domain-containing protein	zinc finger, C3HC4 type domain-containing protein
OG0002335	C_proliferans_2952	CmurisRN66_2998	QOY40111.1	PF3D7_1034900.1-p1	methionine--tRNA ligase	Methionyl-tRNA synthetase	0.45497	0.63412	monophyletic	18.6652	methionyl-tRNA synthetase family protein	methionyl-tRNA synthetase family protein
OG0002337	C_proliferans_2955	CmurisRN66_3000	QOY40109.1	PF3D7_0627700.1-p1	transportin	Uncharacterized protein with Armadillo-like helical	0.150645	0.133301	monophyletic	124.417	HEAT repeat family protein	HEAT repeat family protein
OG0002342	C_proliferans_2962	CmurisRN66_3007	QOY40375.1			Sec14d/CRAL-TRIO domain-containing protein	0.828659	0.589468	monophyletic	1.23604	CRAL/TRIO domain-containing protein	CRAL/TRIO domain-containing protein
OG0002343	C_proliferans_2964	CmurisRN66_3008	QOY40373.1	PF3D7_1248700.1-p1	conserved protein, unknown function	WHIM1 domain-containing protein [Source:UniProtKB/TrEMBL;Acc:F0X4P5]	999.0	1.01729			hypothetical protein, conserved	hypothetical protein
OG0002348	C_proliferans_2970	CmurisRN66_3014					0.486546	282.275	monophyletic	999.0	hypothetical protein, conserved	hypothetical protein
OG0002349	C_proliferans_2971	CmurisRN66_3015	QOY40366.1	PF3D7_0904500.1-p1	prefoldin subunit 4, putative	Prefoldin beta-like	0.725244	2.61219			prefoldin subunit 4, putative	prefoldin subunit 4
OG0002352	C_proliferans_2974	CmurisRN66_3018	QOY40363.1			RTR1-type zinc finger	0.376504	1.39988	monophyletic	1.58701	hypothetical protein, conserved	Rtr1/RPAP2 family
OG0002353	C_proliferans_2975	CmurisRN66_3019	QOY40362.1			Cgd7_490 protein [Source:UniProtKB/TrEMBL;Acc:F0X4N0]	0.397856	0.190028	monophyletic	1.09031	hypothetical protein, conserved	hypothetical protein
OG0002354	C_proliferans_2982	CmurisRN66_1973	QOY43094.1			unspecified product	2.10485	0.107862	monophyletic	0.0842948	hypothetical protein, conserved	hypothetical protein
OG0002357	C_proliferans_2987	CmurisRN66_1969	QOY43090.1	PF3D7_1453100.1-p1	dynactin subunit 4, putative	Dynactin subunit p62	0.16477	0.0948731	monophyletic	1.87192	hypothetical protein, conserved	dynactin 4
OG0002369	C_proliferans_2999	CmurisRN66_1957	QOY43078.1	PF3D7_1334100.1-p1	origin recognition complex subunit 4, putative	P-loop containing nucleoside triphosphate hydrolase	0.61016	0.329153	monophyletic	4.1267	hypothetical protein, conserved	origin recognition complex subunit 4
OG0002371	C_proliferans_3003	CmurisRN66_1953	QOY43075.1	PF3D7_0309000.1-p1	dual specificity protein phosphatase	Dual specificity phosphatase	0.323376	999.0	monophyletic	247.668	hypothetical protein, conserved	dual specificity phosphatase 12	Liu S, Roellig DM, Guo Y, Li N, Frace MA, Tang K, Zhang L, Feng Y, Xiao L. Evolution of mitosome metabolism and invasion-related proteins in Cryptosporidium. BMC Genomics. 2016 Dec 8;17(1):1006. doi: 10.1186/s12864-016-3343-5. PMID: 27931183; PMCID: PMC5146892.
OG0002372	C_proliferans_3004	CmurisRN66_1952	QOY42535.1			EGF-like domain containing extracellular protein	0.32305	0.153528	monophyletic	39.4819	calcium binding EGF domain-containing protein	calcium binding EGF domain-containing protein
OG0002373	C_proliferans_3005	CmurisRN66_1951	QOY43073.1	PF3D7_0527000.1-p1	DNA replication licensing factor MCM3, putative	MCM domain containing protein	0.163425	0.110419	monophyletic	21.5999	DNA replication licencing factor MCM3, putative	DNA replication licencing factor MCM3
OG0002377	C_proliferans_3009	CmurisRN66_1947	QOY42372.1			Serine/threonine-protein phosphatase	0.09078	0.0460174	monophyletic	14.8244	serine/threonine protein phosphatase, putative	serine/threonine protein phosphatase
OG0002381	C_proliferans_3016	CmurisRN66_1941	QOY43064.1	PF3D7_1038000.2-p1	antigen UB05	Apicomplexan small protein [Source:UniProtKB/TrEMBL;Acc:A0A7S7LIP7]	0.0001	0.0001	monophyletic	71.078	hypothetical protein, conserved	hypothetical protein
OG0002383	C_proliferans_3019	CmurisRN66_1938	QOY43062.1			unspecified product	0.177279	0.346747	monophyletic	52.9676	hypothetical protein, conserved	hypothetical protein
OG0002387	C_proliferans_3023	CmurisRN66_1934	QOY43058.1	PF3D7_1012000.1-p1	RING zinc finger protein, putative	Ring domain containing protein	0.922577	0.219357	monophyletic	1.78237	hypothetical protein, conserved	zinc finger (C3HC4 RING finger) protein
OG0002391	C_proliferans_3028	CmurisRN66_1929	QOY43054.1			Uncharacterized protein with Armadillo-type fold	0.513885	0.519507	monophyletic	630.764	hypothetical protein, conserved	pre-rRNA-processing protein IPI1
OG0002395	C_proliferans_3032	CmurisRN66_1925	QOY41971.1	PF3D7_1472100.1-p1	protein transport protein YIP1, putative	Yip1p like integral membrane protein	0.40138	0.100587	monophyletic	3.04046	Yip1 domain-containing protein	YIP1 domain-containing protein
OG0002397	C_proliferans_3036	CmurisRN66_1921	QOY41967.1	PF3D7_1224500.1-p1	histone chaperone ASF1	Histone chaperone ASF1-like protein	1.10321	0.277413			anti-silencing ASF1-like protein, putative	anti-silencing ASF1-like protein
OG0002398	C_proliferans_3037	CmurisRN66_1920	QOY41966.1	PF3D7_1107500.1-p1	prefoldin, putative	Prefoldin alpha-like protein	999.0	2.91222			hypothetical protein, conserved	Prefoldin subunit
OG0002399	C_proliferans_3038	CmurisRN66_1919	QOY41965.1			Signal peptide,Kazal domain containing protein	1.78626	0.147368	monophyletic	0.611713	kazal-type serine protease inhibitor domain-containing protein	kazal-type serine protease inhibitor domain-containing protein
OG0002400	C_proliferans_3040	CmurisRN66_1918	QOY41963.1	PF3D7_1438900.1-p1	thioredoxin peroxidase 1	Thioredoxin peroxidase-like protein	0.0836048	0.312207	monophyletic	3.90124	AhpC/TSA family protein	TSA family protein
OG0002401	C_proliferans_3041	CmurisRN66_1917	QOY41962.1			unspecified product	0.467706	0.58775	monophyletic	1.22447	hypothetical protein, conserved	hypothetical protein
OG0002404	C_proliferans_3045	CmurisRN66_1914	QOY41959.1	PF3D7_0219100.1-p1	saccharopine dehydrogenase, putative	Sacchrp_dh_NADP domain-containing protein [Source:UniProtKB/TrEMBL;Acc:A0A7S7LGW2]	2.0141	390.643			hypothetical protein, conserved	Saccharopine dehydrogenase
OG0002407	C_proliferans_3051	CmurisRN66_1908	QOY41954.1	PF3D7_1234100.1-p1	bromodomain protein 5	Bromodomain/Zinc finger,CCHC-type	0.363587	0.404181	monophyletic	501.53	bromodomain-containing protein	bromodomain-containing protein
OG0002408	C_proliferans_3052	CmurisRN66_1907	QOY41953.1			Fibronectin type III domain containing protein	0.355576	0.274781	monophyletic	32.3275	fibronectin type III domain-containing protein	fibronectin type III domain-containing protein
OG0002410	C_proliferans_3055	CmurisRN66_1904	QOY41950.1	PF3D7_1222500.1-p1	diphthine--ammonia ligase, putative	Diphthamide synthase	0.524579	0.301072	monophyletic	3.27431	hypothetical protein, conserved	diphthine-ammonia ligase
OG0002415	C_proliferans_3064	CmurisRN66_1898	QOY41945.1			unspecified product	0.143104	1.16343	monophyletic	999.0	hypothetical protein, conserved	hypothetical protein
OG0002416	C_proliferans_3065	CmurisRN66_1897	QOY41944.1			unspecified product	2.45437	0.785586	monophyletic	0.274648	hypothetical protein, conserved	hypothetical protein
OG0002417	C_proliferans_3066	CmurisRN66_1896	QOY41943.1	PF3D7_0106100.1-p1	V-type proton ATPase subunit C, putative	V-type proton ATPase subunit C	0.348013	0.0001	monophyletic	2.3415	vacuolar ATP synthase subunit C, putative	vacuolar ATP synthase subunit C
OG0002422	C_proliferans_3073	CmurisRN66_1890	QOY40468.1			unspecified product	0.0620311	0.0001	monophyletic	537.616	hypothetical protein, conserved	hypothetical protein
OG0002423	C_proliferans_3076	CmurisRN66_1889	QOY41937.1			unspecified product	0.411498	0.625637	monophyletic	440.437	hypothetical protein, conserved	hypothetical protein
OG0002426	C_proliferans_3079	CmurisRN66_1886	QOY41934.1	PF3D7_0812100.1-p1	proteasome activator complex subunit 4, putative	Proteasome activator Blm10 mid region-containing protein	0.290872	0.148557	monophyletic	3.30288	hypothetical protein, conserved	Domain of unknown function (DUF3437)
OG0002427	C_proliferans_3080	CmurisRN66_1885	QOY41933.1	PF3D7_0206000.1-p1	DNA repair protein RAD2, putative	XPG,DNA excision repair protein,flap endonuclease	0.280118	0.159104	monophyletic	817.736	DNA-repair protein UVH3, putative	DNA-repair protein UVH3
OG0002433	C_proliferans_3087	CmurisRN66_1878	QOY41926.1	PF3D7_0403900.1-p1	SET domain protein, putative	SET domain containing protein	0.106899	0.0418718	monophyletic	12.7568	SET domain-containing protein	SET domain-containing protein (histone-lysine N-methyltransferase SETD8)
OG0002436	C_proliferans_3091	CmurisRN66_1873	QOY41921.1	PF3D7_1320600.1-p1	ras-related protein Rab-11A	unspecified product	0.0001	4.78202			Rab11 protein, putative	Rab11 protein
OG0002438	C_proliferans_3093	CmurisRN66_1871	QOY41919.1			Alpha/Beta hydrolase	1.06943	999.0			hypothetical protein, conserved	Alpha beta hydrolase
OG0002439	C_proliferans_3094	CmurisRN66_1870	QOY41918.1			Protein phosphatase 2A regulatory B subunit B56	0.274925	0.333132	monophyletic	122.536	protein phosphatase 2A regulatory B subunit, putative	protein phosphatase 2A regulatory B subunit
OG0002448	C_proliferans_3109	CmurisRN66_1855	QOY41903.1	PF3D7_0409100.1-p1	U4/U6 small nuclear ribonucleoprotein PRP31, putative	Pre-mRNA splicing protein Prp31-like protein	0.572351	999.0	monophyletic	735.626	U4/U6 small nuclear ribonucleoprotein Prp31, putative	U4/U6 small nuclear ribonucleoprotein Prp31
OG0002455	C_proliferans_3117	CmurisRN66_1847	QOY41894.1	PF3D7_0907600.1-p1	translation initiation factor SUI1, putative	SUI1/PUA domain containing protein	0.128628	0.313186	monophyletic	120.934	translation initiation factor SUI1 family protein	translation initiation factor SUI1 family protein
OG0002457	C_proliferans_3120	CmurisRN66_1844	QOY41891.1	PF3D7_1126100.1-p1	autophagy-related protein 7, putative	Ubiquitin-like modifier-activating enzyme Apg7	0.103865	0.276798	monophyletic	129.982	APG7 protein, putative	APG7 protein
OG0002460	C_proliferans_3124	CmurisRN66_3531	QOY40295.1	PF3D7_1366600.1-p1	signal recognition particle receptor subunit alpha, putative	SRP54-type protein,GTPase domain containing protein	0.288706	0.0810181	monophyletic	183.638	signal recognition particle receptor subunit alpha, putative	signal recognition particle receptor subunit Alpha
OG0002461	C_proliferans_3125	CmurisRN66_3530	QOY40294.1			Zinc finger,RING/FYVE/PHD-type domain containing protein	0.0001	1.25727	monophyletic	180.203	PHD-finger domain-containing protein	PHD-finger domain-containing protein
OG0002465	C_proliferans_3129	CmurisRN66_3526	QOY40290.1			unspecified product	0.56201	0.448338	monophyletic	7.09418	hypothetical protein, conserved	hypothetical protein
OG0002466	C_proliferans_3131	CmurisRN66_3524	QOY40288.1			BRCT repeat containing protein	0.658976	0.449584	monophyletic	208.22	BRCA2 family protein	BRCA2 family protein
OG0002467	C_proliferans_3132	CmurisRN66_3523	QOY40287.1			Armadillo-type fold containing protein	0.0883479	0.080156	monophyletic	7.89317	hypothetical protein	hypothetical protein
OG0002473	C_proliferans_3139	CmurisRN66_3516	QOY40280.1	PF3D7_0719200.1-p1	NIMA related kinase 4	Protein kinase NPK2	0.391938	0.102464	monophyletic	87.9304	protein kinase domain-containing protein	protein kinase domain-containing protein	Nava MG, Szewczyk J, Arrington JV, Alam T, Vinayak S. The Cryptosporidium signaling kinase CDPK5 plays an important role in male gametogenesis and parasite virulence. Cell Rep. 2024 Jun 25;43(6):114263. doi: 10.1016/j.celrep.2024.114263. Epub 2024 May 29. PMID: 38814783; PMCID: PMC11312397.
OG0002475	C_proliferans_3141	CmurisRN66_3513	QOY40277.1			unspecified product	1.782	0.112151	monophyletic	0.49536	hypothetical protein, conserved	hypothetical protein
OG0002479	C_proliferans_3149	CmurisRN66_3505	QOY40270.1			Carbohydrate binding module family 20	154.696	999.0			starch binding domain-containing protein	starch binding domain-containing protein
OG0002490	C_proliferans_3168	CmurisRN66_3487	QOY40254.1			Uncharacterized protein with WD40 repeat	1.19361	999.0	monophyletic	1.51349	hypothetical protein, conserved	hypothetical protein
OG0002491	C_proliferans_3169	CmurisRN66_3486	QOY40253.1	PF3D7_1439300.1-p1	Sad1/UNC domain-containing protein, putative	SUN/Galactose-binding domain containing protein	0.169088	0.123724	monophyletic	6.75576	hypothetical protein, conserved	Sad1 / UNC-like C-terminal
OG0002499	C_proliferans_3180	CmurisRN66_3475	QOY40242.1	PF3D7_1426200.1-p1	protein arginine N-methyltransferase 1	Arginine n-methyltransferase	0.0568325	0.104783	monophyletic	38.5614	arginine N-methyltranferase 1 protein, putative	arginine N-methyltransferase 1 protein
OG0002500	C_proliferans_3181	CmurisRN66_3474	QOY40241.1	PF3D7_1459000.1-p1	ATP-dependent RNA helicase DBP5	Dbp5p-like eIF4A-1-family RNA SFII helicase	0.0742422	0.377132	monophyletic	1.75487	DEAD/DEAH box helicase family protein	DEAD DEAH box helicase family protein	Xu Z, Li N, Guo Y, Feng Y, Xiao L. Comparative genomic analysis of three intestinal species reveals reductions in secreted pathogenesis determinants in bovine-specific and non-pathogenic Cryptosporidium species. Microb Genom. 2020 Jun;6(6):e000379. doi: 10.1099/mgen.0.000379. Epub 2020 May 14. PMID: 32416746; PMCID: PMC7371110.
OG0002501	C_proliferans_3184	CmurisRN66_3471	QOY40238.1	PF3D7_0932500.1-p1	palmitoyltransferase DHHC6, putative	Palmitoyltransferase	0.325776	1.18464	monophyletic	0.474902	DHHC zinc finger domain-containing protein	DHHC zinc finger domain-containing protein
OG0002502	C_proliferans_3185	CmurisRN66_3470	QOY41809.1	PF3D7_0423200.1-p1	BSD-domain protein, putative	BSD domain containing protein	0.0001	999.0	monophyletic	252.718	BSD domain-containing protein	BSD domain-containing protein
OG0002507	C_proliferans_3192	CmurisRN66_3463	QOY40242.1			Arginine n-methyltransferase	0.226911	0.378831	monophyletic	632.038	hypothetical protein, conserved	Protein arginine N- methyltransferase family
OG0002522	C_proliferans_3207	CmurisRN66_3448	QOY41832.1			BRCT domain containing protein	2.48893	0.530821	monophyletic	999.0	hypothetical protein, conserved	hypothetical protein
OG0002524	C_proliferans_3214	CmurisRN66_3442	QOY41838.1			U6 snRNA phosphodiesterase Usb1	0.45099	1.73783	monophyletic	0.273122	hypothetical protein, conserved	hypothetical protein
OG0002526	C_proliferans_3218	CmurisRN66_3438	QOY41459.1	PF3D7_1110300.1-p1	G-patch domain-containing protein, putative	G-patch domain containing protein	1.33263	0.825261	monophyletic	999.0	G-patch domain-containing protein	G-patch domain-containing protein
OG0002528	C_proliferans_3220	CmurisRN66_3436	QOY42726.1	PF3D7_0904900.1-p1	copper-transporting ATPase	p-type ATPase 2	0.202043	0.197497	monophyletic	34.1794	E1-E2 ATPase family protein	E1-E2 ATPase family protein
OG0002532	C_proliferans_3225	CmurisRN66_3431	QOY42721.1	PF3D7_0518500.1-p1	ATP-dependent RNA helicase DDX23, putative	U5 snRNP	0.0364938	0.139644	monophyletic	2.0326	DEAD/DEAH box helicase family protein	DEAD/DEAH box helicase family protein (DDX23/PRP28)	Xu Z, Li N, Guo Y, Feng Y, Xiao L. Comparative genomic analysis of three intestinal species reveals reductions in secreted pathogenesis determinants in bovine-specific and non-pathogenic Cryptosporidium species. Microb Genom. 2020 Jun;6(6):e000379. doi: 10.1099/mgen.0.000379. Epub 2020 May 14. PMID: 32416746; PMCID: PMC7371110.
OG0002544	C_proliferans_3241	CmurisRN66_3415	QOY42699.1	PF3D7_0103300.1-p1	conserved protein, unknown function	DWNN domain containing protein	0.0702118	0.242977	monophyletic	398.051	zinc finger, C3HC4 type domain-containing protein	zinc C3HC4 type domain-containing protein
OG0002548	C_proliferans_3246	CmurisRN66_3409	QOY42692.1	PF3D7_1032900.1-p1	RNA polymerase II-associated protein 1, putative	RNA polymerase II-associated protein 1 C-terminal	0.278919	1.83887	monophyletic	999.0	hypothetical protein, conserved	RNA polymerase II-associated protein 1
OG0002551	C_proliferans_3255	CmurisRN66_268	QOY41586.1			unspecified product	0.834753	0.1314	monophyletic	5.48973	hypothetical protein	hypothetical protein
OG0002554	C_proliferans_3258	CmurisRN66_265	QOY41589.1			unspecified product	0.503487	0.0001	monophyletic	2.31445	hypothetical protein, conserved	hypothetical protein
OG0002556	C_proliferans_3263	CmurisRN66_261	QOY41592.1			unspecified product	0.0644117	0.175616	monophyletic	832.855	hypothetical protein	hypothetical protein
OG0002558	C_proliferans_3265	CmurisRN66_259	QOY41594.1			unspecified product	0.0001	1.141	monophyletic	3.00586	hypothetical protein	hypothetical protein
OG0002561	C_proliferans_3273	CmurisRN66_254	QOY41597.1	PF3D7_0627500.1-p1	protein DJ-1	DJ-1/PfpI	0.0801974	103.095			DJ-1 family protein	DJ-1 family protein
OG0002569	C_proliferans_3286	CmurisRN66_241	QOY41609.1	PF3D7_1348100.1-p1	GTPase, putative	RAB/RAS GTpase	0.0001	3.53106			Ras family protein	RAS family protein
OG0002570	C_proliferans_3287	CmurisRN66_240	QOY41610.1	PF3D7_1202600.1-p1	nuclear export mediator factor NEMF, putative	Fibronectin-binding protein A N-terminus domain containing protein	0.30343	0.340385	monophyletic	344.96	hypothetical protein, conserved	Domain of unknown function (DUF3441)
OG0002572	C_proliferans_3289	CmurisRN66_238	QOY41612.1			unspecified product	11.6567	0.502333			hypothetical protein, conserved	hypothetical protein
OG0002574	C_proliferans_3291	CmurisRN66_236	QOY41614.1	PF3D7_0727400.1-p1	proteasome subunit alpha type-5, putative	Proteasome alpha-subunit	0.146224	0.0001	monophyletic	26.5249	proteasome subunit alpha type 5, putative	proteasome subunit alpha type 5	Xu Z, Li N, Guo Y, Feng Y, Xiao L. Comparative genomic analysis of three intestinal species reveals reductions in secreted pathogenesis determinants in bovine-specific and non-pathogenic Cryptosporidium species. Microb Genom. 2020 Jun;6(6):e000379. doi: 10.1099/mgen.0.000379. Epub 2020 May 14. PMID: 32416746; PMCID: PMC7371110.
OG0002581	C_proliferans_3301	CmurisRN66_226	QOY41624.1			EF-hand domain containing protein	1.0948	999.0	monophyletic	999.0	EF hand family protein	EF hand family protein
OG0002584	C_proliferans_3309	CmurisRN66_219	QOY41630.1			unspecified product	1.11725	0.55489	monophyletic	999.0	hypothetical protein, conserved	hypothetical protein
OG0002587	C_proliferans_3312	CmurisRN66_216	QOY41633.1			AAA+ ATPase domain containing protein	0.228534	0.112658	monophyletic	621.151	ATPase, AAA family protein	AAA family protein	Xu Z, Li N, Guo Y, Feng Y, Xiao L. Comparative genomic analysis of three intestinal species reveals reductions in secreted pathogenesis determinants in bovine-specific and non-pathogenic Cryptosporidium species. Microb Genom. 2020 Jun;6(6):e000379. doi: 10.1099/mgen.0.000379. Epub 2020 May 14. PMID: 32416746; PMCID: PMC7371110.
OG0002591	C_proliferans_3317	CmurisRN66_211	QOY41638.1			Cgd5_2060 protein [Source:UniProtKB/TrEMBL;Acc:F0X3K4]	0.564363	0.204948	monophyletic	6.19916	hypothetical protein, conserved	hypothetical protein
OG0002593	C_proliferans_3321	CmurisRN66_207	QOY41641.1	PF3D7_1104300.1-p1	conserved Plasmodium protein, unknown function	Fes/CIP4	0.318571	0.359302	monophyletic	1.10054	hypothetical protein, conserved	hypothetical protein
OG0002598	C_proliferans_3326	CmurisRN66_202	QOY41646.1			Uncharacterized protein with CCHC-type Zinc finger	1.38525	0.84832			hypothetical protein, conserved	hypothetical protein
OG0002599	C_proliferans_3327	CmurisRN66_201	QOY41647.1	PF3D7_0609100.1-p1	zinc transporter ZIP1, putative	ZIP Zinc transporter	0.0001	1.32326	monophyletic	0.143404	zinc transporter, putative	zinc transporter
OG0002611	C_proliferans_3351	CmurisRN66_183	QOY41666.1	PF3D7_0103800.1-p1	actin-related protein ARP1, putative	Actin	0.0001	0.0001	monophyletic	290.191	actin family protein	actin family protein
OG0002615	C_proliferans_3356	CmurisRN66_179	QOY41670.1	PF3D7_1103100.1-p1	60S acidic ribosomal protein P1, putative	60S acidic ribosomal protein L12/LP1-like protein	999.0	0.0001	monophyletic	3.48428	60S acidic ribosomal protein P1, putative	60s acidic ribosomal protein P1
OG0002616	C_proliferans_3357	CmurisRN66_178	QOY41671.1	PF3D7_0828300.1-p1	conserved protein, unknown function	unspecified product	3.22193	0.651859	monophyletic	999.0	hypothetical protein, conserved	hypothetical protein
OG0002620	C_proliferans_3363	CmurisRN66_172	QOY41676.1			tRNA-dihydrouridine synthase	0.249185	0.165583	monophyletic	53.7824	dihydrouridine synthase family protein	dihydrouridine synthase family protein
OG0002621	C_proliferans_3364	CmurisRN66_171	QOY41677.1			unspecified product	0.168457	0.246381	monophyletic	90.4926	hypothetical protein, conserved	hypothetical protein
OG0002628	C_proliferans_3372	CmurisRN66_164	QOY41685.1			Mediator complex subunit Med6	0.999772	0.0001	monophyletic	3.83473	hypothetical protein	mediator of RNA polymerase II transcription subunit 6
OG0002632	C_proliferans_3379	CmurisRN66_2463	QOY42665.1	PF3D7_0206200.1-p1	pantothenate transporter	Major Facilitator Superfamily	13.6016	0.257349			major facilitator superfamily protein	major facilitator superfamily transporter
OG0002633	C_proliferans_3380	CmurisRN66_2464	QOY42663.1			Conserved oligomeric Golgi complex subunit 3	0.296758	1.42987	monophyletic	0.383067	hypothetical protein, conserved	hypothetical protein
OG0002636	C_proliferans_3385	CmurisRN66_2468	QOY42659.1			unspecified product	4.7266	0.653338			hypothetical protein, conserved	hypothetical protein
OG0002642	C_proliferans_3391	CmurisRN66_2474	QOY42653.1			unspecified product	1.79082	1.15402	monophyletic	999.0	hypothetical protein, conserved	hypothetical protein
OG0002644	C_proliferans_3393	CmurisRN66_2476	QOY41105.1			Zinc finger,RING/FYVE/PHD-type domain containing protein	0.185662	0.22909	monophyletic	118.094	hypothetical protein, conserved	hypothetical protein
OG0002646	C_proliferans_3396	CmurisRN66_2480	QOY42648.1	PF3D7_0609400.1-p1	mitochondrial cardiolipin synthase, putative	Phospholipase D/Transphosphatidylase	999.0	1.55816			hypothetical protein, conserved	cardiolipin synthase A/B
OG0002650	C_proliferans_3400	CmurisRN66_2484	QOY39999.1			Serine/Threonine protein kinase	0.309697	511.955			protein kinase domain-containing protein	protein kinase domain-containing protein	Nava MG, Szewczyk J, Arrington JV, Alam T, Vinayak S. The Cryptosporidium signaling kinase CDPK5 plays an important role in male gametogenesis and parasite virulence. Cell Rep. 2024 Jun 25;43(6):114263. doi: 10.1016/j.celrep.2024.114263. Epub 2024 May 29. PMID: 38814783; PMCID: PMC11312397.
OG0002651	C_proliferans_3401	CmurisRN66_2485	QOY42643.1	PF3D7_0405400.1-p1	pre-mRNA-processing-splicing factor 8, putative	Pre-mRNA-processing-splicing factor 8	0.0589669	3.60895			Mov34/MPN/PAD-1 family protein	Mov34/MPN/PAD-1 family protein
OG0002655	C_proliferans_3406	CmurisRN66_2490	QOY42639.1			unspecified product	19.5353	0.151451			hypothetical protein, conserved	hypothetical protein
OG0002656	C_proliferans_3409	CmurisRN66_2493	QOY42636.1			Cgd3_2830 protein [Source:UniProtKB/TrEMBL;Acc:F0X4S6]	0.0001	0.104425	monophyletic	15.7424	hypothetical protein, conserved	hypothetical protein
OG0002659	C_proliferans_3412	CmurisRN66_2496	QOY42633.1			Zinc-finger double-stranded RNA-binding	0.689076	1.49468	monophyletic	999.0	hypothetical protein, conserved	hypothetical protein
OG0002662	C_proliferans_3415	CmurisRN66_2499	QOY42630.1			RNA polymerase I transcription initiation factor TAF1B/Rrn7	0.606605	0.224863	monophyletic	5.10207	hypothetical protein, conserved	hypothetical protein
OG0002665	C_proliferans_3418	CmurisRN66_2502	QOY42627.1	PF3D7_1344100.1-p1	TLD domain-containing protein, putative	T1Dc domain containing protein	0.841715	0.232741	monophyletic	2.9804	TLD domain-containing protein	TLD domain-containing protein
OG0002667	C_proliferans_3420	CmurisRN66_2504	QOY42624.1	PF3D7_1027600.1-p1	meiotic recombination protein SPO11-2, putative	DUF2399 domain-containing protein [Source:UniProtKB/TrEMBL;Acc:A0A7S7RH64]	0.0001	999.0	monophyletic	16.5004	DNA topoisomerase, putative	DNA topoisomerase
OG0002669	C_proliferans_3423	CmurisRN66_2507	QOY42621.1	PF3D7_0823800.1-p1	DnaJ protein, putative	DnaJ domain containing protein	0.479307	0.640382	monophyletic	10.119	DnaJ domain-containing protein	toxin transport
OG0002674	C_proliferans_3428	CmurisRN66_2512	QOY42616.1			Uncharacterized protein with WD40-repeat	0.341969	0.156363	monophyletic	3.18557	hypothetical protein, conserved	hypothetical protein
OG0002675	C_proliferans_3429	CmurisRN66_2513	QOY42615.1	PF3D7_0930500.1-p1	diacylglycerol kinase, putative	Diacylglycerol kinase	0.226075	0.0995106	monophyletic	102.633	diacylglycerol kinase catalytic domain-containing family protein	diacylglycerol kinase catalytic domain-containing family protein	McCowin S, Petri WA Jr, Marie C. Protein Kinase C-α Is a Gatekeeper of Cryptosporidium Sporozoite Adherence and Invasion. Infect Immun. 2022 Mar 17;90(3):e0067921. doi: 10.1128/iai.00679-21. Epub 2022 Jan 18. PMID: 35099276; PMCID: PMC8929341.
OG0002677	C_proliferans_3431	CmurisRN66_2515	QOY42613.1			unspecified product	0.0001	999.0	monophyletic	1.60904	hypothetical protein	hypothetical protein
OG0002678	C_proliferans_3432	CmurisRN66_2516	QOY42612.1			unspecified product	0.24258	1.0928	monophyletic	3.42343	hypothetical protein	hypothetical protein
OG0002680	C_proliferans_3436	CmurisRN66_2519	QOY42609.1			Lysine methyltransferase	0.192361	0.548447	monophyletic	862.867	hypothetical protein, conserved	protein-lysine N-methyltransferase EEF2KMT
OG0002681	C_proliferans_3437	CmurisRN66_2520	QOY42608.1	PF3D7_1348500.1-p1	TBC domain protein, putative	TBC1 domain containing protein	999.0	0.0001	monophyletic	16.4064	TBC domain-containing protein	TBC domain-containing protein
OG0002683	C_proliferans_3441	CmurisRN66_2524	QOY42605.1	PF3D7_1328100.1-p1	proteasome subunit beta type-7, putative	Proteasome subunit beta type	999.0	0.148224	monophyletic	21.0447	proteasome subunit beta type 7-B precursor, putative	proteasome subunit beta type 7-B precursor
OG0002686	C_proliferans_3446	CmurisRN66_2528	QOY42601.1	PF3D7_0717900.1-p1	thioredoxin-like protein	Thioredoxin domain containing protein	0.318635	0.0830721	monophyletic	3.86003	hypothetical protein, conserved	hypothetical protein
OG0002689	C_proliferans_3452	CmurisRN66_2535	QOY42596.1	PF3D7_1312100.1-p1	GYF domain-containing protein, putative	GYF domain containing protein	0.162265	13.6638	monophyletic	6.41637	GYF domain-containing protein	GYF domain-containing protein
OG0002691	C_proliferans_3455	CmurisRN66_2538	QOY42593.1	PF3D7_0826500.1-p1	ubiquitin conjugation factor E4 B, putative	Ubiquitin-fusion degadation-2 (UFD2) family protein	0.231027	0.0369625	monophyletic	45.0007	U-box domain-containing protein	U-box domain-containing protein (ubiquitin conjugation factor E4 B)
OG0002692	C_proliferans_3457	CmurisRN66_2540	QOY42592.1			PH domain containing protein	0.582506	0.0579666	monophyletic	10.6612	hypothetical protein, conserved	protein phosphatase 4 regulatory subunit 3 (component of IIS longevity pathway SMK-1)
OG0002695	C_proliferans_3465	CmurisRN66_2547	QOY41055.1			Rab geranylgeranyl transferase beta / prenyltransferase alpha/alpha toroid fold containing protein	0.0001	0.154236	monophyletic	1.0809	prenyltransferase and squalene oxidase repeat family protein	prenyltransferase and squalene oxidase repeat family protein
OG0002703	C_proliferans_3479	CmurisRN66_2563	QOY42573.1	PF3D7_0708500.1-p1	heat shock protein 86 family protein	NF-kappa-B-activating protein	0.73203	0.0001	monophyletic	4.78405	hypothetical protein, conserved	Ras-induced vulval development antagonist
OG0002704	C_proliferans_3481	CmurisRN66_2565	QOY42571.1	PF3D7_0904800.1-p1	replication protein A1, small fragment	Replication protein A1 large subunit	437.316	2.70888			OB-fold nucleic acid binding domain-containing protein	OB-fold nucleic acid binding domain-containing protein
OG0002707	C_proliferans_3485	CmurisRN66_3851	QOY42877.1	PF3D7_1461600.1-p1	splicing factor 3B subunit 2, putative	Cus1p U2 snRNP protein	0.40571	0.747507	monophyletic	56.5514	PSP family protein	PSP family protein
OG0002708	C_proliferans_3486	CmurisRN66_3852	QOY42878.1			unspecified product	1.09569	0.120603	monophyletic	0.240451	hypothetical protein, conserved	hypothetical protein
OG0002713	C_proliferans_3492	CmurisRN66_3820	QOY42886.1	PF3D7_0716200.1-p1	PDCD2 domain-containing protein, putative	Programmed cell death protein 2	2.17265	0.551918	monophyletic	0.378259	hypothetical protein, conserved	Programmed cell death protein
OG0002715	C_proliferans_3496	CmurisRN66_3817	QOY42890.1			unspecified product	999.0	0.232937	monophyletic	1.05839	hypothetical protein, conserved	hypothetical protein
OG0002718	C_proliferans_3499	CmurisRN66_3814	QOY42893.1			unspecified product	1.71743	0.465774	monophyletic	999.0	hypothetical protein	hypothetical protein
OG0002724	C_proliferans_3507	CmurisRN66_3806	QOY42900.1			unspecified product	0.557337	1.18407	monophyletic	999.0	hypothetical protein	hypothetical protein
OG0002728	C_proliferans_3513	CmurisRN66_3800	QOY42908.1	PF3D7_1474900.1-p1	trailer hitch homolog, putative	FDF/Scd6-like Sm domain containing protein	0.112738	10.5526			hypothetical protein, conserved	protein LSM14
OG0002730	C_proliferans_3515	CmurisRN66_3798	QOY42910.1	PF3D7_1436000.1-p1	glucose-6-phosphate isomerase	Glucose-6-phosphate isomerase	1.852	0.27237	monophyletic	999.0	glucose-6-phosphate isomerase family protein	glucose-6-phosphate isomerase family protein
OG0002731	C_proliferans_3516	CmurisRN66_3797	QOY42911.1	PF3D7_0605300.1-p1	aurora-related kinase 1	Protein kinase	0.402628	5.79005			serine/threonine-protein kinase ark1, putative	serine threonine-protein kinase ARK1	Nava MG, Szewczyk J, Arrington JV, Alam T, Vinayak S. The Cryptosporidium signaling kinase CDPK5 plays an important role in male gametogenesis and parasite virulence. Cell Rep. 2024 Jun 25;43(6):114263. doi: 10.1016/j.celrep.2024.114263. Epub 2024 May 29. PMID: 38814783; PMCID: PMC11312397.
OG0002733	C_proliferans_3518	CmurisRN66_3795	QOY42913.1			Rab-GTPase-TBC domain containing protein	0.102981	0.778808	monophyletic	7.27985	TBC domain-containing protein	TBC domain-containing protein
OG0002734	C_proliferans_3520	CmurisRN66_3793	QOY42915.1	PF3D7_0524800.1-p1	ubiquitin fusion degradation protein 1, putative	Ubiquitin fusion degradation protein UFD1	0.245286	0.176623	monophyletic	20.028	hypothetical protein, conserved	ubiquitin fusion degradation
OG0002737	C_proliferans_3525	CmurisRN66_3788	QOY42846.1			unspecified product	2.34038	0.47907	monophyletic	999.0	hypothetical protein, conserved	hypothetical protein
OG0002738	C_proliferans_3526	CmurisRN66_3787	QOY42845.1			unspecified product	1.26292	0.38473	monophyletic	999.0	hypothetical protein	hypothetical protein
OG0002742	C_proliferans_3531	CmurisRN66_3782	QOY42841.1	PF3D7_1140300.1-p1	P-loop containing nucleoside triphosphate hydrolase, putative	ad51-like AAA domain containing protein	0.0803237	0.174833	monophyletic	879.726	hypothetical protein, conserved	hypothetical protein
OG0002746	C_proliferans_3538	CmurisRN66_3778	QOY42836.1	PF3D7_1312900.1-p1	eukaryotic translation initation factor 4 gamma	MIF4G domain-containing protein [Source:UniProtKB/TrEMBL;Acc:A0A7S7RHH1]	0.306671	0.116911	monophyletic	11.5799	MIF4G domain-containing protein	MIF4G domain-containing protein
OG0002756	C_proliferans_3551	CmurisRN66_3765	QOY42824.1			DEXDc/Helicase domain containing protein	0.820301	0.374763	monophyletic	294.184	helicase conserved C-terminal domain-containing protein	helicase	Xu Z, Li N, Guo Y, Feng Y, Xiao L. Comparative genomic analysis of three intestinal species reveals reductions in secreted pathogenesis determinants in bovine-specific and non-pathogenic Cryptosporidium species. Microb Genom. 2020 Jun;6(6):e000379. doi: 10.1099/mgen.0.000379. Epub 2020 May 14. PMID: 32416746; PMCID: PMC7371110.
OG0002758	C_proliferans_3553	CmurisRN66_3763	QOY42822.1			unspecified product	1.49953	0.910977	monophyletic	15.5984	hypothetical protein, conserved	hypothetical protein
OG0002759	C_proliferans_3554	CmurisRN66_3762	QOY42821.1			DNA recombination and repair protein RecA-like	0.142038	9.60538			hypothetical protein, conserved	Rad51
OG0002764	C_proliferans_3560	CmurisRN66_3756	QOY42816.1			Ubiquitin-conjugating enzyme	0.219269	0.337193	monophyletic	731.257	hypothetical protein, conserved	hypothetical protein
OG0002772	C_proliferans_3569	CmurisRN66_3747	QOY42808.1	PF3D7_1425400.1-p1	DEAD/DEAH box helicase, putative	DEXDc/HELICc domain containing protein	0.0546798	0.1953	monophyletic	1.03297	DEAD/DEAH box helicase family protein	DEAD DEAH box helicase family protein	Xu Z, Li N, Guo Y, Feng Y, Xiao L. Comparative genomic analysis of three intestinal species reveals reductions in secreted pathogenesis determinants in bovine-specific and non-pathogenic Cryptosporidium species. Microb Genom. 2020 Jun;6(6):e000379. doi: 10.1099/mgen.0.000379. Epub 2020 May 14. PMID: 32416746; PMCID: PMC7371110.
OG0002785	C_proliferans_3587	CmurisRN66_1114	QOY41873.1			Major facilitator superfamily domain containing protein	0.45629	1.41512	monophyletic	999.0	hypothetical protein, conserved	MFS transporter, LAT3 family, solute carrier family 43, member 3
OG0002790	C_proliferans_3593	CmurisRN66_1120	QOY41880.1			SAM-dependent methyltransferase RsmB/NOP2-type	0.352877	1.77695	monophyletic	1.01084	NOL1/NOP2/sun family protein	NOL1/NOP2/sun family protein
OG0002793	C_proliferans_3599	CmurisRN66_1126	QOY41870.1			DTW domain containing protein	0.476681	999.0	monophyletic	37.9909	hypothetical protein, conserved	hypothetical protein
OG0002794	C_proliferans_3600	CmurisRN66_1127	QOY41869.1			5'-Nucleotidase/apyrase	0.123855	0.0905558	monophyletic	10.9854	5'-nucleotidase and phosphodiesterase protein, putative	nucleotidase and phosphodiesterase protein
OG0002801	C_proliferans_3607	CmurisRN66_1134	QOY41861.1			Signal peptide,Kazal domain containing protein	0.936483	0.26914	monophyletic	3.94946	kazal-type serine protease inhibitor domain-containing protein	kazal-type serine protease inhibitor domain-containing protein	Pinto P, Ribeiro CA, Kváč M, Tsaousis AD. Cryptosporidium. In: de Souza W, editor. Lifecycles of Pathogenic Protists in Humans [Internet]. Cham: Springer International Publishing; 2022 [cited 2025 July 21]. p. 331–89. Available from: https://doi.org/10.1007/978-3-030-80682-8_7
OG0002808	C_proliferans_3615	CmurisRN66_1143	QOY41853.1			Zinc finger,RING/FYVE/PHD-type domain containing protein	0.25602	0.135962	monophyletic	1.36611	hypothetical protein, conserved	PHD-zinc-finger like domain
OG0002809	C_proliferans_3616	CmurisRN66_1144	QOY41851.1	PF3D7_1127800.1-p1	TFIIS central domain-containing protein, putative	Transcription elongation factor TFIIS	0.366803	0.0935097	monophyletic	154.872	transcription factor S-II domain-containing protein	transcription factor S-II domain-containing protein
OG0002820	C_proliferans_3638	CmurisRN66_1167	QOY41287.1			unspecified product	0.807927	367.82			hypothetical protein, conserved	hypothetical protein
OG0002823	C_proliferans_3641	CmurisRN66_1170	QOY41284.1	PF3D7_0606900.1-p1	glutaredoxin-like protein	Glutaredoxin-like protein 2 thioredoxin folds	0.149363	0.0001	monophyletic	419.451	glutaredoxin domain-containing protein	Glutaredoxin domain-containing protein
OG0002824	C_proliferans_3642	CmurisRN66_1171	QOY41283.1			GTP-binding elongation factor protein	0.197279	2.0392	monophyletic	18.4863	elongation factor Tu GTP binding domain-containing protein	elongation factor Tu GTP binding domain-containing protein
OG0002829	C_proliferans_3651	CmurisRN66_2191	QOY40392.1			unspecified product	0.242862	0.600917	monophyletic	5.59785	hypothetical protein, conserved	hypothetical protein
OG0002832	C_proliferans_3656	CmurisRN66_2195	QOY40396.1	PF3D7_0934100.1-p1	TFIIH basal transcription factor complex helicase XPD subunit	RAD3'DEXDc+HELICc protein	0.0932086	0.112394	monophyletic	730.762	DNA repair helicase family protein	DNA repair helicase family protein	Xu Z, Li N, Guo Y, Feng Y, Xiao L. Comparative genomic analysis of three intestinal species reveals reductions in secreted pathogenesis determinants in bovine-specific and non-pathogenic Cryptosporidium species. Microb Genom. 2020 Jun;6(6):e000379. doi: 10.1099/mgen.0.000379. Epub 2020 May 14. PMID: 32416746; PMCID: PMC7371110.
OG0002833	C_proliferans_3657	CmurisRN66_2196	QOY40397.1	PF3D7_0717400.1-p1	queuine tRNA-ribosyltransferase, putative	Queuine tRNA-ribosyltransferase catalytic subunit 1	0.0001	0.0001	monophyletic	128.315	queuine tRNA-ribosyltransferase family protein	queuine tRNA-ribosyltransferase family protein
OG0002845	C_proliferans_3672	CmurisRN66_2211	QOY40410.1			Syf1p protein with 8 HAT domains	0.345862	0.239038	monophyletic	93.6894	hypothetical protein, conserved	pre-mRNA-splicing factor SYF1 (with HAT domain)
OG0002847	C_proliferans_3674	CmurisRN66_2213	QOY40412.1			Cgd7_990 protein [Source:UniProtKB/TrEMBL;Acc:F0X4Z9]	2.31798	0.0001			hypothetical protein, conserved	hypothetical protein
OG0002855	C_proliferans_3688	CmurisRN66_2227	QOY40423.1			unspecified product	0.110276	3.48342	monophyletic	0.692684	IQ calmodulin-binding motif family protein	IQ calmodulin-binding motif family protein
OG0002859	C_proliferans_3693	CmurisRN66_2232	QOY40428.1	PF3D7_0619000.2-p1	FPL domain-containing protein, putative	Uncharacterized protein with Armadillo-like domain	0.439991	0.509302	monophyletic	87.1862	hypothetical protein, conserved	protein CLEC16A
OG0002864	C_proliferans_3698	CmurisRN66_2237	QOY40433.1			Cyclin	0.288524	1.19	monophyletic	999.0	hypothetical protein, conserved	hypothetical protein
OG0002870	C_proliferans_3707	CmurisRN66_1654	QOY41032.1	PF3D7_1432600.1-p1	DNA-binding protein, putative	DNA repair protein Rad4	22.6185	0.756986			DNA repair protein rad4, putative	DNA repair protein rad4
OG0002872	C_proliferans_3709	CmurisRN66_1656	QOY41030.1			unspecified product	0.189666	0.129424	monophyletic	1.38472	hypothetical protein, conserved	hypothetical protein
OG0002876	C_proliferans_3714	CmurisRN66_1661	QOY41025.1			CRAL-TRIO lipid biding/Sec14d domain containing protein	1.25992	0.0001	monophyletic	0.937935	CRAL/TRIO domain-containing protein	CRAL/TRIO domain-containing protein
OG0002877	C_proliferans_3715	CmurisRN66_1662	QOY41024.1			Polysaccharide pyruvyl transferase with Fringe-like domain	0.782103	0.152545	monophyletic	37.2573	hypothetical protein, conserved	Polysaccharide pyruvyl transferase
OG0002889	C_proliferans_3737	CmurisRN66_1682	QOY39761.1/QOY41008.1			Thrombospondin type-1 (TSP1) repeat-containing protein /Uncharacterized protein with Thrombospondin type-1 (TSP1) repeat	0.116753	673.281			hypothetical protein, conserved	hypothetical protein
OG0002890	C_proliferans_3739	CmurisRN66_1684	QOY41006.1			unspecified product	0.111354	0.149529	monophyletic	13.3948	hypothetical protein, conserved	hypothetical protein
OG0002893	C_proliferans_3743	CmurisRN66_1688	QOY41001.1			GTpase Grc3p-like Pre-mRNA cleavage complex	14.8309	0.155545			hypothetical protein, conserved	polynucleotide 5'-hydroxyl-kinase GRC3/NOL9
OG0002898	C_proliferans_3751	CmurisRN66_1697	QOY40992.1			AP2/ERF domain containing protein	0.956992	2.25886	monophyletic	999.0	AP2 domain-containing protein	AP2 domain-containing protein	Oberstaller J, Pumpalova Y, Schieler A, Llinás M, Kissinger JC. The Cryptosporidium parvum ApiAP2 gene family: insights into the evolution of apicomplexan AP2 regulatory systems. Nucleic Acids Res. 2014 Jul;42(13):8271-84. doi: 10.1093/nar/gku500. Epub 2014 Jun 23. PMID: 24957599; PMCID: PMC4117751.
OG0002901	C_proliferans_3756	CmurisRN66_1701	QOY40987.1/ QOY41147.1			DnaJ domain containing protein / DNAJ protein-like	0.262159	0.0880457	monophyletic	15.714	DnaJ domain-containing protein	protein folding
OG0002903	C_proliferans_3763	CmurisRN66_2570	QOY42566.1	PF3D7_1338400.1-p1	SprT-like domain-containing protein, putative	SprT-like protein	999.0	0.278621	monophyletic	235.984	hypothetical protein, conserved	SprT homologues.
OG0002908	C_proliferans_3770	CmurisRN66_2576	QOY42561.1	PF3D7_1008800.1-p1	nucleolar protein 5, putative	NOP5NT/snoRNA binding domain containing protein	0.376105	3.86098			nucleolar protein 5, putative	nucleolar protein 5
OG0002918	C_proliferans_3783	CmurisRN66_2589	QOY42550.1	PF3D7_1463900.1-p1	rhoptry neck protein 11, putative	Uncharacterized protein with EF-hand domain	0.329362	0.272227	monophyletic	98.0622	hypothetical protein	hypothetical protein
OG0002919	C_proliferans_3784	CmurisRN66_2590	QOY42549.1			WD40 repeat	0.474202	0.542019	monophyletic	17.4583	hypothetical protein, conserved	hypothetical protein
OG0002920	C_proliferans_3785	CmurisRN66_2591	QOY42548.1			Hpc2-related domain-containing protein [Source:UniProtKB/TrEMBL;Acc:A0A7S7LIE6]	0.807911	30.4572			hypothetical protein, conserved	hypothetical protein
OG0002921	C_proliferans_3786	CmurisRN66_2592	QOY42547.1			unspecified product	0.360472	141.666			hypothetical protein, conserved	hypothetical protein
OG0002923	C_proliferans_3789	CmurisRN66_2594	QOY42545.1			unspecified product	999.0	0.278929	monophyletic	87.416	hypothetical protein, conserved	hypothetical protein
OG0002926	C_proliferans_3792	CmurisRN66_2597	QOY42542.1			unspecified product	1.84626	0.0001	monophyletic	999.0	hypothetical protein, conserved	hypothetical protein
OG0002935	C_proliferans_3801	CmurisRN66_2606	QOY42533.1			CPSF_A domain-containing protein [Source:UniProtKB/TrEMBL;Acc:A0A7S7LID4]	0.335285	0.240132	monophyletic	160.969	hypothetical protein, conserved	hypothetical protein
OG0002936	C_proliferans_3803	CmurisRN66_2608	QOY42531.1	PF3D7_0822600.1-p1	protein transport protein SEC23	Sec23	0.0001	0.284317	monophyletic	539.388	Sec23/Sec24 trunk domain-containing protein	SEC23 SEC24 trunk domain-containing protein
OG0002941	C_proliferans_3812	CmurisRN66_3891	QOY42298.1			Vps51/Vps67	1.12266	0.396933	monophyletic	1.61074	hypothetical protein	Vps51/Vps67
OG0002947	C_proliferans_3823	CmurisRN66_3908	QOY42286.1	PF3D7_0323700.1-p1	U4/U6.U5 tri-snRNP-associated protein 1, putative	SNU66/SART1 family	1.29658	999.0			hypothetical protein, conserved	SART-1 family
OG0002952	C_proliferans_3831	CmurisRN66_3401	QOY42279.1			unspecified product	0.142279	0.278055	monophyletic	1.01242	hypothetical protein, conserved	hypothetical protein
OG0002954	C_proliferans_3835	CmurisRN66_3397	QOY42275.1	PF3D7_1223200.1-p1	nucleus export protein BRR6, putative	Brl1/Brr6 domain containing protein	0.206334	25.3978			hypothetical protein, conserved	Di-sulfide bridge nucleocytoplasmic transport domain
OG0002955	C_proliferans_3837	CmurisRN66_3395	QOY42768.1			Uncharacterized protein with CCHC-type Zinc finger	1.02248	0.0801206	monophyletic	999.0	hypothetical protein, conserved	zinc finger CCHC domain-containing protein 9
OG0002962	C_proliferans_3844	CmurisRN66_3388	QOY42761.1			UBR1-like ring finger treble clef domain containing protein	0.29928	0.351358	monophyletic	29.7647	hypothetical protein, conserved	Putative zinc finger in N-recognin (UBR box)
OG0002965	C_proliferans_3847	CmurisRN66_3385	QOY42758.1			Histone transcription regulator (HIR1)-like WD40 repeat containing protein	0.141058	0.184873	monophyletic	107.844	hypothetical protein, conserved	WD domain, G-beta repeat-containing protein
OG0002966	C_proliferans_3848	CmurisRN66_3384	QOY42757.1			Cyclin	0.0001	550.863	monophyletic	0.0001	cyclin, N-terminal domain-containing protein	cell division
OG0002968	C_proliferans_3850	CmurisRN66_3382	QOY42755.1	PF3D7_1248500.1-p1	bax inhibitor 1, putative	Inhibitor of apoptosis-promoting Bax1-related protein	3.93	999.0			hypothetical protein, conserved	Belongs to the BI1 family
OG0002973	C_proliferans_3858	CmurisRN66_3374	QOY42748.1			Condensin complex subunit 2	0.174393	0.603534	monophyletic	2.34057	hypothetical protein, conserved	Condensin complex subunit 2
OG0002974	C_proliferans_3859	CmurisRN66_3373	QOY42747.1	PF3D7_0931400.1-p1	PUB domain-containing protein, putative	PUB/UBA-like domain containing protein	0.290072	0.346292	monophyletic	7.53816	hypothetical protein, conserved	domain-containing protein
OG0002976	C_proliferans_3861	CmurisRN66_3371	QOY42745.1	PF3D7_0618300.1-p1	60S ribosomal protein L27a, putative	60S ribosomal protein L27A	0.0001	0.0001	monophyletic	15.1064	60S ribosomal protein L27a, putative	60S ribosomal protein L27a
OG0002981	C_proliferans_3869	CmurisRN66_2655	QOY43224.1	PF3D7_0517700.1-p1	eukaryotic translation initiation factor 3 subunit B, putative	Eukaryotic translation initiation factor 3 subunit B	0.48544	0.0521002	monophyletic	20.0544	hypothetical protein, conserved	translation initiation factor 3 subunit B
OG0002983	C_proliferans_3871	CmurisRN66_2652	QOY42336.1			Cgd4_4400 protein [Source:UniProtKB/TrEMBL;Acc:F0X4G3]	0.171974	0.144003	monophyletic	3.22497	hypothetical protein, conserved	hypothetical protein
OG0002987	C_proliferans_3877	CmurisRN66_2646	QOY42332.1	PF3D7_1334000.1-p1	RING zinc finger protein, putative	Ring finger domain containing protein	2.1556	2.61435	monophyletic	0.50152	zinc finger, C3HC4 type domain-containing protein	zinc finger, C3HC4 type domain-containing protein
OG0002989	C_proliferans_3879	CmurisRN66_2644	QOY42330.1	PF3D7_1471400.1-p1	diacylglycerol kinase, putative	Diacylglycerol kinase	9.60255	0.259855	monophyletic	999.0	diacylglycerol kinase catalytic domain-containing family protein	diacylglycerol kinase catalytic domain-containing family protein	McCowin S, Petri WA Jr, Marie C. Protein Kinase C-α Is a Gatekeeper of Cryptosporidium Sporozoite Adherence and Invasion. Infect Immun. 2022 Mar 17;90(3):e0067921. doi: 10.1128/iai.00679-21. Epub 2022 Jan 18. PMID: 35099276; PMCID: PMC8929341.
OG0002992	C_proliferans_3882	CmurisRN66_2641	QOY42327.1	PF3D7_0314700.1-p1	RING finger protein RNF1	Ring finger domain containing protein	0.0001	0.0890785	monophyletic	6.95981	zinc finger, C3HC4 type domain-containing protein	zinc finger, C3HC4 type domain-containing protein
OG0002999	C_proliferans_3895	CmurisRN66_2627	QOY42314.1	PF3D7_0204100.1-p1	Sel1 repeat-containing protein, putative	Uncharacterized protein with Sel1-like repeat	0.200004	0.326046	monophyletic	708.817	hypothetical protein, conserved	Sel1-like repeats.
OG0003002	C_proliferans_3898	CmurisRN66_2624	QOY42311.1	PF3D7_0819500.1-p1	conserved protein, unknown function	DUF155 domain-containing protein [Source:UniProtKB/TrEMBL;Acc:F0X4F2]	7.97766	0.0001			hypothetical protein, conserved	Uncharacterised ACR, YagE family COG1723
OG0003003	C_proliferans_3899	CmurisRN66_2623	QOY42310.1			Coatomer epsilon subunit	2.37099	0.405502	monophyletic	0.668881	coatomer epsilon subunit family protein	coatomer epsilon subunit family protein
OG0003004	C_proliferans_3900	CmurisRN66_2622	QOY42309.1			SEC14	0.182769	0.209405	monophyletic	5.34876	CRAL/TRIO domain-containing protein	CRAL/TRIO domain-containing protein
OG0003016	C_proliferans_3917	CmurisRN66_3031	QOY40352.1	PF3D7_1308500.1-p1	conserved Plasmodium protein, unknown function	Phosphoglycerate kinase family protein	0.43575	0.280758	monophyletic	3.56903	hypothetical protein, conserved	myo-inositol hexakisphosphate metabolic process
OG0003020	C_proliferans_3923	CmurisRN66_3037	QOY40346.1	PF3D7_1017300.1-p1	golgi re-assembly stacking protein 1	GRASP55/65 PDZ-like domain containing protein	0.288878	0.377077	monophyletic	197.16	hypothetical protein, conserved	GRASP55/65 PDZ-like domain
OG0003032	C_proliferans_3936	CmurisRN66_3050	QOY40333.1	PF3D7_1247400.1-p1	FK506-binding protein	Peptidylprolyl isomerase	1.2435	0.612968	monophyletic	999.0	peptidyl-prolyl cis-trans isomerase, fkbp-type family protein	peptidyl-prolyl cis-trans isomerase, fkbp-type family protein
OG0003037	C_proliferans_3941	CmurisRN66_3055	QOY40328.1	PF3D7_1127300.1-p1	tRNA (guanine-N(7)-)-methyltransferase, putative	Trmb type tRNA (guanine-N-7) methyltransferase	0.491577	0.0001	monophyletic	1.29382	tRNA -methyltransferase family protein	tRNA-methyltransferase family protein
OG0003038	C_proliferans_3942	CmurisRN66_3056	QOY40327.1			unspecified product	0.212017	0.738515	monophyletic	359.407	hypothetical protein, conserved	hypothetical protein
OG0003043	C_proliferans_3949	CmurisRN66_3061	QOY40321.1/ QOY40650.1			RING-type Zinc finger domain containing protein / SMAD/FHA/RING/FYVE/PHD domain containing protein	0.0724451	36.4089			zinc finger, C3HC4 type domain-containing protein	zinc finger, C3HC4 type domain-containing protein
OG0003049	C_proliferans_3956	CmurisRN66_3068	QOY40313.1/ QOY41336.1			Ankyrin repeat-containing protein / Phosphorylated adapter RNA export protein RNA-binding domain containing protein	0.658834	0.319554	monophyletic	470.258	hypothetical protein, conserved	Ankyrin repeat-containing protein
OG0003058	C_proliferans_92	CmurisRN66_651	QOY40668.1			Leo1-like protein	1.17411	0.152816	monophyletic	378.295	hypothetical protein, conserved	RNA polymerase-associated protein LEO1
OG0003059	C_proliferans_117	CmurisRN66_666	QOY40074.1			unspecified product	1.41242	0.745872	monophyletic	0.0001	hypothetical protein	hypothetical protein
OG0003067	C_proliferans_245	CmurisRN66_787	QOY39848.1			EF-hand domain containing protein	1.03021	0.0001	monophyletic	999.0	EF hand family protein	EF hand family protein (calcium-binding protein)
OG0003068	C_proliferans_258	CmurisRN66_801	QOY39862.1	PF3D7_0513500.1-p1	mitochondrial import inner membrane translocase subunit TIM16, putative	ER lumen protein-retaining receptor	999.0	48.1754	monophyletic	999.0	hypothetical protein, conserved	mitochondrial import inner membrane translocase subunit TIM16
OG0003070	C_proliferans_386	CmurisRN66_924	QOY39985.1			Uncharacterized protein with AN1-type Zinc finger	2.08442	0.682959	monophyletic	1.00807	hypothetical protein, conserved	hypothetical protein
OG0003074	C_proliferans_423	CmurisRN66_960	QOY40019.1			unspecified product	0.211852	1.32554	monophyletic	6.31737	hypothetical protein	hypothetical protein
OG0003075	C_proliferans_463	CmurisRN66_1001	QOY40058.1	PF3D7_0928400.1-p1	conserved protein, unknown function	unspecified product	0.0001	0.0001	monophyletic	12.2648	hypothetical protein, conserved	hypothetical protein
OG0003081	C_proliferans_581	CmurisRN66_1111					1.58844	0.483679	monophyletic	1.68112	hypothetical protein, conserved	hypothetical protein
OG0003091	C_proliferans_742	CmurisRN66_1325	QOY42169.1	PF3D7_0923200.1-p1	nitric oxide synthase, putative	NADPH-cytochrome p450 reductase	0.0493033	0.428622	monophyletic	9.8499	flavodoxin family protein	flavodoxin family protein
OG0003092	C_proliferans_766	CmurisRN66_1349					1.03738	0.446037			hypothetical protein, conserved	hypothetical protein
OG0003094	C_proliferans_817	CmurisRN66_1397	QOY42100.1			MOB kinase activator family	0.0001	0.200597	monophyletic	6.16741	Mob1/phocein family protein	Mob1/phocein family protein
OG0003101	C_proliferans_1240	CmurisRN66_2856	QOY42995.1			unspecified product	999.0	0.386415	monophyletic	1.00465	hypothetical protein	hypothetical protein
OG0003104	C_proliferans_1352	CmurisRN66_3654	QOY41356.1			Transcription elongation factor Spt5	0.111567	0.0001	monophyletic	347.119	oligosaccharide translocation protein RFT1, putative	oligosaccharide translocation protein RFT1
OG0003109	C_proliferans_1404	CmurisRN66_3211	QOY43321.1	PF3D7_0110700.1-p1	chromatin assembly factor 1 subunit C, putative	Uncharacterized protein with WD40 repeat	0.077344	32.5383	monophyletic	0.00609432	hypothetical protein, conserved	WD repeat-containing protein 24'
OG0003112	C_proliferans_1426	CmurisRN66_3190	QOY43344.1	PF3D7_0822100.1-p1	mediator of RNA polymerase II transcription subunit 7, putative	Mediator complex subunit Med7	0.0001	0.307076	monophyletic	8.71824	MED7 protein, putative	MED7 protein
OG0003118	C_proliferans_1513	CmurisRN66_3107	QOY43427.1			unspecified product	0.54403	0.0156401	monophyletic	2.81506	hypothetical protein, conserved	hypothetical protein
OG0003121	C_proliferans_1655	CmurisRN66_3273	QOY41190.1			unspecified product	0.0001	258.905			hypothetical protein	hypothetical protein
OG0003123	C_proliferans_1699	CmurisRN66_1534					0.260493	0.678878	monophyletic	1.34324	hypothetical protein	hypothetical protein
OG0003125	C_proliferans_1715	CmurisRN66_1550	QOY41131.1			Ubiquitin-transferase,putative	0.0001	0.46661	monophyletic	2.06076	HECT domain-containing family protein	HECT domain-containing family protein
OG0003132	C_proliferans_1838	CmurisRN66_2257	QOY40452.1			SbmA/BacA-like protein	0.135533	12.0436			SbmA/BacA-like family protein	SbmA/BacA-like family protein
OG0003135	C_proliferans_1860	CmurisRN66_2277					0.657087	0.140406	monophyletic	4.29821	hypothetical protein, conserved	Beta-lactamase superfamily domain
OG0003136	C_proliferans_1950	CmurisRN66_2363	QOY40556.1			Tyrosyl-DNA phodphodiesterase 1 (Tdp1)	0.0768251	19.9407	monophyletic	0.00578532	tyrosyl-DNA phosphodiesterase family protein	tyrosyl-DNA phosphodiesterase family protein
OG0003137	C_proliferans_1951	CmurisRN66_2364	QOY40557.1			unspecified product	0.294893	0.0001	monophyletic	47.751	hypothetical protein, conserved	hypothetical protein
OG0003140	C_proliferans_2057	CmurisRN66_3840	QOY42864.1			HAD-like domain containing protein	0.835587	30.6741			hypothetical protein, conserved	hypothetical protein
OG0003146	C_proliferans_2173	CmurisRN66_371	QOY41488.1	PF3D7_0310400.1-p1	parasite-infected erythrocyte surface protein	unspecified product	0.0001	0.613154	monophyletic	16.7096	hypothetical protein, conserved	hypothetical protein
OG0003152	C_proliferans_2277	CmurisRN66_464	QOY41785.1	PF3D7_1417000.1-p1	inner membrane complex protein 1l	Articulin family protein	999.0	0.115599	monophyletic	420.192	hypothetical protein, conserved	Inner membrane complex protein
OG0003156	C_proliferans_2452	CmurisRN66_35	QOY41776.1			GINS complex subunit Psf1	0.137638	0.0001	monophyletic	17.3217	hypothetical protein	hypothetical protein
OG0003158	C_proliferans_2533	CmurisRN66_2131	QOY42500.1	PF3D7_1356900.1-p1	protein kinase 5	Cyclin-dependent kinase 3	1.37077	999.0			cyclin-dependent kinase A-1, putative	cyclin-dependent kinase A-1	Choi R, Hulverson MA, Schaefer DA, Betzer DP, Riggs MW, Huang W, Sun V, Whitman GR, McCloskey MC, Marsh K, Buck WR, Wagner DS, Yang J, Bowman AP, Ciurlionis R, Ajiboye J, Hemphill A, Sigalapalli DK, Arnold SLM, Barrett LK, Ojo KK, Fan E, Van Voorhis WC. Anti-Cryptosporidium efficacy of BKI-1708, an inhibitor of Cryptosporidium calcium-dependent protein kinase 1. PLoS Negl Trop Dis. 2025 Jul 30;19…
OG0003161	C_proliferans_2565	CmurisRN66_2099	QOY40779.1	PF3D7_1313000.1-p1	ubiquitin-like protein Nedd8	Ubiquitin-like protein	8.80534	0.0001	monophyletic	0.0001	ubiquitin-like protein, putative	Ubiquitin-like protein
OG0003164	C_proliferans_2589	CmurisRN66_2076	QOY40758.1			unspecified product	0.463454	0.5376	monophyletic	1.27022	hypothetical protein	hypothetical protein
OG0003171	C_proliferans_2689	CmurisRN66_1982	QOY40674.1	PF3D7_1416000.1-p1	conserved Plasmodium protein, unknown function	unspecified product	1.03892	0.357788			hypothetical protein, conserved	hypothetical protein
OG0003172	C_proliferans_2693	CmurisRN66_1978	QOY40670.1	PF3D7_1209200.1-p1	U6 snRNA-associated Sm-like protein LSm7, putative	Sm-like protein Lsm7	477.649	496.918			U6 snRNA-associated Sm-like protein LSm7, putative	U6 snRNA-associated Sm-like protein LSm7
OG0003173	C_proliferans_2745	CmurisRN66_1754	QOY43138.1			Nuclear pore complex protein Nup85 [Source:UniProtKB/TrEMBL;Acc:A0A7S7RHM3]	0.31131	1.70998	monophyletic	1.39941	hypothetical protein, conserved	hypothetical protein
OG0003179	C_proliferans_2892	CmurisRN66_2936	QOY40174.1	PF3D7_0806400.1-p1	UDP-N-acetylglucosamine transferase subunit ALG13, putative	Glycosyltransferase family 28 C-terminal domain containing protein	999.0	0.600233	monophyletic	2.48583	glycosyltransferase family 28 C-terminal domain-containing protein	glycosyl transferase
OG0003180	C_proliferans_2901	CmurisRN66_2945	QOY40165.1			cAMP/cGMP/EF-hand domain containing protein	0.101398	6.95015	monophyletic	0.00468778	cyclic nucleotide-binding domain-containing protein	cyclic nucleotide-binding domain-containing protein
OG0003186	C_proliferans_2966	CmurisRN66_3010	QOY40371.1			unspecified product	0.816023	0.226481	monophyletic	515.705	hypothetical protein, conserved	hypothetical protein
OG0003198	C_proliferans_3186	CmurisRN66_3469	QOY41811.1			Chromatin target of PRMT1 protein-like protein	5.76351	0.392981			hypothetical protein, conserved	hypothetical protein
OG0003201	C_proliferans_3240	CmurisRN66_3416	QOY39972.1	PF3D7_1226600.1-p1	proliferating cell nuclear antigen 2	Proliferating cell nuclear antigen	452.99	0.0001			proliferating cell nuclear antigen PCNA, putative	proliferating cell nuclear antigen PCNA
OG0003203	C_proliferans_3272	CmurisRN66_255	QOY41140.1			MORN domain repeat containing protein	8.19317	0.0001			MORN repeat protein, putative	MORN repeat-containing protein
OG0003207	C_proliferans_3434	CmurisRN66_2518	QOY42610.1			RNA recognition motif domain containing protein	5.11628	0.0001			RNA recognition motif. family protein	RNA recognition motif. family protein
OG0003208	C_proliferans_3468	CmurisRN66_2551	QOY42583.1	PF3D7_1369000.1-p1	glycosylphosphatidylinositol anchor attachment 1 protein, putative	GPI transamidase component Gaa1	2.40772	0.349577	monophyletic	0.0930128	hypothetical protein, conserved	Gaa1-like, GPI transamidase component
OG0003213	C_proliferans_3631	CmurisRN66_1159	QOY41463.1			Major facilitator superfamily domain containing protein	0.373333	15.2337			hypothetical protein	hypothetical protein
OG0003214	C_proliferans_3632	CmurisRN66_1160					0.0486692	2.81575			hypothetical protein, conserved	hypothetical protein
OG0003218	C_proliferans_3717	CmurisRN66_1664					1.32139	0.119985	monophyletic	999.0	hypothetical protein	hypothetical protein
OG0003223	C_proliferans_3816	CmurisRN66_3887	QOY42294.1	PF3D7_1031700.1-p1	protein phosphatase inhibitor 3	Protein phosphatase inhibitor	0.277406	0.610976	monophyletic	6.26857	protein phosphatase inhibitor, putative	protein phosphatase inhibitor
OG0003225	C_proliferans_3818	CmurisRN66_3885	QOY42292.1			DinB/family X-type DNA polymerase	0.313631	0.178052	monophyletic	661.917	DNA polymerase eta, putative	DNA polymerase eta
OG0003227	C_proliferans_3834	CmurisRN66_3398	QOY42276.1			unspecified product	0.240899	1.06876	monophyletic	0.401796	hypothetical protein, conserved	hypothetical protein
OG0003229	C_proliferans_3915	CmurisRN66_3029	QOY40354.1	PF3D7_1420100.1-p1	conserved Plasmodium protein, unknown function	OST-HTH associated domain containing protein	0.0001	0.0001	monophyletic	347.479	hypothetical protein, conserved	OST-HTH Associated domain
OG0003230	C_proliferans_3954	CmurisRN66_3066	QOY40316.1			unspecified product	0.0001	10.9684			hypothetical protein, conserved	hypothetical protein
OG0003328	C_proliferans_430	CmurisRN66_967	QOY40026.1	PF3D7_0916900.1-p1	Zinc finger HIT domain-containing protein 3	Uncharacterized protein with HIT-type Zinc finger	0.0001	0.300895	monophyletic	17.5719	hypothetical protein, conserved	hypothetical protein
OG0003330	C_proliferans_440	CmurisRN66_977	QOY40036.1	PF3D7_1360200.1-p1	ER membrane protein complex subunit 3, putative	Integral membrane protein EMC3/TMCO1-like	1.14859	0.150928	monophyletic	999.0	hypothetical protein, conserved	Integral membrane protein DUF106
OG0003332	C_proliferans_527	CmurisRN66_1057	QOY40938.1	PF3D7_0217100.1-p1	ATP synthase subunit alpha, mitochondrial	ATP synthase subunit alpha	0.334714	0.264171	monophyletic	11.3684	ATP synthase F1, alpha subunit, putative	ATP synthase F1, alpha subunit
OG0003334	C_proliferans_587	CmurisRN66_1181	QOY41273.1	PF3D7_0110200.1-p1	FAD-linked sulfhydryl oxidase ERV1, putative	ERV/ALR sulfhydryl oxidase domain containing protein	0.934091	999.0	monophyletic	6.87938	Erv1 / Alr family protein	Erv1 / Alr family protein
OG0003340	C_proliferans_761	CmurisRN66_1344	QOY42154.1			DnaJ domain containing protein	0.180329	0.340919	monophyletic	7.9979	DnaJ domain-containing protein	hypothetical protein
OG0003345	C_proliferans_1180	CmurisRN66_2797	QOY39871.1		Uncharacterized protein with Thrombospondin type-1 (TSP1) repeat	E3A like HECT domain containing ubiquitin protein ligase/HECT/SPRY domain containing protein	0.394052	0.212999	monophyletic	28.546	HECT domain-containing family protein	HECT domain-containing family protein
OG0003348	C_proliferans_1301	CmurisRN66_3699	QOY41399.1			M-phase phosphoprotein 6	0.0001	0.0001	monophyletic	254.942	hypothetical protein, conserved	hypothetical protein
OG0003362	C_proliferans_1754	CmurisRN66_1587	QOY41094.1			Potassium channel domain containing protein	0.303511	0.0340293	monophyletic	7.32745	cation channel family protein	cation channel family protein
OG0003368	C_proliferans_2012	CmurisRN66_2424	QOY43592.1	PF3D7_1112200.1-p1	ubiquinone biosynthesis protein COQ4, putative	Ubiquinone biosynthesis protein COQ4	19.8249	5.44278	monophyletic	0.634008	coenzyme Q biosynthesis protein COQ4, putative	coenzyme Q biosynthesis protein COQ4
OG0003368	C_proliferans_2011		QOY43592.1	PF3D7_1112200.1-p1	ubiquinone biosynthesis protein COQ4, putative	Ubiquinone biosynthesis protein COQ4	65.461		monophyletic	0.000615584		coenzyme Q biosynthesis protein COQ4
OG0003370	C_proliferans_2138	CmurisRN66_336	QOY41521.1	PF3D7_1243000.1-p1	syntaxin-16, putative	SNARE	999.0	1.47173			SNARE domain-containing protein	SNARE domain-containing protein
OG0003374	C_proliferans_2227	CmurisRN66_412	QOY40209.1			unspecified product	0.105735	2.10236			hypothetical protein, conserved	hypothetical protein
OG0003375	C_proliferans_2234	CmurisRN66_419	QOY40216.1			unspecified product	88.6083	999.0	monophyletic	999.0	hypothetical protein	hypothetical protein
OG0003376	C_proliferans_2255	CmurisRN66_439	QOY40236.1			Uncharacterized protein with CCHC-type Zinc finger	1.1224	0.592637	monophyletic	0.378472	hypothetical protein, conserved	hypothetical protein
OG0003379	C_proliferans_2354	CmurisRN66_134	QOY41718.1	PF3D7_1402000.1-p1	DHH phosphoesterase, putative	DDH domain containing protein	0.424526	0.0001	monophyletic	131.144	DHH family protein	DHH family protein
OG0003380	C_proliferans_2453	CmurisRN66_34	QOY41775.1	PF3D7_0909000.1-p1	conserved Plasmodium protein, unknown function	START domain-containing protein [Source:UniProtKB/TrEMBL;Acc:A0A7S7LFZ9]	1.84577	0.202911	monophyletic	999.0	hypothetical protein	hypothetical protein
OG0003385	C_proliferans_2739	CmurisRN66_1748	QOY43132.1	PF3D7_1445900.1-p1	ATP-dependent RNA helicase DDX17	DEAD/DEAH box helicase	0.0840537	0.0451884	monophyletic	4.10324	DEAD/DEAH box helicase family protein	DEAD/DEAH box helicase family protein	Xu Z, Li N, Guo Y, Feng Y, Xiao L. Comparative genomic analysis of three intestinal species reveals reductions in secreted pathogenesis determinants in bovine-specific and non-pathogenic Cryptosporidium species. Microb Genom. 2020 Jun;6(6):e000379. doi: 10.1099/mgen.0.000379. Epub 2020 May 14. PMID: 32416746; PMCID: PMC7371110.
OG0003389	C_proliferans_2981	CmurisRN66_1974	QOY43095.1	PF3D7_1201900.1-p1	conserved protein, unknown function	unspecified product	0.0001	9.61768			hypothetical protein, conserved	hypothetical protein
OG0003392	C_proliferans_3210	CmurisRN66_3445	QOY41835.1			unspecified product	1.33429	999.0			hypothetical protein	hypothetical protein
OG0003400	C_proliferans_3383	CmurisRN66_2466					0.752664	0.605164	monophyletic	186.548	hypothetical protein	hypothetical protein
OG0003401	C_proliferans_3408	CmurisRN66_2492	QOY42637.1	PF3D7_1473900.1-p1	ribosome assembly 1 protein	C2H2-type domain-containing protein [Source:UniProtKB/TrEMBL;Acc:A0A7S7LI76]	0.178485	0.675081	monophyletic	2.2812	hypothetical protein, conserved	zinc finger
OG0003425	C_proliferans_355	CmurisRN66_894	QOY39955.1	PF3D7_1218500.1-p1	dynamin-like protein, putative	Dynamin like TRAFAC class GTpase domain containing protein	0.0556436	0.225002	monophyletic	6.07901	hypothetical protein, conserved	Dynamin family
OG0003426	C_proliferans_511	CmurisRN66_1040	QOY40954.1			Anaphase-promoting complex APC subunit CDC26	2.2539	999.0	monophyletic	999.0	hypothetical protein, conserved	hypothetical protein
OG0003428	C_proliferans_1036	CmurisRN66_2662	QOY43569.1	PF3D7_0823900.1-p1	dicarboxylate/tricarboxylate carrier	Oxoglutarate/malate translocator protein	0.392476	0.293145	monophyletic	5.27165	carrier protein, putative	carrier protein
OG0003433	C_proliferans_1651	CmurisRN66_3277	QOY41194.1	PF3D7_1321200.1-p1	zinc finger protein, putative	Zinc-binding domain containing protein	2.53607	51.2298			hypothetical protein, conserved	Zinc-binding
OG0003437	C_proliferans_1986	CmurisRN66_2400	QOY40591.1			ABC transporter	0.311295	4.82461			ABC transporter family protein	ABC transporter family protein	Pinto P, Ribeiro CA, Kváč M, Tsaousis AD. Cryptosporidium. In: de Souza W, editor. Lifecycles of Pathogenic Protists in Humans [Internet]. Cham: Springer International Publishing; 2022 [cited 2025 July 21]. p. 331–89. Available from: https://doi.org/10.1007/978-3-030-80682-8_8
OG0003438	C_proliferans_2002	CmurisRN66_2415	QOY43600.1	PF3D7_1144000.1-p1	40S ribosomal protein S21	40S ribosomal protein S21	0.0001	79.4573			40S ribosomal protein S21, putative	40s ribosomal protein S21
OG0003439	C_proliferans_2080	CmurisRN66_283	QOY41573.1	PF3D7_1324400.1-p1	PRELI domain-containing protein, putative	PRELI/MSF1 domain containing protein	0.587188	136.798			MSF1-like conserved region family protein	MSF1-like conserved region family protein
OG0003440	C_proliferans_2084	CmurisRN66_288	QOY41570.1	PF3D7_0910600.1-p1	SNARE protein	Synaptobrevin	4.34398	0.0001			hypothetical protein, conserved	synaptobrevin homolog YKT6
OG0003441	C_proliferans_2086	CmurisRN66_290	QOY41568.1	PF3D7_1455900.1-p1	polyprenol reductase	3-oxo-5-alpha-steroid 4-dehydrogenase C-terminal domain containing protein	8.98989	0.334215			3-oxo-5-alpha-steroid 4-dehydrogenase domain-containing protein	3-oxo-5-alpha-steroid 4-dehydrogenase domain-containing protein
OG0003442	C_proliferans_2152	CmurisRN66_350	QOY41508.1			unspecified product	0.106449	0.184817	monophyletic	1.16846	hypothetical protein	hypothetical protein
OG0003453	C_proliferans_3466	CmurisRN66_2548	QOY42585.1	PF3D7_1217800.1-p1	diphthamide biosynthesis protein 3, putative	Uncharacterized protein with DPH-type Zinc finger	0.671141	78.7261			CSL zinc finger domain-containing protein	CSL zinc finger domain-containing protein	Pinto P, Ribeiro CA, Kváč M, Tsaousis AD. Cryptosporidium. In: de Souza W, editor. Lifecycles of Pathogenic Protists in Humans [Internet]. Cham: Springer International Publishing; 2022 [cited 2025 July 21]. p. 331–89. Available from: https://doi.org/10.1007/978-3-030-80682-8_7
OG0003457	C_proliferans_3757	CmurisRN66_1702	QOY40986.1	PF3D7_0311500.1-p1	conserved protein, unknown function	unspecified product	0.0001	0.0001	monophyletic	2.81104	hypothetical protein, conserved	hypothetical protein
OG0003592	C_proliferans_62	CmurisRN66_622	QOY40642.1	PF3D7_1342700.1-p1	DNA-directed RNA polymerases I, II, and III subunit RPABC4, putative	RNA polymerase archaeal subunit P/eukaryotic subunit RPABC4	1.06663	0.234819			DNA directed RNA polymerase, subunit ABC4, putative	DNA directed RNA polymerase, subunit ABC4
OG0003595	C_proliferans_131	CmurisRN66_678	QOY40087.1	PF3D7_0810200.1-p1	ABC1 family, putative	ABC1 like protein kinase	0.0947683	0.469787	monophyletic	13.0047	ABC1 family protein	ABC1 family protein	Pinto P, Ribeiro CA, Kváč M, Tsaousis AD. Cryptosporidium. In: de Souza W, editor. Lifecycles of Pathogenic Protists in Humans [Internet]. Cham: Springer International Publishing; 2022 [cited 2025 July 21]. p. 331–89. Available from: https://doi.org/10.1007/978-3-030-80682-8_9
OG0003599	C_proliferans_722	CmurisRN66_1308	QOY42186.1	PF3D7_1128400.1-p1	bifunctional farnesyl/geranylgeranyl diphosphate synthase	Polyprenyl synthetase	0.0001	0.327486	monophyletic	53.3298	polyprenyl synthetase family protein	polyprenyl synthetase family protein
OG0003611	C_proliferans_2862	CmurisRN66_2906	QOY42947.1			Coenzyme Q3/methyltransferase	0.102178	999.0	monophyletic	193.979	ubiquinone biosynthesis o-methyltransferase family protein	ubiquinone biosynthesis o-methyltransferase family protein
OG0003616	C_proliferans_3445	CmurisRN66_2527	QOY42602.1			unspecified product	0.0001	0.0001	monophyletic	23.1045	hypothetical protein, conserved	hypothetical protein
OG0003657	C_proliferans_1987	CmurisRN66_2401	QOY40592.1			WD40 repeat-containing protein	485.938	801.712	monophyletic	40.5016	hypothetical protein, conserved	hypothetical protein
OG0003736	C_proliferans_107	CmurisRN66_656					0.160604	1.42125	monophyletic	3.66332	hypothetical protein	hypothetical protein
OG0003737	C_proliferans_139	CmurisRN66_685					0.221271	1.24097	monophyletic	999.0	hypothetical protein	hypothetical protein
OG0003738	C_proliferans_389	CmurisRN66_927					0.268538	4.02936	monophyletic	22.083	hypothetical protein	hypothetical protein
OG0003740	C_proliferans_720	CmurisRN66_1306					999.0	0.213875	monophyletic	3.67388	hypothetical protein	hypothetical protein
OG0003743	C_proliferans_2182	CmurisRN66_378	QOY41481.1			unspecified product	0.304676	4.8811			hypothetical protein, conserved	hypothetical protein
OG0003746	C_proliferans_3504	CmurisRN66_3809	QOY42898.1			unspecified product	5.44397	0.245262			hypothetical protein, conserved	hypothetical protein
OG0003770	C_proliferans_268						6.70676					hypothetical protein
OG0003771	C_proliferans_1267	CmurisRN66_3731	QOY42348.1			Cgd3_20 protein [Source:UniProtKB/TrEMBL;Acc:F0X4D3]	2.06528	0.43025	monophyletic	0.0001	hypothetical protein	hypothetical protein
OG0003776	C_proliferans_2068	CmurisRN66_272					2.26393	40.6305	monophyletic	0.572344	hypothetical protein	hypothetical protein
OG0003776	C_proliferans_3250						46.0133					hypothetical protein
OG0003777	C_proliferans_2735	CmurisRN66_1744					1.67354	0.0783298	monophyletic	0.256697	hypothetical protein	hypothetical protein
OG0003779		CmurisRN66_2202						2.22029			hypothetical protein
OG0003779		CmurisRN66_3932						2.25758			hypothetical protein, conserved
OG0003779	C_proliferans_3663		QOY40402.1	PF3D7_0607700.1-p1	conserved Plasmodium protein, unknown function	WD40/YVTN repeat-like-containing protein	2.51928		monophyletic	0.00169423		hypothetical protein

## Sheet: Supplementary Table 4. B
OG	CP	CM	CPdN/dS	CMdN/dS	CP-CM-mono	CPCM-mono-dNdS	CManno	CPanno
OG0000402	C_proliferans_290	CmurisRN66_831	0.432762	999.0	monophyletic	159.927	1-acyl-sn-glycerol-3-phosphate acyltransferase protein, putative	1-acyl-SN-glycerol-3-phosphate acyltransferase protein
OG0000343	C_proliferans_214	CmurisRN66_755	0.0641004	0.637034	monophyletic	41.7125	hypothetical protein, conserved	26S proteasome non-ATPase regulatory subunit 5
OG0001500	C_proliferans_1765	CmurisRN66_1597	0.211162	0.250272	monophyletic	5.75601	hypothetical protein, conserved	5'-AMP-activated protein kinase subunit beta-1 family protein
OG0002615	C_proliferans_3356	CmurisRN66_179	999.0	0.0001	monophyletic	3.48428	60S acidic ribosomal protein P1, putative	60s acidic ribosomal protein P1
OG0000526	C_proliferans_449	CmurisRN66_987	0.0001	0.322974	monophyletic	12.4923	60S ribosomal protein L10a, putative	60S ribosomal protein L10a
OG0000821	C_proliferans_868	CmurisRN66_1444	0.171635	0.0001	monophyletic	23.2491	60S ribosomal protein L24, putative	60s ribosomal protein L24
OG0002976	C_proliferans_3861	CmurisRN66_3371	0.0001	0.0001	monophyletic	15.1064	60S ribosomal protein L27a, putative	60S ribosomal protein L27a
OG0001341	C_proliferans_1554	CmurisRN66_3367	0.0001	999.0	monophyletic	91.2572	60S ribosomal protein L30, putative	60S ribosomal protein L30, pelota RNA binding domain containing protein
OG0001394	C_proliferans_1623	CmurisRN66_3303	0.0001	0.0001	monophyletic	13.2648	60S ribosomal protein L32, putative	60s ribosomal protein L32
OG0001372	C_proliferans_1599	CmurisRN66_3326	0.186126	0.28211	monophyletic	533.272	ATPase, AAA family protein	AAA family protein
OG0002587	C_proliferans_3312	CmurisRN66_216	0.228534	0.112658	monophyletic	621.151	ATPase, AAA family protein	AAA family protein
OG0001966	C_proliferans_2415	CmurisRN66_72	0.20398	0.285039	monophyletic	5.05437	ABC transporter family protein	ABC transporter family protein
OG0003595	C_proliferans_131	CmurisRN66_678	0.0947683	0.469787	monophyletic	13.0047	ABC1 family protein	ABC1 family protein
OG0000891	C_proliferans_950	CmurisRN66_3549	0.336353	0.183003	monophyletic	141.443	acetyl-coenzyme A synthetase, putative	acetyl-coenzyme A synthetase
OG0000592	C_proliferans_540	CmurisRN66_1070	0.171914	2.25981	monophyletic	472.545	hypothetical protein, conserved	Acetyl-coenzyme A transporter 1
OG0000455	C_proliferans_357	CmurisRN66_896	0.0868298	0.36007	monophyletic	713.147	acetyltransferase, GNAT family protein	acetyltransferase, GNAT family protein
OG0001734	C_proliferans_2088	CmurisRN66_292	0.172824	0.0728774	monophyletic	2.88585	actin family protein	actin family protein
OG0001280	C_proliferans_1462	CmurisRN66_3155	0.782675	0.155887	monophyletic	90.6648	actin family protein	actin family protein
OG0002611	C_proliferans_3351	CmurisRN66_183	0.0001	0.0001	monophyletic	290.191	actin family protein	actin family protein
OG0001789	C_proliferans_2168	CmurisRN66_366	0.121828	0.088304	monophyletic	54.265	actin family protein	actin family protein (Arp2/3 complex-mediated actin nucleation)
OG0000453	C_proliferans_354	CmurisRN66_893	0.301247	0.916392	monophyletic	237.488	hypothetical protein, conserved	actin related protein 2/3 complex, subunit 1A/1B
OG0001387	C_proliferans_1616	CmurisRN66_3310	1.57292	0.0859807	monophyletic	18.1599	hypothetical protein, conserved	acylglycerol lipase activity
OG0000695	C_proliferans_680	CmurisRN66_1272	0.327434	0.0501733	monophyletic	6.01846	adaptin family protein	adaptin family protein
OG0000512	C_proliferans_432	CmurisRN66_969	0.148505	1.00831	monophyletic	359.133	hypothetical protein, conserved	adrenodoxin-NADP+ reductase
OG0001921	C_proliferans_2361	CmurisRN66_127	1.47068	0.0906749	monophyletic	8.5589	alpha amylase, catalytic domain-containing protein	alpha amylase, catalytic domain-containing protein
OG0001785	C_proliferans_2164	CmurisRN66_362	0.246039	0.0001	monophyletic	9.19912	hypothetical protein, conserved	Alveolin domain containing intermediate filament IMC9
OG0003049	C_proliferans_3956	CmurisRN66_3068	0.658834	0.319554	monophyletic	470.258	hypothetical protein, conserved	Ankyrin repeat-containing protein
OG0002457	C_proliferans_3120	CmurisRN66_1844	0.103865	0.276798	monophyletic	129.982	APG7 protein, putative	APG7 protein
OG0000019	C_proliferans_3493	CmurisRN66_3819	0.16075	0.0001	monophyletic	6.72826	ADP ribosylation factor, putative	ARF1/2 like small GTpase
OG0002499	C_proliferans_3180	CmurisRN66_3475	0.0568325	0.104783	monophyletic	38.5614	arginine N-methyltranferase 1 protein, putative	arginine N-methyltransferase 1 protein
OG0000685	C_proliferans_668	CmurisRN66_1260	0.534776	0.705933	monophyletic	13.1773	eukaryotic aspartyl protease family protein	aspartyl protease family protein
OG0003332	C_proliferans_527	CmurisRN66_1057	0.334714	0.264171	monophyletic	11.3684	ATP synthase F1, alpha subunit, putative	ATP synthase F1, alpha subunit
OG0000926	C_proliferans_993	CmurisRN66_3594	0.200435	0.144971	monophyletic	102.775	ATP-dependent DNA helicase, RecQ family protein	ATP-dependent DNA helicase, RecQ family protein
OG0002238	C_proliferans_2811	CmurisRN66_1816	0.754252	0.151174	monophyletic	12.9019	ATP-dependent RNA helicase DBP6, putative	ATP-dependent RNA helicase DDX51/DBP6
OG0001304	C_proliferans_1495	CmurisRN66_3124	0.109761	0.268429	monophyletic	645.246	ATPase, AAA family protein	ATPase, AAA family protein
OG0002120	C_proliferans_2629	CmurisRN66_2040	0.0001	0.178893	monophyletic	83.3907	hypothetical protein, conserved	Belongs to the ATG8 family
OG0001513	C_proliferans_1781	CmurisRN66_1612	0.198107	0.549083	monophyletic	14.5406	kinesin motor domain-containing protein	Belongs to the TRAFAC class myosin-kinesin ATPase superfamily. Kinesin family
OG0003135	C_proliferans_1860	CmurisRN66_2277	0.657087	0.140406	monophyletic	4.29821	hypothetical protein, conserved	Beta-lactamase superfamily domain
OG0002111	C_proliferans_2616	CmurisRN66_2052	0.133918	1.2869	monophyletic	174.383	hypothetical protein, conserved	BING4CT (NUC141) domain
OG0002466	C_proliferans_3131	CmurisRN66_3524	0.658976	0.449584	monophyletic	208.22	BRCA2 family protein	BRCA2 family protein
OG0002261	C_proliferans_2849	CmurisRN66_2893	0.0757555	0.681558	monophyletic	40.5886	hypothetical protein, conserved	Brf1p family coiled coil protein
OG0000856	C_proliferans_908	CmurisRN66_1483	0.212171	0.0499624	monophyletic	4.98281	bromodomain-containing protein	bromodomain-containing protein
OG0002407	C_proliferans_3051	CmurisRN66_1908	0.363587	0.404181	monophyletic	501.53	bromodomain-containing protein	bromodomain-containing protein
OG0002502	C_proliferans_3185	CmurisRN66_3470	0.0001	999.0	monophyletic	252.718	BSD domain-containing protein	BSD domain-containing protein
OG0001745	C_proliferans_2104	CmurisRN66_307	0.180636	0.0001	monophyletic	155.689	BTB/POZ domain-containing protein	BTB POZ domain-containing protein
OG0002372	C_proliferans_3004	CmurisRN66_1952	0.32305	0.153528	monophyletic	39.4819	calcium binding EGF domain-containing protein	calcium binding EGF domain-containing protein
OG0001333	C_proliferans_1539	CmurisRN66_3083	0.0598662	0.0001	monophyletic	20.5812	hypothetical protein, conserved	carnosine N-methyltransferase (N2227)
OG0003428	C_proliferans_1036	CmurisRN66_2662	0.392476	0.293145	monophyletic	5.27165	carrier protein, putative	carrier protein
OG0000010	C_proliferans_3805	CmurisRN66_2609	0.577169	0.57005	monophyletic	4.34268	casein kinase I, putative	casein kinase I
OG0003362	C_proliferans_1754	CmurisRN66_1587	0.303511	0.0340293	monophyletic	7.32745	cation channel family protein	cation channel family protein
OG0001962	C_proliferans_2410	CmurisRN66_77	0.0001	0.0001	monophyletic	2.37924	CCR4-NOT transcription complex subunit 8 protein, putative	CCR4-NOT transcription complex subunit 8 protein
OG0000739	C_proliferans_753	CmurisRN66_1336	0.274555	0.094547	monophyletic	147.782	CDP-alcohol phosphatidyltransferase domain-containing protein	CDP-alcohol phosphatidyltransferase domain-containing protein
OG0001481	C_proliferans_1736	CmurisRN66_1571	0.351353	0.521808	monophyletic	29.5597	hypothetical protein, conserved	cell division (anaphase-promoting complex subunit 1)
OG0002171	C_proliferans_2712	CmurisRN66_1721	0.0436575	0.395146	monophyletic	176.933	cell division control protein 54, putative	cell division control protein 54
OG0000892	C_proliferans_951	CmurisRN66_3550	0.124039	0.0766595	monophyletic	3.08701	hypothetical protein, conserved	cell division cycle 20-like protein 1, cofactor of APC complex
OG0000725	C_proliferans_733	CmurisRN66_1317	0.391052	0.387401	monophyletic	1.16371	hypothetical protein, conserved	Centriolar protein SAS N-terminal
OG0000640	C_proliferans_610	CmurisRN66_1203	0.588733	0.403065	monophyletic	1.22071	centromere protein A, putative	centromere protein A (histone H3)
OG0000250	C_proliferans_69	CmurisRN66_629	0.317496	0.127185	monophyletic	2.71568	clptm1 family protein	clptm1 family protein
OG0000604	C_proliferans_558	CmurisRN66_1088	0.137938	0.167294	monophyletic	93.7112	coatomer beta subunit protein, putative	coatomer beta subunit protein
OG0002973	C_proliferans_3858	CmurisRN66_3374	0.174393	0.603534	monophyletic	2.34057	hypothetical protein, conserved	Condensin complex subunit 2
OG0001016	C_proliferans_1104	CmurisRN66_2727	0.893542	0.120439	monophyletic	10.0005	CRAL/TRIO domain-containing protein	CRAL/TRIO domain-containing protein
OG0002342	C_proliferans_2962	CmurisRN66_3007	0.828659	0.589468	monophyletic	1.23604	CRAL/TRIO domain-containing protein	CRAL/TRIO domain-containing protein
OG0003004	C_proliferans_3900	CmurisRN66_2622	0.182769	0.209405	monophyletic	5.34876	CRAL/TRIO domain-containing protein	CRAL/TRIO domain-containing protein
OG0002314	C_proliferans_2920	CmurisRN66_2965	0.309947	0.0723555	monophyletic	406.575	CRAL/TRIO domain-containing protein	CRAL/TRIO domain-containing protein
OG0001735	C_proliferans_2090	CmurisRN66_293	0.989451	0.107798	monophyletic	13.2947	CS domain-containing protein	CS domain-containing protein
OG0000452	C_proliferans_351	CmurisRN66_890	1.15206	0.69673	monophyletic	4.57212	hypothetical protein, conserved	Cwc15 cell cycle control protein
OG0000858	C_proliferans_910	CmurisRN66_1485	999.0	0.0001	monophyletic	4.06214	D-tyrosyl-tRNA deacylase family protein	D-tyrosyl-tRNA deacylase family protein
OG0001849	C_proliferans_2260	CmurisRN66_445	0.97824	0.0001	monophyletic	1.74387	Dcp1-like decapping family protein	DCP1-like decapping family protein
OG0002500	C_proliferans_3181	CmurisRN66_3474	0.0742422	0.377132	monophyletic	1.75487	DEAD/DEAH box helicase family protein	DEAD DEAH box helicase family protein
OG0002772	C_proliferans_3569	CmurisRN66_3747	0.0546798	0.1953	monophyletic	1.03297	DEAD/DEAH box helicase family protein	DEAD DEAH box helicase family protein
OG0002267	C_proliferans_2856	CmurisRN66_2900	0.188227	0.170784	monophyletic	1.49509	DEAD/DEAH box helicase family protein	DEAD/DEAH box helicase family protein
OG0003385	C_proliferans_2739	CmurisRN66_1748	0.0840537	0.0451884	monophyletic	4.10324	DEAD/DEAH box helicase family protein	DEAD/DEAH box helicase family protein
OG0002532	C_proliferans_3225	CmurisRN66_3431	0.0364938	0.139644	monophyletic	2.0326	DEAD/DEAH box helicase family protein	DEAD/DEAH box helicase family protein (DDX23/PRP28)
OG0001942	C_proliferans_2385	CmurisRN66_102	0.209579	0.0001	monophyletic	331.624	developmentally regulated GTP-binding protein 2, putative	developmentally regulated GTP-binding protein 2
OG0003379	C_proliferans_2354	CmurisRN66_134	0.424526	0.0001	monophyletic	131.144	DHH family protein	DHH family protein
OG0001563	C_proliferans_1857	CmurisRN66_2275	0.255609	0.0001	monophyletic	286.188	DHHC zinc finger domain-containing protein	DHHC zinc finger domain-containing protein
OG0000108	C_proliferans_559	CmurisRN66_1089	226.383	78.4934	monophyletic	63.3459	diacylglycerol acyltransferase family protein	diacylglycerol acyltransferase family protein
OG0002675	C_proliferans_3429	CmurisRN66_2513	0.226075	0.0995106	monophyletic	102.633	diacylglycerol kinase catalytic domain-containing family protein	diacylglycerol kinase catalytic domain-containing family protein
OG0002620	C_proliferans_3363	CmurisRN66_172	0.249185	0.165583	monophyletic	53.7824	dihydrouridine synthase family protein	dihydrouridine synthase family protein
OG0001488	C_proliferans_1743	CmurisRN66_1578	0.426424	0.299435	monophyletic	12.9309	putative diphthamide synthesis protein	diphthamide synthesis protein
OG0002410	C_proliferans_3055	CmurisRN66_1904	0.524579	0.301072	monophyletic	3.27431	hypothetical protein, conserved	diphthine-ammonia ligase
OG0003225	C_proliferans_3818	CmurisRN66_3885	0.313631	0.178052	monophyletic	661.917	DNA polymerase eta, putative	DNA polymerase eta
OG0000265	C_proliferans_93	CmurisRN66_652	0.240933	0.281016	monophyletic	15.2604	DNA repair helicase family protein	DNA repair helicase family protein
OG0002832	C_proliferans_3656	CmurisRN66_2195	0.0932086	0.112394	monophyletic	730.762	DNA repair helicase family protein	DNA repair helicase family protein
OG0000451	C_proliferans_350	CmurisRN66_889	0.0343663	0.0704529	monophyletic	10.6334	DNA repair helicase rad25 family protein	DNA repair helicase RAD25 family protein
OG0001286	C_proliferans_1469	CmurisRN66_3148	0.203367	0.155436	monophyletic	12.2519	hypothetical protein, conserved	DNA repair protein RAD50
OG0002184	C_proliferans_2730	CmurisRN66_1739	0.0544043	0.317916	monophyletic	64.2016	DNA replication licencing factor MCM2, putative	DNA replication licencing factor MCM2
OG0002373	C_proliferans_3005	CmurisRN66_1951	0.163425	0.110419	monophyletic	21.5999	DNA replication licencing factor MCM3, putative	DNA replication licencing factor MCM3
OG0000219	C_proliferans_25	CmurisRN66_588	0.183873	0.170881	monophyletic	118.153	DNA replication licensing factor MCM5, putative	DNA replication licensing factor MCM5
OG0000210	C_proliferans_15	CmurisRN66_578	0.598566	0.7207	monophyletic	19.222	hypothetical protein, conserved	DNA RNA-binding protein KIN17
OG0002667	C_proliferans_3420	CmurisRN66_2504	0.0001	999.0	monophyletic	16.5004	DNA topoisomerase, putative	DNA topoisomerase
OG0001743	C_proliferans_2102	CmurisRN66_305	0.0780361	0.123392	monophyletic	36.8321	DNA topoisomerase family protein	DNA topoisomerase (III) family protein
OG0000255	C_proliferans_74	CmurisRN66_634	0.067569	0.133052	monophyletic	1.34056	DNA topoisomerase I, putative	DNA topoisomerase I
OG0001111	C_proliferans_1228	CmurisRN66_2844	0.168601	1.95082	monophyletic	51.3225	DnaJ domain-containing protein	DnaJ domain-containing protein
OG0000525	C_proliferans_448	CmurisRN66_986	0.268719	0.564771	monophyletic	69.56	DnaJ domain-containing protein	DnaJ domain-containing protein
OG0002165	C_proliferans_2703	CmurisRN66_1712	0.0001	0.326613	monophyletic	484.767	DnaJ domain-containing protein	DnaJ domain-containing protein
OG0000775	C_proliferans_807	CmurisRN66_1388	0.46277	0.217017	monophyletic	39.7073	DnaK family protein	DnaK family protein
OG0002077	C_proliferans_2564	CmurisRN66_2100	0.271931	0.175917	monophyletic	2.32934	hypothetical protein, conserved	Domain abundant in complement control proteins; SUSHI repeat; short complement-like repeat (SCR)
OG0002426	C_proliferans_3079	CmurisRN66_1886	0.290872	0.148557	monophyletic	3.30288	hypothetical protein, conserved	Domain of unknown function (DUF3437)
OG0002570	C_proliferans_3287	CmurisRN66_240	0.30343	0.340385	monophyletic	344.96	hypothetical protein, conserved	Domain of unknown function (DUF3441)
OG0002974	C_proliferans_3859	CmurisRN66_3373	0.290072	0.346292	monophyletic	7.53816	hypothetical protein, conserved	domain-containing protein
OG0001932	C_proliferans_2372	CmurisRN66_116	0.762404	0.112569	monophyletic	693.297	hypothetical protein, conserved	doublecortin
OG0002371	C_proliferans_3003	CmurisRN66_1953	0.323376	999.0	monophyletic	247.668	hypothetical protein, conserved	dual specificity phosphatase 12
OG0001739	C_proliferans_2095	CmurisRN66_298	0.607788	0.0729767	monophyletic	331.212	hypothetical protein, conserved	Dyggve-Melchior-Clausen syndrome protein
OG0002357	C_proliferans_2987	CmurisRN66_1969	0.16477	0.0948731	monophyletic	1.87192	hypothetical protein, conserved	dynactin 4
OG0002301	C_proliferans_2907	CmurisRN66_2951	0.128742	0.545287	monophyletic	5.95933	hypothetical protein, conserved	Dynamin family
OG0003425	C_proliferans_355	CmurisRN66_894	0.0556436	0.225002	monophyletic	6.07901	hypothetical protein, conserved	Dynamin family
OG0002528	C_proliferans_3220	CmurisRN66_3436	0.202043	0.197497	monophyletic	34.1794	E1-E2 ATPase family protein	E1-E2 ATPase family protein
OG0001631	C_proliferans_1948	CmurisRN66_2361	0.132804	1.45982	monophyletic	2.16778	EB1 protein, putative	EB1 protein
OG0002172	C_proliferans_2713	CmurisRN66_1722	0.184791	0.300947	monophyletic	4.33345	EF hand family protein	EF hand family protein
OG0001097	C_proliferans_1208	CmurisRN66_2824	0.106623	0.0401817	monophyletic	49.5018	elongation factor Tu C-terminal domain-containing protein	elongation factor TU C-terminal domain-containing protein
OG0002824	C_proliferans_3642	CmurisRN66_1171	0.197279	2.0392	monophyletic	18.4863	elongation factor Tu GTP binding domain-containing protein	elongation factor Tu GTP binding domain-containing protein
OG0001683	C_proliferans_2017	CmurisRN66_2429	999.0	0.0001	monophyletic	289.834	hypothetical protein	emp24/gp25L/p24 family/GOLD
OG0002236	C_proliferans_2803	CmurisRN66_1809	0.202587	0.566006	monophyletic	323.136	endonuclease/exonuclease/phosphatase family protein	endonuclease/exonuclease/phosphatase family protein
OG0001006	C_proliferans_1093	CmurisRN66_2716	0.07627	0.539187	monophyletic	10.297	hypothetical protein, conserved	ENTH domain
OG0003334	C_proliferans_587	CmurisRN66_1181	0.934091	999.0	monophyletic	6.87938	Erv1 / Alr family protein	Erv1 / Alr family protein
OG0001365	C_proliferans_1583	CmurisRN66_3339	0.355468	0.267975	monophyletic	27.9201	exosome component 10, putative	exosome component 10
OG0001432	C_proliferans_1672	CmurisRN66_3256	0.0896748	0.0001	monophyletic	55.9054	exostosin family protein	exostosin family protein
OG0001596	C_proliferans_1901	CmurisRN66_2315	0.191008	0.125946	monophyletic	470.842	hypothetical protein, conserved	FACT complex subunit (SPT16/CDC68)
OG0002408	C_proliferans_3052	CmurisRN66_1907	0.355576	0.274781	monophyletic	32.3275	fibronectin type III domain-containing protein	fibronectin type III domain-containing protein
OG0001274	C_proliferans_1456	CmurisRN66_3161	0.41861	0.651111	monophyletic	5.06844	hypothetical protein, conserved	Filamin-type immunoglobulin domains
OG0001338	C_proliferans_1549	CmurisRN66_3073	0.114873	0.292176	monophyletic	1.42303	flavodoxin family protein	flavodoxin family protein
OG0003091	C_proliferans_742	CmurisRN66_1325	0.0493033	0.428622	monophyletic	9.8499	flavodoxin family protein	flavodoxin family protein
OG0001600	C_proliferans_1906	CmurisRN66_2320	0.301085	0.0001	monophyletic	2.79701	gamma tubulin, putative	gamma tubulin
OG0002059	C_proliferans_2545	CmurisRN66_2119	1.25359	0.112911	monophyletic	453.187	GDP dissociation inhibitor family protein	GDP dissociation inhibitor family protein
OG0002823	C_proliferans_3641	CmurisRN66_1170	0.149363	0.0001	monophyletic	419.451	glutaredoxin domain-containing protein	Glutaredoxin domain-containing protein
OG0000723	C_proliferans_730	CmurisRN66_1315	999.0	0.108818	monophyletic	183.14	glycerophosphoryl diester phosphodiesterase family protein	glycerophosphoryl diester phosphodiesterase family protein
OG0000662	C_proliferans_637	CmurisRN66_1230	0.0753808	0.0001	monophyletic	49.8221	glycoprotease family protein	glycoprotease family protein
OG0003179	C_proliferans_2892	CmurisRN66_2936	999.0	0.600233	monophyletic	2.48583	glycosyltransferase family 28 C-terminal domain-containing protein	glycosyl transferase
OG0001585	C_proliferans_1889	CmurisRN66_2304	0.173294	0.299716	monophyletic	559.724	glycosyl transferase, group 1 family protein	glycosyl transferase (beta-1,4-mannosyltransferase)
OG0001522	C_proliferans_1792	CmurisRN66_1621	0.312715	999.0	monophyletic	13.5828	acetyltransferase, GNAT family protein	GNAT family protein
OG0003020	C_proliferans_3923	CmurisRN66_3037	0.288878	0.377077	monophyletic	197.16	hypothetical protein, conserved	GRASP55/65 PDZ-like domain
OG0001079	C_proliferans_1187	CmurisRN66_2804	0.092745	0.374044	monophyletic	60.5918	guanine nucleotide-binding protein, putative	guanine nucleotide-binding protein
OG0002689	C_proliferans_3452	CmurisRN66_2535	0.162265	13.6638	monophyletic	6.41637	GYF domain-containing protein	GYF domain-containing protein
OG0002337	C_proliferans_2955	CmurisRN66_3000	0.150645	0.133301	monophyletic	124.417	HEAT repeat family protein	HEAT repeat family protein
OG0001308	C_proliferans_1500	CmurisRN66_3118	0.475549	0.842909	monophyletic	139.11	HEAT repeat family protein	HEAT repeat family protein
OG0000450	C_proliferans_349	CmurisRN66_888	0.495592	0.381176	monophyletic	164.466	HEAT repeat family protein	HEAT repeat family protein
OG0003345	C_proliferans_1180	CmurisRN66_2797	0.394052	0.212999	monophyletic	28.546	HECT domain-containing family protein	HECT domain-containing family protein
OG0003125	C_proliferans_1715	CmurisRN66_1550	0.0001	0.46661	monophyletic	2.06076	HECT domain-containing family protein	HECT domain-containing family protein
OG0002756	C_proliferans_3551	CmurisRN66_3765	0.820301	0.374763	monophyletic	294.184	helicase conserved C-terminal domain-containing protein	helicase
OG0000191	C_proliferans_3913	CmurisRN66_3027	0.0001	999.0	monophyletic	368.051	helicase conserved C-terminal domain-containing protein	helicase conserved C-terminal domain-containing protein
OG0000683	C_proliferans_666	CmurisRN66_1258	0.392157	0.105946	monophyletic	2.39202	hexokinase family protein	hexokinase family protein
OG0000330	C_proliferans_196	CmurisRN66_738	0.143754	0.0952486	monophyletic	1.73859	histone deacetylase family protein	histone deacetylase
OG0000119	C_proliferans_1213	CmurisRN66_2829	0.0001	999.0	monophyletic	546.298	HMG box family protein	HMG box family protein
OG0001098	C_proliferans_1209	CmurisRN66_2825	0.152819	0.0001	monophyletic	183.087	hypothetical protein, conserved	hsp70-interacting protein
OG0003101	C_proliferans_1240	CmurisRN66_2856	999.0	0.386415	monophyletic	1.00465	hypothetical protein	hypothetical protein
OG0003070	C_proliferans_386	CmurisRN66_924	2.08442	0.682959	monophyletic	1.00807	hypothetical protein, conserved	hypothetical protein
OG0001144	C_proliferans_1277	CmurisRN66_3723	0.431828	0.261899	monophyletic	1.00916	hypothetical protein, conserved	hypothetical protein
OG0002326	C_proliferans_2933	CmurisRN66_2978	0.300299	999.0	monophyletic	1.00923	hypothetical protein, conserved	hypothetical protein
OG0002952	C_proliferans_3831	CmurisRN66_3401	0.142279	0.278055	monophyletic	1.01242	hypothetical protein, conserved	hypothetical protein
OG0000014	C_proliferans_3596	CmurisRN66_1123	0.175426	0.338422	monophyletic	1.02095	hypothetical protein, conserved	hypothetical protein
OG0002715	C_proliferans_3496	CmurisRN66_3817	999.0	0.232937	monophyletic	1.05839	hypothetical protein, conserved	hypothetical protein
OG0002353	C_proliferans_2975	CmurisRN66_3019	0.397856	0.190028	monophyletic	1.09031	hypothetical protein, conserved	hypothetical protein
OG0002593	C_proliferans_3321	CmurisRN66_207	0.318571	0.359302	monophyletic	1.10054	hypothetical protein, conserved	hypothetical protein
OG0001988	C_proliferans_2442	CmurisRN66_45	0.64015	0.457779	monophyletic	1.11221	hypothetical protein, conserved	hypothetical protein
OG0000579	C_proliferans_524	CmurisRN66_1054	0.311283	0.207654	monophyletic	1.12912	hypothetical protein, conserved	hypothetical protein
OG0001973	C_proliferans_2423	CmurisRN66_64	0.629887	0.12037	monophyletic	1.13068	hypothetical protein, conserved	hypothetical protein
OG0001329	C_proliferans_1535	CmurisRN66_3087	0.610677	0.676444	monophyletic	1.14518	hypothetical protein, conserved	hypothetical protein
OG0003442	C_proliferans_2152	CmurisRN66_350	0.106449	0.184817	monophyletic	1.16846	hypothetical protein	hypothetical protein
OG0001417	C_proliferans_1654	CmurisRN66_3274	0.420732	0.0418993	monophyletic	1.17351	hypothetical protein, conserved	hypothetical protein
OG0001990	C_proliferans_2444	CmurisRN66_43	0.188453	0.102371	monophyletic	1.20265	hypothetical protein, conserved	hypothetical protein
OG0000436	C_proliferans_330	CmurisRN66_870	0.284035	0.0877903	monophyletic	1.2082	hypothetical protein, conserved	hypothetical protein
OG0002401	C_proliferans_3041	CmurisRN66_1917	0.467706	0.58775	monophyletic	1.22447	hypothetical protein, conserved	hypothetical protein
OG0001089	C_proliferans_1199	CmurisRN66_2816	0.0001	0.828258	monophyletic	1.23996	hypothetical protein, conserved	hypothetical protein
OG0003164	C_proliferans_2589	CmurisRN66_2076	0.463454	0.5376	monophyletic	1.27022	hypothetical protein	hypothetical protein
OG0003123	C_proliferans_1699	CmurisRN66_1534	0.260493	0.678878	monophyletic	1.34324	hypothetical protein	hypothetical protein
OG0002872	C_proliferans_3709	CmurisRN66_1656	0.189666	0.129424	monophyletic	1.38472	hypothetical protein, conserved	hypothetical protein
OG0003173	C_proliferans_2745	CmurisRN66_1754	0.31131	1.70998	monophyletic	1.39941	hypothetical protein, conserved	hypothetical protein
OG0000809	C_proliferans_856	CmurisRN66_1432	0.336621	0.194822	monophyletic	1.43974	hypothetical protein, conserved	hypothetical protein
OG0002490	C_proliferans_3168	CmurisRN66_3487	1.19361	999.0	monophyletic	1.51349	hypothetical protein, conserved	hypothetical protein
OG0000967	C_proliferans_1041	CmurisRN66_2667	0.967879	0.527057	monophyletic	1.56527	hypothetical protein	hypothetical protein
OG0002677	C_proliferans_3431	CmurisRN66_2515	0.0001	999.0	monophyletic	1.60904	hypothetical protein	hypothetical protein
OG0000755	C_proliferans_783	CmurisRN66_1363	0.965885	0.0452394	monophyletic	1.64834	hypothetical protein, conserved	hypothetical protein
OG0001982	C_proliferans_2435	CmurisRN66_52	0.363639	0.0001	monophyletic	1.66273	hypothetical protein, conserved	hypothetical protein
OG0001510	C_proliferans_1778	CmurisRN66_1609	0.343367	0.179849	monophyletic	1.67993	hypothetical protein, conserved	hypothetical protein
OG0003081	C_proliferans_581	CmurisRN66_1111	1.58844	0.483679	monophyletic	1.68112	hypothetical protein, conserved	hypothetical protein
OG0001915	C_proliferans_2355	CmurisRN66_133	0.491508	0.775514	monophyletic	1.69832	hypothetical protein, conserved	hypothetical protein
OG0000807	C_proliferans_851	CmurisRN66_1429	0.44496	0.427875	monophyletic	1.81557	hypothetical protein, conserved	hypothetical protein
OG0000794	C_proliferans_830	CmurisRN66_1410	0.231231	0.182559	monophyletic	1.82132	hypothetical protein, conserved	hypothetical protein
OG0000625	C_proliferans_583	CmurisRN66_1177	1.06176	0.15045	monophyletic	1.85652	hypothetical protein, conserved	hypothetical protein
OG0001951	C_proliferans_2395	CmurisRN66_92	0.394897	0.296834	monophyletic	1.93047	hypothetical protein, conserved	hypothetical protein
OG0000518	C_proliferans_441	CmurisRN66_978	0.109739	0.0601744	monophyletic	2.11777	hypothetical protein, conserved	hypothetical protein
OG0001708	C_proliferans_2046	CmurisRN66_3830	0.0601496	0.187344	monophyletic	2.23459	hypothetical protein, conserved	hypothetical protein
OG0002554	C_proliferans_3258	CmurisRN66_265	0.503487	0.0001	monophyletic	2.31445	hypothetical protein, conserved	hypothetical protein
OG0002035	C_proliferans_2510	CmurisRN66_2152	0.134488	0.247163	monophyletic	2.66728	hypothetical protein, conserved	hypothetical protein
OG0001480	C_proliferans_1735	CmurisRN66_1570	0.240407	0.194336	monophyletic	2.75799	hypothetical protein, conserved	hypothetical protein
OG0003457	C_proliferans_3757	CmurisRN66_1702	0.0001	0.0001	monophyletic	2.81104	hypothetical protein, conserved	hypothetical protein
OG0003118	C_proliferans_1513	CmurisRN66_3107	0.54403	0.0156401	monophyletic	2.81506	hypothetical protein, conserved	hypothetical protein
OG0001419	C_proliferans_1657	CmurisRN66_3271	0.274946	0.366195	monophyletic	2.8256	hypothetical protein, conserved	hypothetical protein
OG0000582	C_proliferans_528	CmurisRN66_1058	0.439953	0.506449	monophyletic	2.90491	hypothetical protein, conserved	hypothetical protein
OG0002558	C_proliferans_3265	CmurisRN66_259	0.0001	1.141	monophyletic	3.00586	hypothetical protein	hypothetical protein
OG0000216	C_proliferans_21	CmurisRN66_584	0.295865	1.26774	monophyletic	3.00632	hypothetical protein, conserved	hypothetical protein
OG0001291	C_proliferans_1477	CmurisRN66_3140	0.107407	0.160218	monophyletic	3.02392	hypothetical protein	hypothetical protein
OG0002674	C_proliferans_3428	CmurisRN66_2512	0.341969	0.156363	monophyletic	3.18557	hypothetical protein, conserved	hypothetical protein
OG0002983	C_proliferans_3871	CmurisRN66_2652	0.171974	0.144003	monophyletic	3.22497	hypothetical protein, conserved	hypothetical protein
OG0002678	C_proliferans_3432	CmurisRN66_2516	0.24258	1.0928	monophyletic	3.42343	hypothetical protein	hypothetical protein
OG0000871	C_proliferans_923	CmurisRN66_1498	0.238064	0.0001	monophyletic	3.54004	hypothetical protein, conserved	hypothetical protein
OG0001699	C_proliferans_2036	CmurisRN66_3859	1.55027	0.692952	monophyletic	3.60899	hypothetical protein	hypothetical protein
OG0003736	C_proliferans_107	CmurisRN66_656	0.160604	1.42125	monophyletic	3.66332	hypothetical protein	hypothetical protein
OG0003740	C_proliferans_720	CmurisRN66_1306	999.0	0.213875	monophyletic	3.67388	hypothetical protein	hypothetical protein
OG0002686	C_proliferans_3446	CmurisRN66_2528	0.318635	0.0830721	monophyletic	3.86003	hypothetical protein, conserved	hypothetical protein
OG0000524	C_proliferans_447	CmurisRN66_984	0.754729	0.435438	monophyletic	4.50474	hypothetical protein	hypothetical protein
OG0002662	C_proliferans_3415	CmurisRN66_2499	0.606605	0.224863	monophyletic	5.10207	hypothetical protein, conserved	hypothetical protein
OG0002551	C_proliferans_3255	CmurisRN66_268	0.834753	0.1314	monophyletic	5.48973	hypothetical protein	hypothetical protein
OG0000880	C_proliferans_933	CmurisRN66_1508	0.610892	0.180569	monophyletic	5.51662	hypothetical protein	hypothetical protein
OG0002829	C_proliferans_3651	CmurisRN66_2191	0.242862	0.600917	monophyletic	5.59785	hypothetical protein, conserved	hypothetical protein
OG0002154	C_proliferans_2680	CmurisRN66_1991	0.664365	0.0001	monophyletic	5.61002	hypothetical protein, conserved	hypothetical protein
OG0000238	C_proliferans_52	CmurisRN66_613	0.180897	0.305334	monophyletic	5.74097	hypothetical protein, conserved	hypothetical protein
OG0002591	C_proliferans_3317	CmurisRN66_211	0.564363	0.204948	monophyletic	6.19916	hypothetical protein, conserved	hypothetical protein
OG0003074	C_proliferans_423	CmurisRN66_960	0.211852	1.32554	monophyletic	6.31737	hypothetical protein	hypothetical protein
OG0001930	C_proliferans_2370	CmurisRN66_118	0.0672954	0.215557	monophyletic	6.47101	hypothetical protein, conserved	hypothetical protein
OG0002162	C_proliferans_2697	CmurisRN66_1706	0.253115	0.231597	monophyletic	6.57426	hypothetical protein, conserved	hypothetical protein
OG0000267	C_proliferans_104	CmurisRN66_654	0.872832	0.108558	monophyletic	6.64291	hypothetical protein, conserved	hypothetical protein
OG0002151	C_proliferans_2677	CmurisRN66_1994	0.350399	0.459715	monophyletic	7.01712	hypothetical protein	hypothetical protein
OG0002465	C_proliferans_3129	CmurisRN66_3526	0.56201	0.448338	monophyletic	7.09418	hypothetical protein, conserved	hypothetical protein
OG0002015	C_proliferans_2479	CmurisRN66_8	0.726993	0.0001	monophyletic	7.19797	hypothetical protein, conserved	hypothetical protein
OG0001530	C_proliferans_1801	CmurisRN66_1630	0.147936	0.638702	monophyletic	7.56042	hypothetical protein, conserved	hypothetical protein
OG0002467	C_proliferans_3132	CmurisRN66_3523	0.0883479	0.080156	monophyletic	7.89317	hypothetical protein	hypothetical protein
OG0003340	C_proliferans_761	CmurisRN66_1344	0.180329	0.340919	monophyletic	7.9979	DnaJ domain-containing protein	hypothetical protein
OG0001330	C_proliferans_1536	CmurisRN66_3086	0.0001	0.149963	monophyletic	8.76897	hypothetical protein, conserved	hypothetical protein
OG0002312	C_proliferans_2918	CmurisRN66_2963	0.692629	0.26038	monophyletic	9.75834	hypothetical protein, conserved	hypothetical protein
OG0001112	C_proliferans_1229	CmurisRN66_2845	0.131014	999.0	monophyletic	10.2191	hypothetical protein, conserved	hypothetical protein
OG0001262	C_proliferans_1436	CmurisRN66_3181	0.612296	0.405087	monophyletic	10.6835	hypothetical protein, conserved	hypothetical protein
OG0000873	C_proliferans_925	CmurisRN66_1500	0.0860517	0.152659	monophyletic	11.2433	hypothetical protein, conserved	hypothetical protein
OG0003075	C_proliferans_463	CmurisRN66_1001	0.0001	0.0001	monophyletic	12.2648	hypothetical protein, conserved	hypothetical protein
OG0000465	C_proliferans_368	CmurisRN66_906	0.157842	999.0	monophyletic	12.63	hypothetical protein	hypothetical protein
OG0002890	C_proliferans_3739	CmurisRN66_1684	0.111354	0.149529	monophyletic	13.3948	hypothetical protein, conserved	hypothetical protein
OG0000728	C_proliferans_737	CmurisRN66_1320	0.139136	0.0272906	monophyletic	13.7144	hypothetical protein, conserved	hypothetical protein
OG0002758	C_proliferans_3553	CmurisRN66_3763	1.49953	0.910977	monophyletic	15.5984	hypothetical protein, conserved	hypothetical protein
OG0002656	C_proliferans_3409	CmurisRN66_2493	0.0001	0.104425	monophyletic	15.7424	hypothetical protein, conserved	hypothetical protein
OG0001300	C_proliferans_1490	CmurisRN66_3128	0.278918	0.28663	monophyletic	15.9205	hypothetical protein, conserved	hypothetical protein
OG0003146	C_proliferans_2173	CmurisRN66_371	0.0001	0.613154	monophyletic	16.7096	hypothetical protein, conserved	hypothetical protein
OG0003156	C_proliferans_2452	CmurisRN66_35	0.137638	0.0001	monophyletic	17.3217	hypothetical protein	hypothetical protein
OG0002919	C_proliferans_3784	CmurisRN66_2590	0.474202	0.542019	monophyletic	17.4583	hypothetical protein, conserved	hypothetical protein
OG0003328	C_proliferans_430	CmurisRN66_967	0.0001	0.300895	monophyletic	17.5719	hypothetical protein, conserved	hypothetical protein
OG0001537	C_proliferans_1809	CmurisRN66_1638	0.0574236	0.311522	monophyletic	18.3009	hypothetical protein, conserved	hypothetical protein
OG0001138	C_proliferans_1265	CmurisRN66_2881	0.233678	0.19936	monophyletic	19.1259	hypothetical protein, conserved	hypothetical protein
OG0001550	C_proliferans_1835	CmurisRN66_2254	0.452799	0.385137	monophyletic	20.4061	hypothetical protein, conserved	hypothetical protein
OG0001141	C_proliferans_1271	CmurisRN66_3728	0.512009	0.212322	monophyletic	21.7187	hypothetical protein, conserved	hypothetical protein
OG0003738	C_proliferans_389	CmurisRN66_927	0.268538	4.02936	monophyletic	22.083	hypothetical protein	hypothetical protein
OG0003616	C_proliferans_3445	CmurisRN66_2527	0.0001	0.0001	monophyletic	23.1045	hypothetical protein, conserved	hypothetical protein
OG0001091	C_proliferans_1201	CmurisRN66_2818	0.0001	0.0001	monophyletic	24.5812	hypothetical protein, conserved	hypothetical protein
OG0001618	C_proliferans_1929	CmurisRN66_2340	0.311391	0.420509	monophyletic	26.8223	hypothetical protein, conserved	hypothetical protein
OG0001950	C_proliferans_2394	CmurisRN66_93	0.0001	0.0001	monophyletic	28.0685	hypothetical protein, conserved	hypothetical protein
OG0001614	C_proliferans_1921	CmurisRN66_2335	0.312938	0.30418	monophyletic	28.4317	hypothetical protein, conserved	hypothetical protein
OG0002030	C_proliferans_2502	CmurisRN66_2158	0.136231	0.0911473	monophyletic	33.2522	hypothetical protein, conserved	hypothetical protein
OG0000998	C_proliferans_1081	CmurisRN66_2704	0.0681607	1.21443	monophyletic	36.3329	hypothetical protein, conserved	hypothetical protein
OG0002793	C_proliferans_3599	CmurisRN66_1126	0.476681	999.0	monophyletic	37.9909	hypothetical protein, conserved	hypothetical protein
OG0001879	C_proliferans_2299	CmurisRN66_489	999.0	999.0	monophyletic	39.6629	hypothetical protein, conserved	hypothetical protein
OG0002233	C_proliferans_2796	CmurisRN66_1802	0.623316	1.44824	monophyletic	40.2138	hypothetical protein, conserved	hypothetical protein
OG0003657	C_proliferans_1987	CmurisRN66_2401	485.938	801.712	monophyletic	40.5016	hypothetical protein, conserved	hypothetical protein
OG0001148	C_proliferans_1282	CmurisRN66_3718	0.137424	0.0001	monophyletic	43.296	hypothetical protein, conserved	hypothetical protein
OG0003137	C_proliferans_1951	CmurisRN66_2364	0.294893	0.0001	monophyletic	47.751	hypothetical protein, conserved	hypothetical protein
OG0001449	C_proliferans_1693	CmurisRN66_1528	0.211146	0.237683	monophyletic	48.5729	hypothetical protein, conserved	hypothetical protein
OG0002383	C_proliferans_3019	CmurisRN66_1938	0.177279	0.346747	monophyletic	52.9676	hypothetical protein, conserved	hypothetical protein
OG0001189	C_proliferans_1340	CmurisRN66_3665	0.200205	0.641244	monophyletic	55.8929	hypothetical protein, conserved	hypothetical protein
OG0000206	C_proliferans_11	CmurisRN66_574	0.450342	0.343406	monophyletic	65.9358	hypothetical protein, conserved	hypothetical protein
OG0001478	C_proliferans_1733	CmurisRN66_1568	999.0	0.327519	monophyletic	66.3201	hypothetical protein, conserved	hypothetical protein
OG0001451	C_proliferans_1695	CmurisRN66_1530	0.332083	0.0710801	monophyletic	69.5027	hypothetical protein, conserved	hypothetical protein
OG0002001	C_proliferans_2460	CmurisRN66_27	0.187528	0.180341	monophyletic	70.7328	hypothetical protein, conserved	hypothetical protein
OG0002381	C_proliferans_3016	CmurisRN66_1941	0.0001	0.0001	monophyletic	71.078	hypothetical protein, conserved	hypothetical protein
OG0000203	C_proliferans_8	CmurisRN66_571	0.788451	0.050503	monophyletic	71.6307	hypothetical protein, conserved	hypothetical protein
OG0002258	C_proliferans_2842	CmurisRN66_2886	999.0	0.22731	monophyletic	74.8999	hypothetical protein, conserved	hypothetical protein
OG0002923	C_proliferans_3789	CmurisRN66_2594	999.0	0.278929	monophyletic	87.416	hypothetical protein, conserved	hypothetical protein
OG0001150	C_proliferans_1284	CmurisRN66_3716	0.273076	0.173796	monophyletic	87.5588	hypothetical protein, conserved	hypothetical protein
OG0002621	C_proliferans_3364	CmurisRN66_171	0.168457	0.246381	monophyletic	90.4926	hypothetical protein, conserved	hypothetical protein
OG0002039	C_proliferans_2514	CmurisRN66_2148	0.0001	0.0001	monophyletic	93.6886	hypothetical protein, conserved	hypothetical protein
OG0002918	C_proliferans_3783	CmurisRN66_2589	0.329362	0.272227	monophyletic	98.0622	hypothetical protein	hypothetical protein
OG0001340	C_proliferans_1551	CmurisRN66_3071	0.170907	0.198493	monophyletic	106.939	hypothetical protein, conserved	hypothetical protein
OG0002644	C_proliferans_3393	CmurisRN66_2476	0.185662	0.22909	monophyletic	118.094	hypothetical protein, conserved	hypothetical protein
OG0001707	C_proliferans_2044	CmurisRN66_3828	0.617521	0.245892	monophyletic	119.484	hypothetical protein, conserved	hypothetical protein
OG0000995	C_proliferans_1075	CmurisRN66_2699	0.411482	0.10613	monophyletic	125.317	hypothetical protein, conserved	hypothetical protein
OG0001979	C_proliferans_2430	CmurisRN66_57	0.343562	0.272764	monophyletic	126.934	hypothetical protein, conserved	hypothetical protein
OG0001331	C_proliferans_1537	CmurisRN66_3085	0.0001	62.4485	monophyletic	127.061	hypothetical protein, conserved	hypothetical protein
OG0002203	C_proliferans_2757	CmurisRN66_1765	0.27278	0.353121	monophyletic	127.824	hypothetical protein, conserved	hypothetical protein
OG0001031	C_proliferans_1123	CmurisRN66_2744	0.146479	0.656475	monophyletic	133.333	hypothetical protein	hypothetical protein
OG0001233	C_proliferans_1396	CmurisRN66_3219	0.249933	0.374675	monophyletic	148.996	hypothetical protein, conserved	hypothetical protein
OG0000523	C_proliferans_446	CmurisRN66_983	0.550696	0.302665	monophyletic	158.832	hypothetical protein, conserved	hypothetical protein
OG0002935	C_proliferans_3801	CmurisRN66_2606	0.335285	0.240132	monophyletic	160.969	hypothetical protein, conserved	hypothetical protein
OG0001425	C_proliferans_1664	CmurisRN66_3264	999.0	0.33801	monophyletic	162.454	hypothetical protein, conserved	hypothetical protein
OG0001461	C_proliferans_1707	CmurisRN66_1542	0.883426	0.344422	monophyletic	180.659	hypothetical protein, conserved	hypothetical protein
OG0001376	C_proliferans_1603	CmurisRN66_3322	0.465591	0.0483453	monophyletic	184.287	hypothetical protein, conserved	hypothetical protein
OG0003400	C_proliferans_3383	CmurisRN66_2466	0.752664	0.605164	monophyletic	186.548	hypothetical protein	hypothetical protein
OG0001018	C_proliferans_1106	CmurisRN66_2729	0.425194	0.236024	monophyletic	189.77	hypothetical protein, conserved	hypothetical protein
OG0000247	C_proliferans_65	CmurisRN66_625	0.804277	0.302492	monophyletic	190.734	hypothetical protein, conserved	hypothetical protein
OG0000812	C_proliferans_859	CmurisRN66_1435	0.161803	0.193638	monophyletic	194.2	hypothetical protein, conserved	hypothetical protein
OG0000351	C_proliferans_224	CmurisRN66_766	0.240258	0.190409	monophyletic	199.221	hypothetical protein, conserved	hypothetical protein
OG0001383	C_proliferans_1611	CmurisRN66_3315	0.434496	0.83044	monophyletic	231.443	hypothetical protein, conserved	hypothetical protein
OG0000896	C_proliferans_956	CmurisRN66_3556	0.453068	0.270009	monophyletic	238.927	hypothetical protein	hypothetical protein
OG0001784	C_proliferans_2163	CmurisRN66_361	0.45605	0.0001	monophyletic	241.274	hypothetical protein, conserved	hypothetical protein
OG0003348	C_proliferans_1301	CmurisRN66_3699	0.0001	0.0001	monophyletic	254.942	hypothetical protein, conserved	hypothetical protein
OG0000303	C_proliferans_163	CmurisRN66_705	0.305987	0.143271	monophyletic	280.316	hypothetical protein, conserved	hypothetical protein
OG0000883	C_proliferans_939	CmurisRN66_3538	0.260242	0.326292	monophyletic	308.171	hypothetical protein, conserved	hypothetical protein
OG0001431	C_proliferans_1670	CmurisRN66_3258	0.151048	999.0	monophyletic	334.851	hypothetical protein, conserved	hypothetical protein
OG0001902	C_proliferans_2338	CmurisRN66_150	0.389331	0.232271	monophyletic	349.418	hypothetical protein, conserved	hypothetical protein
OG0003038	C_proliferans_3942	CmurisRN66_3056	0.212017	0.738515	monophyletic	359.407	hypothetical protein, conserved	hypothetical protein
OG0002210	C_proliferans_2768	CmurisRN66_1774	999.0	0.0768518	monophyletic	361.327	hypothetical protein, conserved	hypothetical protein
OG0001992	C_proliferans_2448	CmurisRN66_39	0.622579	0.110392	monophyletic	392.66	hypothetical protein	hypothetical protein
OG0001459	C_proliferans_1705	CmurisRN66_1540	0.294063	0.677899	monophyletic	394.759	hypothetical protein, conserved	hypothetical protein
OG0001974	C_proliferans_2424	CmurisRN66_63	999.0	999.0	monophyletic	396.099	hypothetical protein	hypothetical protein
OG0000373	C_proliferans_250	CmurisRN66_793	0.309322	0.552641	monophyletic	421.922	hypothetical protein, conserved	hypothetical protein
OG0000822	C_proliferans_869	CmurisRN66_1445	0.540564	0.308608	monophyletic	428.681	hypothetical protein, conserved	hypothetical protein
OG0002423	C_proliferans_3076	CmurisRN66_1889	0.411498	0.625637	monophyletic	440.437	hypothetical protein, conserved	hypothetical protein
OG0002094	C_proliferans_2592	CmurisRN66_2073	0.298743	0.135942	monophyletic	440.601	hypothetical protein, conserved	hypothetical protein
OG0000534	C_proliferans_460	CmurisRN66_998	0.0001	0.245655	monophyletic	458.057	hypothetical protein, conserved	hypothetical protein
OG0001504	C_proliferans_1770	CmurisRN66_1602	0.380096	0.369905	monophyletic	471.964	hypothetical protein, conserved	hypothetical protein
OG0000997	C_proliferans_1080	CmurisRN66_2703	0.619415	0.489879	monophyletic	494.718	hypothetical protein, conserved	hypothetical protein
OG0000256	C_proliferans_75	CmurisRN66_635	0.492586	0.372106	monophyletic	499.999	hypothetical protein, conserved	hypothetical protein
OG0003186	C_proliferans_2966	CmurisRN66_3010	0.816023	0.226481	monophyletic	515.705	hypothetical protein, conserved	hypothetical protein
OG0002422	C_proliferans_3073	CmurisRN66_1890	0.0620311	0.0001	monophyletic	537.616	hypothetical protein, conserved	hypothetical protein
OG0002195	C_proliferans_2747	CmurisRN66_1756	1.87055	0.698823	monophyletic	548.43	hypothetical protein, conserved	hypothetical protein
OG0000712	C_proliferans_704	CmurisRN66_1293	0.365537	0.266009	monophyletic	577.447	hypothetical protein	hypothetical protein
OG0001837	C_proliferans_2244	CmurisRN66_428	0.51389	0.933269	monophyletic	592.422	hypothetical protein	hypothetical protein
OG0002308	C_proliferans_2914	CmurisRN66_2958	0.126343	0.438449	monophyletic	596.967	hypothetical protein, conserved	hypothetical protein
OG0002031	C_proliferans_2503	CmurisRN66_2157	0.0001	0.189189	monophyletic	617.957	hypothetical protein, conserved	hypothetical protein
OG0000237	C_proliferans_50	CmurisRN66_611	0.461877	0.0001	monophyletic	638.96	hypothetical protein, conserved	hypothetical protein
OG0001871	C_proliferans_2289	CmurisRN66_477	0.121428	0.240913	monophyletic	702.559	hypothetical protein, conserved	hypothetical protein
OG0001236	C_proliferans_1399	CmurisRN66_3216	0.505872	0.391471	monophyletic	722.325	hypothetical protein, conserved	hypothetical protein
OG0000226	C_proliferans_39	CmurisRN66_600	0.136302	0.143303	monophyletic	21.1214	importin-beta N-terminal domain-containing protein	importin-beta N-terminal domain-containing protein
OG0003152	C_proliferans_2277	CmurisRN66_464	999.0	0.115599	monophyletic	420.192	hypothetical protein, conserved	Inner membrane complex protein
OG0002266	C_proliferans_2855	CmurisRN66_2899	0.208453	0.335848	monophyletic	8.68384	insulinase, putative	Insulinase (Peptidase family M16)
OG0001677	C_proliferans_2007	CmurisRN66_2420	0.605349	0.0961367	monophyletic	652.6	josephin family protein	josephin family protein (Ataxin-3)
OG0002801	C_proliferans_3607	CmurisRN66_1134	0.936483	0.26914	monophyletic	3.94946	kazal-type serine protease inhibitor domain-containing protein	kazal-type serine protease inhibitor domain-containing protein
OG0000635	C_proliferans_600	CmurisRN66_1194	0.12614	0.171977	monophyletic	1.10761	kelch motif family protein	kelch motif family protein
OG0001690	C_proliferans_2027	CmurisRN66_3868	0.198297	0.301027	monophyletic	73.6523	KH domain-containing protein	KH domain-containing protein
OG0000946	C_proliferans_1014	CmurisRN66_3615	0.123901	0.140808	monophyletic	722.227	kinesin motor domain-containing protein	kinesin motor domain-containing protein
OG0001061	C_proliferans_1163	CmurisRN66_2780	0.249098	0.332183	monophyletic	42.3785	hypothetical protein, conserved	LEM3 (ligand-effect modulator 3) family / CDC50 family
OG0001491	C_proliferans_1747	CmurisRN66_1581	0.312264	0.40517	monophyletic	9.4508	leucine rich repeat family protein	leucine rich repeat family protein
OG0000223	C_proliferans_36	CmurisRN66_597	999.0	0.0001	monophyletic	403.139	hypothetical protein, conserved	Maf1 regulator
OG0000261	C_proliferans_85	CmurisRN66_645	0.0870364	0.0001	monophyletic	9.94669	major facilitator superfamily protein	major facilitator superfamily transporter
OG0000449	C_proliferans_348	CmurisRN66_887	999.0	0.0001	monophyletic	17.2448	phosphomannose isomerase type I family protein	mannose-6-phosphate isomerase type 1 family
OG0003112	C_proliferans_1426	CmurisRN66_3190	0.0001	0.307076	monophyletic	8.71824	MED7 protein, putative	MED7 protein
OG0002628	C_proliferans_3372	CmurisRN66_164	0.999772	0.0001	monophyletic	3.83473	hypothetical protein	mediator of RNA polymerase II transcription subunit 6
OG0001460	C_proliferans_1706	CmurisRN66_1541	0.129651	0.0001	monophyletic	16.8491	MORN repeat domain-containing protein	membrane occupation and recognition nexus protein MORN1
OG0002335	C_proliferans_2952	CmurisRN66_2998	0.45497	0.63412	monophyletic	18.6652	methionyl-tRNA synthetase family protein	methionyl-tRNA synthetase family protein
OG0001265	C_proliferans_1440	CmurisRN66_3177	0.666757	0.482557	monophyletic	1.11536	hypothetical protein, conserved	Methyltransferase involved in Williams-Beuren syndrome
OG0002746	C_proliferans_3538	CmurisRN66_3778	0.306671	0.116911	monophyletic	11.5799	MIF4G domain-containing protein	MIF4G domain-containing protein
OG0002324	C_proliferans_2931	CmurisRN66_2976	0.0001	0.0001	monophyletic	9.29103	mitosis protein DIM1, putative	mitosis protein DIM1
OG0003094	C_proliferans_817	CmurisRN66_1397	0.0001	0.200597	monophyletic	6.16741	Mob1/phocein family protein	Mob1/phocein family protein
OG0001400	C_proliferans_1629	CmurisRN66_3297	0.0001	0.0001	monophyletic	242.451	Mov34/MPN/PAD-1 family proteasome regulatory subunit, putative	Mov34/MPN/PAD-1 family proteasome regulatory subunit
OG0001354	C_proliferans_1568	CmurisRN66_3353	0.0001	0.242592	monophyletic	9.59258	multiprotein bridging factor 1 domain-containing protein	multiprotein bridging factor 1 domain-containing protein
OG0000918	C_proliferans_983	CmurisRN66_3584	0.242573	0.117805	monophyletic	6.09954	myb-like DNA-binding domain-containing protein	myb-like DNA-binding domain-containing protein
OG0003016	C_proliferans_3917	CmurisRN66_3031	0.43575	0.280758	monophyletic	3.56903	hypothetical protein, conserved	myo-inositol hexakisphosphate metabolic process
OG0000934	C_proliferans_1001	CmurisRN66_3602	0.136163	0.363758	monophyletic	2.63963	myosin head family protein	myosin head family protein
OG0001391	C_proliferans_1620	CmurisRN66_3306	0.35819	0.211665	monophyletic	10.6897	hypothetical protein, conserved	NLE (NUC135) domain
OG0000772	C_proliferans_804	CmurisRN66_1385	0.617466	1.33271	monophyletic	180.597	NLI interacting factor-like phosphatase family protein	NLI interacting factor-like phosphatase family protein
OG0001679	C_proliferans_2009	CmurisRN66_2422	0.708368	0.162532	monophyletic	80.8766	Noc2 family protein	Noc2 family protein
OG0002790	C_proliferans_3593	CmurisRN66_1120	0.352877	1.77695	monophyletic	1.01084	NOL1/NOP2/sun family protein	NOL1/NOP2/sun family protein
OG0001927	C_proliferans_2367	CmurisRN66_121	0.265573	0.175588	monophyletic	530.736	hypothetical protein, conserved	nucleolar protein 9
OG0002794	C_proliferans_3600	CmurisRN66_1127	0.123855	0.0905558	monophyletic	10.9854	5'-nucleotidase and phosphodiesterase protein, putative	nucleotidase and phosphodiesterase protein
OG0000275	C_proliferans_118	CmurisRN66_667	0.654544	0.298709	monophyletic	1.02594	nucleotide-binding protein 1, putative	nucleotide-binding protein 1
OG0001357	C_proliferans_1572	CmurisRN66_3349	0.0733988	0.163674	monophyletic	292.664	OB-fold nucleic acid binding domain-containing protein	OB-fold nucleic acid binding domain-containing protein
OG0003104	C_proliferans_1352	CmurisRN66_3654	0.111567	0.0001	monophyletic	347.119	oligosaccharide translocation protein RFT1, putative	oligosaccharide translocation protein RFT1
OG0002369	C_proliferans_2999	CmurisRN66_1957	0.61016	0.329153	monophyletic	4.1267	hypothetical protein, conserved	origin recognition complex subunit 4
OG0003229	C_proliferans_3915	CmurisRN66_3029	0.0001	0.0001	monophyletic	347.479	hypothetical protein, conserved	OST-HTH Associated domain
OG0001446	C_proliferans_1688	CmurisRN66_1523	0.913511	0.419886	monophyletic	1.43347	OTU-like cysteine protease family protein	OTU-like cysteine protease family protein
OG0001978	C_proliferans_2428	CmurisRN66_59	0.313917	0.0801561	monophyletic	256.833	PAN domain-containing protein	PAN domain
OG0000214	C_proliferans_19	CmurisRN66_582	0.612087	0.61451	monophyletic	6.10681	papain family cysteine protease, putative	papain family cysteine protease
OG0001043	C_proliferans_1138	CmurisRN66_2758	0.875025	0.218661	monophyletic	59.874	PCI domain-containing protein	PCI domain-containing protein
OG0001666	C_proliferans_1994	CmurisRN66_2407	0.272343	1.22651	monophyletic	8.74327	peptidase C13 family protein	peptidase C13 family protein
OG0001609	C_proliferans_1916	CmurisRN66_2330	0.455047	0.233763	monophyletic	191.254	peptidase M16 inactive domain-containing protein	peptidase M16 inactive domain-containing protein
OG0001450	C_proliferans_1694	CmurisRN66_1529	0.06761	0.0001	monophyletic	1.07877	peptidyl-prolyl cis-trans isomerase, fkbp-type family protein	peptidyl-prolyl cis-trans FKBP-type family protein - FK506 binding
OG0000277	C_proliferans_121	CmurisRN66_670	999.0	0.0001	monophyletic	316.39	peptidyl-tRNA hydrolase 2 protein, putative	peptidyl-tRNA hydrolase 2 protein
OG0002461	C_proliferans_3125	CmurisRN66_3530	0.0001	1.25727	monophyletic	180.203	PHD-finger domain-containing protein	PHD-finger domain-containing protein
OG0002808	C_proliferans_3615	CmurisRN66_1143	0.25602	0.135962	monophyletic	1.36611	hypothetical protein, conserved	PHD-zinc-finger like domain
OG0000404	C_proliferans_292	CmurisRN66_833	0.0702557	0.236252	monophyletic	628.495	hypothetical protein, conserved	phosphatase
OG0001123	C_proliferans_1242	CmurisRN66_2858	0.127027	0.0402035	monophyletic	75.4791	phospholipid-translocating P-type ATPase, flippase family protein	phospholipid-translocating P-type ATPase, flippase family protein
OG0000831	C_proliferans_879	CmurisRN66_1455	0.0001	0.0001	monophyletic	1.78428	eukaryotic phosphomannomutase family protein	phosphomannomutase family protein
OG0001281	C_proliferans_1463	CmurisRN66_3154	0.162723	0.192676	monophyletic	9.5932	phosphotyrosyl phosphate activator protein	phosphotyrosyl phosphate activator protein
OG0003599	C_proliferans_722	CmurisRN66_1308	0.0001	0.327486	monophyletic	53.3298	polyprenyl synthetase family protein	polyprenyl synthetase family protein
OG0001918	C_proliferans_2358	CmurisRN66_130	0.0001	0.151787	monophyletic	7.40885	hypothetical protein, conserved	polyribonucleotide 5'-hydroxyl-kinase
OG0002877	C_proliferans_3715	CmurisRN66_1662	0.782103	0.152545	monophyletic	37.2573	hypothetical protein, conserved	Polysaccharide pyruvyl transferase
OG0000882	C_proliferans_936	CmurisRN66_1511	0.156917	0.0001	monophyletic	1.11526	pre-mRNA-splicing factor 18, putative	pre-mRNA-splicing factor 18
OG0002845	C_proliferans_3672	CmurisRN66_2211	0.345862	0.239038	monophyletic	93.6894	hypothetical protein, conserved	pre-mRNA-splicing factor SYF1 (with HAT domain)
OG0002391	C_proliferans_3028	CmurisRN66_1929	0.513885	0.519507	monophyletic	630.764	hypothetical protein, conserved	pre-rRNA-processing protein IPI1
OG0002695	C_proliferans_3465	CmurisRN66_2547	0.0001	0.154236	monophyletic	1.0809	prenyltransferase and squalene oxidase repeat family protein	prenyltransferase and squalene oxidase repeat family protein
OG0001527	C_proliferans_1798	CmurisRN66_1627	0.31367	0.0001	monophyletic	7.50761	prenyltransferase and squalene oxidase repeat family protein	prenyltransferase and squalene oxidase repeat family protein (geranylgeranyl transferase type-2 subunit beta)
OG0002012	C_proliferans_2475	CmurisRN66_12	0.31686	0.109372	monophyletic	12.3385	prolyl oligopeptidase family protein	prolyl oligopeptidase family protein (acylaminoacyl-peptidase)
OG0002574	C_proliferans_3291	CmurisRN66_236	0.146224	0.0001	monophyletic	26.5249	proteasome subunit alpha type 5, putative	proteasome subunit alpha type 5
OG0002683	C_proliferans_3441	CmurisRN66_2524	999.0	0.148224	monophyletic	21.0447	proteasome subunit beta type 7-B precursor, putative	proteasome subunit beta type 7-B precursor
OG0002507	C_proliferans_3192	CmurisRN66_3463	0.226911	0.378831	monophyletic	632.038	hypothetical protein, conserved	Protein arginine N- methyltransferase family
OG0001515	C_proliferans_1784	CmurisRN66_1614	0.893675	0.396967	monophyletic	85.9244	hypothetical protein, conserved	protein BCP1
OG0002859	C_proliferans_3693	CmurisRN66_2232	0.439991	0.509302	monophyletic	87.1862	hypothetical protein, conserved	protein CLEC16A
OG0002901	C_proliferans_3756	CmurisRN66_1701	0.262159	0.0880457	monophyletic	15.714	DnaJ domain-containing protein	protein folding
OG0000982	C_proliferans_1058	CmurisRN66_2684	0.536924	0.0819757	monophyletic	266.347	protein kinase domain-containing protein	protein kinase (mitogen-activated) domain-containing protein
OG0000228	C_proliferans_41	CmurisRN66_602	0.0923472	0.185629	monophyletic	1.15773	protein kinase domain-containing protein	protein kinase domain-containing protein
OG0000427	C_proliferans_318	CmurisRN66_858	0.0743807	0.153818	monophyletic	3.29331	protein kinase domain-containing protein	protein kinase domain-containing protein
OG0000231	C_proliferans_44	CmurisRN66_605	0.4511	0.0520834	monophyletic	10.1106	protein kinase domain-containing protein	protein kinase domain-containing protein
OG0000269	C_proliferans_109	CmurisRN66_658	0.529347	0.241438	monophyletic	14.4125	protein kinase domain-containing protein	protein kinase domain-containing protein
OG0000021	C_proliferans_2706	CmurisRN66_1715	0.306213	0.580376	monophyletic	19.2528	protein kinase domain-containing protein	protein kinase domain-containing protein
OG0001116	C_proliferans_1233	CmurisRN66_2849	0.384942	0.0488496	monophyletic	158.288	protein kinase domain-containing protein	protein kinase domain-containing protein
OG0001252	C_proliferans_1421	CmurisRN66_3195	0.452417	0.247289	monophyletic	347.198	protein kinase domain-containing protein	protein kinase domain-containing protein
OG0001039	C_proliferans_1132	CmurisRN66_2753	0.680333	0.385539	monophyletic	2.58296	protein kinase domain-containing protein	protein kinase domain-containing protein
OG0002473	C_proliferans_3139	CmurisRN66_3516	0.391938	0.102464	monophyletic	87.9304	protein kinase domain-containing protein	protein kinase domain-containing protein
OG0000010	C_proliferans_2486	CmurisRN66_1	0.470135	0.441694	monophyletic	1.23889	protein kinase domain-containing protein	protein kinase domain-containing protein (casein kinase 1)
OG0000806	C_proliferans_850	CmurisRN66_1428	0.198744	0.37595	monophyletic	3.94124	hypothetical protein, conserved	protein methyltransferase activity
OG0002320	C_proliferans_2927	CmurisRN66_2972	0.298973	0.89063	monophyletic	10.0146	hypothetical protein, conserved	protein MPE1
OG0001490	C_proliferans_1746	CmurisRN66_1580	0.0001	0.18803	monophyletic	520.712	hypothetical protein, conserved	Protein of unknown function (DUF3273)
OG0002439	C_proliferans_3094	CmurisRN66_1870	0.274925	0.333132	monophyletic	122.536	protein phosphatase 2A regulatory B subunit, putative	protein phosphatase 2A regulatory B subunit
OG0001113	C_proliferans_1230	CmurisRN66_2846	0.453315	0.847298	monophyletic	60.3956	protein phosphatase 2C domain-containing protein	protein phosphatase 2C domain-containing protein
OG0002692	C_proliferans_3457	CmurisRN66_2540	0.582506	0.0579666	monophyletic	10.6612	hypothetical protein, conserved	protein phosphatase 4 regulatory subunit 3 (component of IIS longevity pathway SMK-1)
OG0003223	C_proliferans_3816	CmurisRN66_3887	0.277406	0.610976	monophyletic	6.26857	protein phosphatase inhibitor, putative	protein phosphatase inhibitor
OG0000322	C_proliferans_188	CmurisRN66_730	0.0001	0.0001	monophyletic	96.5954	protein phosphatase inhibitor 2, putative	protein phosphatase inhibitor 2
OG0000004	C_proliferans_3655	CmurisRN66_2194	0.0001	0.0001	monophyletic	58.5185	serine/threonine protein phosphatase, putative	protein phosphatase PP2A, calcineurin like phosphoesterase superfamily
OG0002054	C_proliferans_2540	CmurisRN66_2124	0.213609	0.283656	monophyletic	1.3993	hypothetical protein, conserved	protein phosphatase PTC7
OG0001260	C_proliferans_1433	CmurisRN66_3183	0.259724	0.15749	monophyletic	15.4084	hypothetical protein, conserved	protein transport protein DSL1/ZW10
OG0000989	C_proliferans_1067	CmurisRN66_2693	0.329712	0.180495	monophyletic	22.8157	hypothetical protein, conserved	Protein tyrosine kinase
OG0000387	C_proliferans_273	CmurisRN66_814	0.110666	0.17574	monophyletic	649.595	protein kinase domain-containing protein	Protein tyrosine kinase
OG0002707	C_proliferans_3485	CmurisRN66_3851	0.40571	0.747507	monophyletic	56.5514	PSP family protein	PSP family protein
OG0002962	C_proliferans_3844	CmurisRN66_3388	0.29928	0.351358	monophyletic	29.7647	hypothetical protein, conserved	Putative zinc finger in N-recognin (UBR box)
OG0000290	C_proliferans_144	CmurisRN66_689	0.309281	0.121811	monophyletic	2.31232	PWI domain-containing protein	PWI domain-containing protein
OG0002833	C_proliferans_3657	CmurisRN66_2196	0.0001	0.0001	monophyletic	128.315	queuine tRNA-ribosyltransferase family protein	queuine tRNA-ribosyltransferase family protein
OG0001853	C_proliferans_2265	CmurisRN66_451	0.281434	0.0001	monophyletic	1.57799	Ran-binding protein, putative	Ran-binding protein
OG0000686	C_proliferans_669	CmurisRN66_1261	0.0001	0.0966546	monophyletic	2.16818	Ras family protein Rab-1A, putative	Ras family protein Rab-1A
OG0002703	C_proliferans_3479	CmurisRN66_2563	0.73203	0.0001	monophyletic	4.78405	hypothetical protein, conserved	Ras-induced vulval development antagonist
OG0000875	C_proliferans_928	CmurisRN66_1503	0.191088	0.192498	monophyletic	376.757	hypothetical protein, conserved	RecQ mediated genome instability protein
OG0000751	C_proliferans_778	CmurisRN66_1359	2.34303	0.124507	monophyletic	2.80628	RhoGAP domain-containing protein	Rho GAP domain-containing protein
OG0000264	C_proliferans_91	CmurisRN66_650	0.462062	0.0706231	monophyletic	3.62294	hypothetical protein, conserved	Ribosomal protein L1p/L10e family
OG0001648	C_proliferans_1970	CmurisRN66_2384	0.273837	0.442926	monophyletic	16.3555	ribosomal RNA large subunit methyltransferase J domain-containing protein	ribosomal RNA large subunit methyltransferase J domain-containing protein
OG0000783	C_proliferans_818	CmurisRN66_1398	0.407485	0.26022	monophyletic	1.37978	hypothetical protein, conserved	ribosome assembly protein RRB1
OG0000366	C_proliferans_240	CmurisRN66_782	0.0001	0.0001	monophyletic	467.495	hypothetical protein, conserved	RING-box protein 1
OG0002226	C_proliferans_2788	CmurisRN66_1794	0.0512883	0.368087	monophyletic	439.192	RNA methyltransferase, TrmH family protein	RNA family protein
OG0003058	C_proliferans_92	CmurisRN66_651	1.17411	0.152816	monophyletic	378.295	hypothetical protein, conserved	RNA polymerase-associated protein LEO1
OG0000939	C_proliferans_1006	CmurisRN66_3607	0.271203	0.137694	monophyletic	1.21507	hypothetical protein, conserved	RNA pseudouridine synthase
OG0000657	C_proliferans_631	CmurisRN66_1224	999.0	999.0	monophyletic	1.74319	RNA recognition motif. family protein	RNA recognition family protein
OG0001023	C_proliferans_1113	CmurisRN66_2734	0.315342	0.494387	monophyletic	4.87054	RNA recognition motif. family protein	RNA recognition family protein
OG0001678	C_proliferans_2008	CmurisRN66_2421	0.180623	0.812956	monophyletic	20.0059	RNA recognition motif. family protein	RNA recognition motif. family protein
OG0001261	C_proliferans_1434	CmurisRN66_3182	0.316843	0.0001	monophyletic	14.3048	RNA recognition motif. family protein	RNA recognition motif. family protein (RRM1) of PUF60
OG0000544	C_proliferans_483	CmurisRN66_1012	0.314739	0.0001	monophyletic	2.47065	RNAse P Rpr2/Rpp21 subunit domain-containing protein	RNAse P RPR2 RPP21 subunit domain-containing protein
OG0002352	C_proliferans_2974	CmurisRN66_3018	0.376504	1.39988	monophyletic	1.58701	hypothetical protein, conserved	Rtr1/RPAP2 family
OG0002491	C_proliferans_3169	CmurisRN66_3486	0.169088	0.123724	monophyletic	6.75576	hypothetical protein, conserved	Sad1 / UNC-like C-terminal
OG0002936	C_proliferans_3803	CmurisRN66_2608	0.0001	0.284317	monophyletic	539.388	Sec23/Sec24 trunk domain-containing protein	SEC23 SEC24 trunk domain-containing protein
OG0001926	C_proliferans_2366	CmurisRN66_122	0.517298	0.111041	monophyletic	416.866	Sec63 domain-containing protein	Sec63 domain-containing protein
OG0001411	C_proliferans_1646	CmurisRN66_3282	0.190045	0.0977629	monophyletic	15.2168	Sec7 domain-containing protein	Sec7 domain-containing protein
OG0000732	C_proliferans_741	CmurisRN66_1324	0.460787	0.350888	monophyletic	124.609	Sec7 domain-containing protein	SEC7 domain-containing protein
OG0002999	C_proliferans_3895	CmurisRN66_2627	0.200004	0.326046	monophyletic	708.817	hypothetical protein, conserved	Sel1-like repeats.
OG0002013	C_proliferans_2477	CmurisRN66_10	0.139572	0.26564	monophyletic	5.95153	hypothetical protein, conserved	Serine Threonine protein kinase, FIKK family
OG0001953	C_proliferans_2398	CmurisRN66_89	0.179554	0.166064	monophyletic	237.089	serine/threonine protein phosphatase, putative	serine threonine protein phosphatase
OG0002377	C_proliferans_3009	CmurisRN66_1947	0.09078	0.0460174	monophyletic	14.8244	serine/threonine protein phosphatase, putative	serine/threonine protein phosphatase
OG0000514	C_proliferans_434	CmurisRN66_971	0.417409	0.321695	monophyletic	47.0028	SET domain-containing protein	SET domain-containing protein
OG0002433	C_proliferans_3087	CmurisRN66_1878	0.106899	0.0418718	monophyletic	12.7568	SET domain-containing protein	SET domain-containing protein (histone-lysine N-methyltransferase SETD8)
OG0002460	C_proliferans_3124	CmurisRN66_3531	0.288706	0.0810181	monophyletic	183.638	signal recognition particle receptor subunit alpha, putative	signal recognition particle receptor subunit Alpha
OG0001817	C_proliferans_2219	CmurisRN66_405	0.551092	0.221301	monophyletic	98.2357	SKIP/SNW domain-containing protein	SKIP SNW domain-containing protein
OG0001627	C_proliferans_1943	CmurisRN66_2356	0.0001	0.0001	monophyletic	244.928	small GTP-binding protein sar1, putative	small GTP-binding protein sar1
OG0000537	C_proliferans_465	CmurisRN66_1003	0.200858	0.44596	monophyletic	9.17828	hypothetical protein, conserved	Smc ABC ATPase
OG0000894	C_proliferans_954	CmurisRN66_3554	0.257739	0.279138	monophyletic	13.4592	SNF2 family N-terminal domain-containing protein	SNF2 family N-terminal domain-containing protein
OG0000616	C_proliferans_571	CmurisRN66_1101	0.0747899	0.0857613	monophyletic	150.265	sodium/hydrogen exchanger family protein	sodium hydrogen exchanger family protein
OG0001303	C_proliferans_1494	CmurisRN66_3125	0.171185	0.0747735	monophyletic	31.6532	sodium/hydrogen exchanger family protein	sodium/hydrogen exchanger family protein
OG0001807	C_proliferans_2204	CmurisRN66_392	0.338083	0.170628	monophyletic	23.6381	spliceosomal protein SAP 130, putative	spliceosomal protein SAP 130
OG0000857	C_proliferans_909	CmurisRN66_1484	0.469929	0.147912	monophyletic	4.47872	splicing factor, CC1-like family domain-containing protein	splicing factor, CC1-like family domain-containing protein
OG0002903	C_proliferans_3763	CmurisRN66_2570	999.0	0.278621	monophyletic	235.984	hypothetical protein, conserved	SprT homologues.
OG0001395	C_proliferans_1624	CmurisRN66_3302	0.189267	0.13532	monophyletic	616.718	SPX domain-containing protein	SPX domain-containing protein
OG0000394	C_proliferans_280	CmurisRN66_821	0.500679	0.71744	monophyletic	1.05754	hypothetical protein, conserved	structural maintenance of chromosomes protein 5
OG0001716	C_proliferans_2056	CmurisRN66_3839	0.272656	0.128898	monophyletic	18.532	subtilase family protein	subtilase family protein
OG0000713	C_proliferans_705	CmurisRN66_1294	0.0515038	0.172343	monophyletic	431.095	SUSHI domain-containing protein	SUSHI domain-containing protein
OG0000497	C_proliferans_413	CmurisRN66_950	0.33434	0.266889	monophyletic	713.646	SUSHI domain-containing protein	SUSHI domain-containing protein (SCR repeat)
OG0001874	C_proliferans_2293	CmurisRN66_483	0.242015	0.0001	monophyletic	2.80773	SWIB/MDM2 domain-containing protein	SWIB/MDM2 domain-containing protein
OG0001794	C_proliferans_2178	CmurisRN66_374	0.140985	0.19369	monophyletic	12.7005	hypothetical protein, conserved	Symplekin tight junction protein C terminal
OG0001071	C_proliferans_1177	CmurisRN66_2794	0.0001	0.0872032	monophyletic	356.489	synaptobrevin family protein	synaptobrevin family protein
OG0000457	C_proliferans_359	CmurisRN66_898	0.134719	0.320019	monophyletic	32.8429	TATA-box-binding protein, putative	TATA-box-binding protein
OG0000645	C_proliferans_616	CmurisRN66_1209	0.0001	0.60096	monophyletic	1.04934	TBC domain-containing protein	TBC domain-containing protein
OG0000945	C_proliferans_1013	CmurisRN66_3614	0.0001	0.115834	monophyletic	2.08076	TBC domain-containing protein	TBC domain-containing protein
OG0002733	C_proliferans_3518	CmurisRN66_3795	0.102981	0.778808	monophyletic	7.27985	TBC domain-containing protein	TBC domain-containing protein
OG0002681	C_proliferans_3437	CmurisRN66_2520	999.0	0.0001	monophyletic	16.4064	TBC domain-containing protein	TBC domain-containing protein
OG0001078	C_proliferans_1186	CmurisRN66_2803	0.317684	0.250089	monophyletic	54.2712	TBC domain-containing protein	TBC domain-containing protein
OG0001783	C_proliferans_2162	CmurisRN66_360	0.0001	0.0001	monophyletic	340.554	thioredoxin family protein	thioredoxin family protein
OG0002665	C_proliferans_3418	CmurisRN66_2502	0.841715	0.232741	monophyletic	2.9804	TLD domain-containing protein	TLD domain-containing protein
OG0002669	C_proliferans_3423	CmurisRN66_2507	0.479307	0.640382	monophyletic	10.119	DnaJ domain-containing protein	toxin transport
OG0001737	C_proliferans_2092	CmurisRN66_295	0.163439	0.14491	monophyletic	158.269	TPR repeat-containing protein	TPR repeat-containing protein
OG0000443	C_proliferans_341	CmurisRN66_879	0.0001	0.0548659	monophyletic	201.831	transcription factor E2f/dimerisation partner domain-containing protein	transcription factor E2f/dimerisation partner domain-containing protein
OG0002809	C_proliferans_3616	CmurisRN66_1144	0.366803	0.0935097	monophyletic	154.872	transcription factor S-II domain-containing protein	transcription factor S-II domain-containing protein
OG0001269	C_proliferans_1449	CmurisRN66_3168	0.161478	0.344848	monophyletic	19.4453	transcription initiation factor TFIID, subunit 5, putative	transcription initiation factor TFIID, subunit 5
OG0000480	C_proliferans_387	CmurisRN66_925	0.118998	0.166367	monophyletic	489.504	transcription regulatory protein SNF2, putative	transcription regulatory protein SNF2
OG0001730	C_proliferans_2078	CmurisRN66_282	0.550062	2.47047	monophyletic	435.633	hypothetical protein, conserved	Transcriptional repressor TCF25
OG0002981	C_proliferans_3869	CmurisRN66_2655	0.48544	0.0521002	monophyletic	20.0544	hypothetical protein, conserved	translation initiation factor 3 subunit B
OG0001781	C_proliferans_2160	CmurisRN66_358	0.0001	0.075317	monophyletic	73.1087	hypothetical protein, conserved	translation initiation factor 3 subunit I
OG0002455	C_proliferans_3117	CmurisRN66_1847	0.128628	0.313186	monophyletic	120.934	translation initiation factor SUI1 family protein	translation initiation factor SUI1 family protein
OG0001738	C_proliferans_2093	CmurisRN66_296	0.0001	0.0755654	monophyletic	3.67734	translocation protein Sec62, putative	translocation protein Sec62
OG0002053	C_proliferans_2539	CmurisRN66_2125	0.310976	0.140914	monophyletic	4.3583	transmembrane amino acid transporter protein, putative	transmembrane amino acid transporter protein
OG0001638	C_proliferans_1957	CmurisRN66_2370	2.5578	0.450656	monophyletic	8.38922	hypothetical protein, conserved	transporter
OG0002166	C_proliferans_2704	CmurisRN66_1713	0.901401	0.054538	monophyletic	1.71973	hypothetical protein, conserved	Transporter, major facilitator family protein
OG0001651	C_proliferans_1976	CmurisRN66_2390	0.564765	0.430751	monophyletic	1.59424	hypothetical protein, conserved	triglyceride catabolic process
OG0003037	C_proliferans_3941	CmurisRN66_3055	0.491577	0.0001	monophyletic	1.29382	tRNA -methyltransferase family protein	tRNA-methyltransferase family protein
OG0002400	C_proliferans_3040	CmurisRN66_1918	0.0836048	0.312207	monophyletic	3.90124	AhpC/TSA family protein	TSA family protein
OG0000312	C_proliferans_175	CmurisRN66_717	0.248395	0.13683	monophyletic	1.52068	hypothetical protein, conserved	type II pantothenate kinase
OG0002691	C_proliferans_3455	CmurisRN66_2538	0.231027	0.0369625	monophyletic	45.0007	U-box domain-containing protein	U-box domain-containing protein (ubiquitin conjugation factor E4 B)
OG0001462	C_proliferans_1708	CmurisRN66_1543	0.0975169	0.390677	monophyletic	8.01857	hypothetical protein, conserved	U1 snRNP-associated protein Usp106
OG0000410	C_proliferans_298	CmurisRN66_839	0.288922	0.344146	monophyletic	287.489	U2-associated protein SR140, putative	U2-associated protein SR140
OG0000735	C_proliferans_747	CmurisRN66_1330	0.0001	0.170082	monophyletic	6.21433	U3 small nucleolar ribonucleoprotein IMP4, putative	U3 small nucleolar ribonucleoprotein IMP4
OG0000827	C_proliferans_874	CmurisRN66_1450	0.48262	0.277822	monophyletic	49.1681	hypothetical protein, conserved	U3 small nucleolar RNA-associated protein 13
OG0000527	C_proliferans_450	CmurisRN66_988	999.0	0.304337	monophyletic	172.856	hypothetical protein, conserved	U4/U6.U5 tri-snRNP-associated protein 3
OG0003611	C_proliferans_2862	CmurisRN66_2906	0.102178	999.0	monophyletic	193.979	ubiquinone biosynthesis o-methyltransferase family protein	ubiquinone biosynthesis o-methyltransferase family protein
OG0000414	C_proliferans_303	CmurisRN66_844	0.133773	0.121181	monophyletic	682.927	ubiquitin carboxyl-terminal hydrolase family protein	ubiquitin carboxyl-terminal hydrolase family protein
OG0002734	C_proliferans_3520	CmurisRN66_3793	0.245286	0.176623	monophyletic	20.028	hypothetical protein, conserved	ubiquitin fusion degradation
OG0000026	C_proliferans_2845	CmurisRN66_2889	1.23306	0.0001	monophyletic	380.965	UDP-galactose transporter family protein	UDP-galactose transporter family protein
OG0000817	C_proliferans_864	CmurisRN66_1440	0.408546	0.298665	monophyletic	1.34948	hypothetical protein, conserved	UDP-glucose:glycoprotein glucosyltransferase activity
OG0001914	C_proliferans_2351	CmurisRN66_137	999.0	0.367536	monophyletic	1.19067	Ulp1 protease family, C-terminal catalytic domain-containing protein	Ulp1 protease family, C-terminal catalytic domain-containing protein
OG0001230	C_proliferans_1393	CmurisRN66_3222	1.03937	0.0001	monophyletic	12.1744	UMP-CMP kinase, putative	UMP-CMP kinase
OG0000428	C_proliferans_319	CmurisRN66_859	0.158323	0.100654	monophyletic	3.37746	vacuolar ATP synthase subunit B, putative	vacuolar ATP synthase subunit B
OG0002417	C_proliferans_3066	CmurisRN66_1896	0.348013	0.0001	monophyletic	2.3415	vacuolar ATP synthase subunit C, putative	vacuolar ATP synthase subunit C
OG0000710	C_proliferans_699	CmurisRN66_1290	0.425211	0.453635	monophyletic	9.53007	hypothetical protein, conserved	vacuolar fusion protein MON1
OG0001968	C_proliferans_2417	CmurisRN66_70	0.414437	0.301951	monophyletic	1.83061	hypothetical protein, conserved	vacuolar protein sorting-associated protein 13A/C
OG0002941	C_proliferans_3812	CmurisRN66_3891	1.12266	0.396933	monophyletic	1.61074	hypothetical protein	Vps51/Vps67
OG0000748	C_proliferans_772	CmurisRN66_1355	0.583003	0.296028	monophyletic	12.6055	Vps52 / Sac2 family protein	Vps52 / Sac2 family protein
OG0001479	C_proliferans_1734	CmurisRN66_1569	0.212191	0.183885	monophyletic	29.7482	hypothetical protein, conserved	WD domain, G-beta repeat-containing protein
OG0002965	C_proliferans_3847	CmurisRN66_3385	0.141058	0.184873	monophyletic	107.844	hypothetical protein, conserved	WD domain, G-beta repeat-containing protein
OG0001687	C_proliferans_2023	CmurisRN66_3871	0.547188	0.164293	monophyletic	31.2566	hypothetical protein, conserved	WD repeat protein (periodic tryptophan protein 2)
OG0000874	C_proliferans_927	CmurisRN66_1502	0.417441	0.126723	monophyletic	170.928	hypothetical protein, conserved	WD40 repeats
OG0000823	C_proliferans_870	CmurisRN66_1446	0.279752	0.174499	monophyletic	13.2916	WWE domain-containing protein	WWE domain-containing protein
OG0002246	C_proliferans_2821	CmurisRN66_1826	0.799409	0.0876577	monophyletic	6.42733	YEATS family protein	YEATS family protein
OG0002395	C_proliferans_3032	CmurisRN66_1925	0.40138	0.100587	monophyletic	3.04046	Yip1 domain-containing protein	YIP1 domain-containing protein
OG0002544	C_proliferans_3241	CmurisRN66_3415	0.0702118	0.242977	monophyletic	398.051	zinc finger, C3HC4 type domain-containing protein	zinc C3HC4 type domain-containing protein
OG0002047	C_proliferans_2526	CmurisRN66_2138	0.290221	0.287465	monophyletic	6.22944	zinc finger, C3HC4 type domain-containing protein	zinc C3HC4 type domain-containing protein
OG0001680	C_proliferans_2010	CmurisRN66_2423	0.70877	0.235813	monophyletic	371.221	zinc carboxypeptidase family protein	zinc carboxypeptidase family protein
OG0000241	C_proliferans_56	CmurisRN66_616	0.31993	0.0647918	monophyletic	11.2751	zinc finger, CCCH type domain-containing protein	zinc CCCH type domain-containing protein
OG0003401	C_proliferans_3408	CmurisRN66_2492	0.178485	0.675081	monophyletic	2.2812	hypothetical protein, conserved	zinc finger
OG0002387	C_proliferans_3023	CmurisRN66_1934	0.922577	0.219357	monophyletic	1.78237	hypothetical protein, conserved	zinc finger (C3HC4 RING finger) protein
OG0002105	C_proliferans_2610	CmurisRN66_2058	0.15095	0.390725	monophyletic	1.20411	zinc finger, C3HC4 type domain-containing protein	zinc finger, C3HC4 type domain-containing protein
OG0000500	C_proliferans_416	CmurisRN66_953	0.575001	0.704183	monophyletic	3.02266	zinc finger, C3HC4 type domain-containing protein	zinc finger, C3HC4 type domain-containing protein
OG0002992	C_proliferans_3882	CmurisRN66_2641	0.0001	0.0890785	monophyletic	6.95981	zinc finger, C3HC4 type domain-containing protein	zinc finger, C3HC4 type domain-containing protein
OG0001319	C_proliferans_1520	CmurisRN66_3100	0.0867858	0.0001	monophyletic	45.5589	zinc finger, C3HC4 type domain-containing protein	zinc finger, C3HC4 type domain-containing protein
OG0001691	C_proliferans_2028	CmurisRN66_3867	0.292661	0.343242	monophyletic	339.68	zinc finger, C3HC4 type domain-containing protein	zinc finger, C3HC4 type domain-containing protein
OG0001397	C_proliferans_1626	CmurisRN66_3300	0.0910675	0.621306	monophyletic	15.5849	zinc finger, CCCH type domain-containing protein	zinc finger, CCCH type domain-containing protein (RING finger protein 113A)
OG0000590	C_proliferans_538	CmurisRN66_1068	0.0001	1.54915	monophyletic	27.8968	zinc transporter, putative	zinc transporter

## Sheet: Supplementary Table 4. C
OG	CP	CM	CPdN/dS	CMdN/dS	CP-CM-mono	CPCM-mono-dNdS	CManno	CPanno
OG0002010	C_proliferans_2472	CmurisRN66_15	1.01846	0.0001	monophyletic	999.0	hypothetical protein, conserved	hypothetical protein
OG0002275	C_proliferans_2867	CmurisRN66_2911	1.01868	0.0001			hypothetical protein, conserved	hypothetical protein
OG0003067	C_proliferans_245	CmurisRN66_787	1.03021	0.0001	monophyletic	999.0	EF hand family protein	EF hand family protein (calcium-binding protein)
OG0001230	C_proliferans_1393	CmurisRN66_3222	1.03937	0.0001	monophyletic	12.1744	UMP-CMP kinase, putative	UMP-CMP kinase
OG0000716	C_proliferans_711	CmurisRN66_1299	1.06051	0.0001			hypothetical protein, conserved	hypothetical protein
OG0000314	C_proliferans_177	CmurisRN66_719	1.15225	0.0001	monophyletic	999.0	serine/threonine protein phosphatase, putative	serine threonine protein phosphatase
OG0000026	C_proliferans_2845	CmurisRN66_2889	1.23306	0.0001	monophyletic	380.965	UDP-galactose transporter family protein	UDP-galactose transporter family protein
OG0002024	C_proliferans_2492	CmurisRN66_2167	1.24682	0.0001			hypothetical protein, conserved	60S ribosomal protein L28
OG0002876	C_proliferans_3714	CmurisRN66_1661	1.25992	0.0001	monophyletic	0.937935	CRAL/TRIO domain-containing protein	CRAL/TRIO domain-containing protein
OG0002269	C_proliferans_2859	CmurisRN66_2903	1.39518	0.0001			hypothetical protein, conserved	tRNA acetyltransferase TAN1
OG0001654	C_proliferans_1979	CmurisRN66_2393	1.5634	0.0001			hypothetical protein, conserved	mitotic DNA replication checkpoint
OG0002209	C_proliferans_2766	CmurisRN66_1773	1.64596	0.0001	monophyletic	999.0	hypothetical protein, conserved	hypothetical protein
OG0002926	C_proliferans_3792	CmurisRN66_2597	1.84626	0.0001	monophyletic	999.0	hypothetical protein, conserved	hypothetical protein
OG0000397	C_proliferans_283	CmurisRN66_824	2.25618	0.0001			hypothetical protein, conserved	hypothetical protein
OG0002847	C_proliferans_3674	CmurisRN66_2213	2.31798	0.0001			hypothetical protein, conserved	hypothetical protein
OG0001875	C_proliferans_2294	CmurisRN66_484	3.05083	0.0001			hypothetical protein, conserved	hypothetical protein
OG0003440	C_proliferans_2084	CmurisRN66_288	4.34398	0.0001			hypothetical protein, conserved	synaptobrevin homolog YKT6
OG0003207	C_proliferans_3434	CmurisRN66_2518	5.11628	0.0001			RNA recognition motif. family protein	RNA recognition motif. family protein
OG0003002	C_proliferans_3898	CmurisRN66_2624	7.97766	0.0001			hypothetical protein, conserved	Uncharacterised ACR, YagE family COG1723
OG0003203	C_proliferans_3272	CmurisRN66_255	8.19317	0.0001			MORN repeat protein, putative	MORN repeat-containing protein
OG0001439	C_proliferans_1679	CmurisRN66_3249	8.23679	0.0001			splicing factor 3A subunit 2, putative	Splicing factor 3A subunit 2
OG0002088	C_proliferans_2582	CmurisRN66_2083	8.42845	0.0001			WD repeat coronin family protein	WD repeat coronin family protein
OG0003161	C_proliferans_2565	CmurisRN66_2099	8.80534	0.0001	monophyletic	0.0001	ubiquitin-like protein, putative	Ubiquitin-like protein
OG0002090	C_proliferans_2584	CmurisRN66_2081	13.2654	0.0001			Rab11b protein, putative	Rab11b protein
OG0001688	C_proliferans_2024	CmurisRN66_3870	22.1804	0.0001			hypothetical protein, conserved	Er lumen protein retaining receptor
OG0000172	C_proliferans_3320	CmurisRN66_208	30.5103	0.0001	monophyletic	0.0001	HEAT repeat family protein	HEAT repeat family protein
OG0000151	C_proliferans_3054	CmurisRN66_1905	155.531	0.0001	monophyletic	0.0339477	signal peptidase I family protein	signal peptidase I family protein
OG0003201	C_proliferans_3240	CmurisRN66_3416	452.99	0.0001			proliferating cell nuclear antigen PCNA, putative	proliferating cell nuclear antigen PCNA
OG0001339	C_proliferans_1550	CmurisRN66_3072	1.41135	0.0245607	monophyletic	0.39706	hypothetical protein, conserved	hypothetical protein
OG0001557	C_proliferans_1844	CmurisRN66_2263	1.13773	0.0297016			hypothetical protein	hypothetical protein
OG0000386	C_proliferans_271	CmurisRN66_812	3.31097	0.0454913	monophyletic	999.0	carrier protein, putative	carrier protein
OG0000401	C_proliferans_289	CmurisRN66_830	42.5134	0.054509			hypothetical protein, conserved	hypothetical protein
OG0000700	C_proliferans_687	CmurisRN66_1278	38.4008	0.0654704			60S acidic ribosomal protein P0, putative	60S acidic ribosomal protein P0
OG0002318	C_proliferans_2924	CmurisRN66_2969	1.58795	0.0695776	monophyletic	999.0	hypothetical protein, conserved	hypothetical protein
OG0001994	C_proliferans_2451	CmurisRN66_36	3.85997	0.0755307	monophyletic	999.0	protein phosphatase 2C, putative	protein phosphatase 2C
OG0003777	C_proliferans_2735	CmurisRN66_1744	1.67354	0.0783298	monophyletic	0.256697	hypothetical protein	hypothetical protein
OG0002955	C_proliferans_3837	CmurisRN66_3395	1.02248	0.0801206	monophyletic	999.0	hypothetical protein, conserved	zinc finger CCHC domain-containing protein 9
OG0000707	C_proliferans_696	CmurisRN66_1287	1.22256	0.0848378	monophyletic	999.0	ubiquitin family protein	ubiquitin family protein
OG0001255	C_proliferans_1425	CmurisRN66_3191	2.40578	0.0850172	monophyletic	999.0	hypothetical protein, conserved	Methyltransferase TRM13
OG0001387	C_proliferans_1616	CmurisRN66_3310	1.57292	0.0859807	monophyletic	18.1599	hypothetical protein, conserved	acylglycerol lipase activity
OG0001921	C_proliferans_2361	CmurisRN66_127	1.47068	0.0906749	monophyletic	8.5589	alpha amylase, catalytic domain-containing protein	alpha amylase, catalytic domain-containing protein
OG0001109	C_proliferans_1226	CmurisRN66_2842	25.9879	0.098496			hypothetical protein, conserved	hypothetical protein
OG0002260	C_proliferans_2848	CmurisRN66_2892	17.5214	0.1009			bromodomain-containing protein	bromodomain-containing protein
OG0000217	C_proliferans_23	CmurisRN66_586	81.9257	0.102348			Mov34/MPN/PAD-1 family protein	Mov34/MPN/PAD-1 family protein
OG0000578	C_proliferans_523	CmurisRN66_1053	4.87325	0.10432	monophyletic	999.0	5'-AMP-activated protein kinase catalytic subunit alpha-1, putative	5-AMP-activated protein kinase catalytic subunit Alpha-1
OG0002354	C_proliferans_2982	CmurisRN66_1973	2.10485	0.107862	monophyletic	0.0842948	hypothetical protein, conserved	hypothetical protein
OG0002475	C_proliferans_3141	CmurisRN66_3513	1.782	0.112151	monophyletic	0.49536	hypothetical protein, conserved	hypothetical protein
OG0002059	C_proliferans_2545	CmurisRN66_2119	1.25359	0.112911	monophyletic	453.187	GDP dissociation inhibitor family protein	GDP dissociation inhibitor family protein
OG0001464	C_proliferans_1712	CmurisRN66_1547	1.36213	0.114395	monophyletic	0.285372	farnesyltransferase / geranylgeranyltransferase type-1, subunit alpha, putative	farnesyltransferase / geranylgeranyltransferase type-1, subunit alpha
OG0000251	C_proliferans_70	CmurisRN66_630	1.8126	0.116757	monophyletic	0.0449642	hypothetical protein, conserved	ER lumen protein retaining receptor
OG0003218	C_proliferans_3717	CmurisRN66_1664	1.32139	0.119985	monophyletic	999.0	hypothetical protein	hypothetical protein
OG0002708	C_proliferans_3486	CmurisRN66_3852	1.09569	0.120603	monophyletic	0.240451	hypothetical protein, conserved	hypothetical protein
OG0001062	C_proliferans_1165	CmurisRN66_2782	2.36441	0.123583	monophyletic	0.233968	hypothetical protein, conserved	hypothetical protein
OG0000751	C_proliferans_778	CmurisRN66_1359	2.34303	0.124507	monophyletic	2.80628	RhoGAP domain-containing protein	Rho GAP domain-containing protein
OG0001251	C_proliferans_1419	CmurisRN66_3197	2.23458	0.129471	monophyletic	999.0	hemimethylated DNA binding domain-containing protein	Hemimethylated DNA-binding protein YccV like
OG0001986	C_proliferans_2439	CmurisRN66_48	1.66847	0.129645	monophyletic	999.0	hypothetical protein, conserved	hypothetical protein
OG0001650	C_proliferans_1974	CmurisRN66_2388	2.57121	0.133255	monophyletic	0.0475218	kelch motif family protein	kelch motif family protein
OG0000613	C_proliferans_568	CmurisRN66_1098	1.29918	0.135777			synaptobrevin family protein	synaptobrevin family protein
OG0002286	C_proliferans_2882	CmurisRN66_2926	172.306	0.1464			hypothetical protein, conserved	hypothetical protein
OG0001791	C_proliferans_2171	CmurisRN66_369	1.83982	0.146668			MYND finger domain-containing protein	MYND finger domain-containing protein
OG0002399	C_proliferans_3038	CmurisRN66_1919	1.78626	0.147368	monophyletic	0.611713	kazal-type serine protease inhibitor domain-containing protein	kazal-type serine protease inhibitor domain-containing protein
OG0001863	C_proliferans_2281	CmurisRN66_469	1.0521	0.149715	monophyletic	0.0001	hypothetical protein	hypothetical protein
OG0000625	C_proliferans_583	CmurisRN66_1177	1.06176	0.15045	monophyletic	1.85652	hypothetical protein, conserved	hypothetical protein
OG0003330	C_proliferans_440	CmurisRN66_977	1.14859	0.150928	monophyletic	999.0	hypothetical protein, conserved	Integral membrane protein DUF106
OG0001534	C_proliferans_1805	CmurisRN66_1634	1.4564	0.151221	monophyletic	0.829478	RNA recognition motif. family protein	RNA recognition family protein (factor U2AF)
OG0002655	C_proliferans_3406	CmurisRN66_2490	19.5353	0.151451			hypothetical protein, conserved	hypothetical protein
OG0000299	C_proliferans_159	CmurisRN66_701	6.14829	0.151808	monophyletic	999.0	hypothetical protein, conserved	hypothetical protein
OG0003058	C_proliferans_92	CmurisRN66_651	1.17411	0.152816	monophyletic	378.295	hypothetical protein, conserved	RNA polymerase-associated protein LEO1
OG0002893	C_proliferans_3743	CmurisRN66_1688	14.8309	0.155545			hypothetical protein, conserved	polynucleotide 5'-hydroxyl-kinase GRC3/NOL9
OG0001709	C_proliferans_2048	CmurisRN66_3832	1.20567	0.170919	monophyletic	999.0	hypothetical protein	glutathione S-transferase
OG0000522	C_proliferans_445	CmurisRN66_982	1.0488	0.174665	monophyletic	999.0	leucine rich repeat family protein	tubulin-specific chaperone E
OG0000612	C_proliferans_567	CmurisRN66_1097	1.05085	0.197204			hypothetical protein, conserved	hypothetical protein
OG0001847	C_proliferans_2258	CmurisRN66_442	35.3657	0.20069			AP-1 complex subunit gamma protein, putative	AP-1 complex subunit gamma protein
OG0003380	C_proliferans_2453	CmurisRN66_34	1.84577	0.202911	monophyletic	999.0	hypothetical protein	hypothetical protein
OG0000786	C_proliferans_821	CmurisRN66_1401	1.28466	0.215161	monophyletic	999.0	Beige/BEACH domain-containing protein	beige BEACH domain-containing protein
OG0000569	C_proliferans_514	CmurisRN66_1043	1.27592	0.215829	monophyletic	999.0	hypothetical protein, conserved	hypothetical protein
OG0001598	C_proliferans_1904	CmurisRN66_2318	1.23546	0.220016	monophyletic	999.0	hypothetical protein, conserved	hypothetical protein
OG0000601	C_proliferans_552	CmurisRN66_1082	19.2753	0.225714	monophyletic	0.231662	hypothetical protein, conserved	Magnesium transporter NIPA
OG0001188	C_proliferans_1338	CmurisRN66_3667	1.19373	0.22625	monophyletic	999.0	DEAD/DEAH box helicase family protein	DEAD/DEAH box helicase family protein
OG0000675	C_proliferans_654	CmurisRN66_1246	1.62619	0.233642	monophyletic	999.0	hypothetical protein, conserved	hypothetical protein
OG0001003	C_proliferans_1089	CmurisRN66_2712	15.0074	0.233744			hypothetical protein, conserved	hypothetical protein
OG0003592	C_proliferans_62	CmurisRN66_622	1.06663	0.234819			DNA directed RNA polymerase, subunit ABC4, putative	DNA directed RNA polymerase, subunit ABC4
OG0001040	C_proliferans_1134	CmurisRN66_2755	263.237	0.238948			hypothetical protein, conserved	hypothetical protein
OG0002034	C_proliferans_2507	CmurisRN66_2153	139.937	0.23903			AP2 domain-containing protein	AP2 domain-containing protein
OG0001467	C_proliferans_1717	CmurisRN66_1552	1.19974	0.24121	monophyletic	999.0	hypothetical protein, conserved	thiol oxidase activity
OG0003746	C_proliferans_3504	CmurisRN66_3809	5.44397	0.245262			hypothetical protein, conserved	hypothetical protein
OG0000930	C_proliferans_997	CmurisRN66_3598	1.0622	0.248219	monophyletic	999.0	hypothetical protein, conserved	serine/threonine-protein phosphatase 2A regulatory subunit B
OG0002632	C_proliferans_3379	CmurisRN66_2463	13.6016	0.257349			major facilitator superfamily protein	major facilitator superfamily transporter
OG0000787	C_proliferans_822	CmurisRN66_1402	1.1502	0.257956	monophyletic	999.0	long-chain fatty acid CoA ligase, putative	long-chain fatty acid ligase
OG0002989	C_proliferans_3879	CmurisRN66_2644	9.60255	0.259855	monophyletic	999.0	diacylglycerol kinase catalytic domain-containing family protein	diacylglycerol kinase catalytic domain-containing family protein
OG0000970	C_proliferans_1045	CmurisRN66_2671	1.48634	0.260616	monophyletic	999.0	hypothetical protein, conserved	hypothetical protein
OG0002730	C_proliferans_3515	CmurisRN66_3798	1.852	0.27237	monophyletic	999.0	glucose-6-phosphate isomerase family protein	glucose-6-phosphate isomerase family protein
OG0000928	C_proliferans_995	CmurisRN66_3596	1.08227	0.27382	monophyletic	999.0	prolyl-tRNA synthetase family protein	prolyl-tRNA synthetase family protein
OG0002397	C_proliferans_3036	CmurisRN66_1921	1.10321	0.277413			anti-silencing ASF1-like protein, putative	anti-silencing ASF1-like protein
OG0002174	C_proliferans_2717	CmurisRN66_1726	1.90416	0.279423			hypothetical protein, conserved	hypothetical protein
OG0001437	C_proliferans_1677	CmurisRN66_3251	5.29538	0.28084			hypothetical protein, conserved	hypothetical protein
OG0000624	C_proliferans_582	CmurisRN66_1176	1.23687	0.293694	monophyletic	0.922869	hypothetical protein	hypothetical protein
OG0002156	C_proliferans_2685	CmurisRN66_1986	6.5548	0.298892			Mpp10 protein, putative	Mpp10 protein
OG0002115	C_proliferans_2621	CmurisRN66_2048	86.3624	0.303169			arsenite-activated ATPase family protein	arsenite-activated ATPase family protein
OG0002334	C_proliferans_2951	CmurisRN66_2997	2.44318	0.309611	monophyletic	999.0	zinc finger, C3HC4 type domain-containing protein	zinc finger, C3HC4 type domain-containing protein
OG0001778	C_proliferans_2157	CmurisRN66_355	1.09927	0.321741	monophyletic	0.355368	Hrf1 family protein	HRF1 family protein
OG0003441	C_proliferans_2086	CmurisRN66_290	8.98989	0.334215			3-oxo-5-alpha-steroid 4-dehydrogenase domain-containing protein	3-oxo-5-alpha-steroid 4-dehydrogenase domain-containing protein
OG0000717	C_proliferans_712	CmurisRN66_1300	1.19362	0.342988	monophyletic	999.0	hypothetical protein, conserved	hypothetical protein
OG0003208	C_proliferans_3468	CmurisRN66_2551	2.40772	0.349577	monophyletic	0.0930128	hypothetical protein, conserved	Gaa1-like, GPI transamidase component
OG0003171	C_proliferans_2689	CmurisRN66_1982	1.03892	0.357788			hypothetical protein, conserved	hypothetical protein
OG0001663	C_proliferans_1990	CmurisRN66_2404	1.4455	0.371209	monophyletic	999.0	nuclear prelamin A recognition factor-like protein, putative	nuclear prelamin A recognition factor-like protein (NARF)
OG0002738	C_proliferans_3526	CmurisRN66_3787	1.26292	0.38473	monophyletic	999.0	hypothetical protein	hypothetical protein
OG0003198	C_proliferans_3186	CmurisRN66_3469	5.76351	0.392981			hypothetical protein, conserved	hypothetical protein
OG0002941	C_proliferans_3812	CmurisRN66_3891	1.12266	0.396933	monophyletic	1.61074	hypothetical protein	Vps51/Vps67
OG0000949	C_proliferans_1018	CmurisRN66_3618	20.4722	0.40341	monophyletic	0.0001	ubiquitin-conjugating enzyme family protein	ubiquitin-conjugating enzyme family protein
OG0003003	C_proliferans_3899	CmurisRN66_2623	2.37099	0.405502	monophyletic	0.668881	coatomer epsilon subunit family protein	coatomer epsilon subunit family protein
OG0001820	C_proliferans_2222	CmurisRN66_408	1.25677	0.406079	monophyletic	999.0	hypothetical protein, conserved	hypothetical protein
OG0000944	C_proliferans_1012	CmurisRN66_3613	13.3635	0.407944			hypothetical protein, conserved	calcium binding protein 39 (MO25)
OG0001925	C_proliferans_2365	CmurisRN66_123	1.20567	0.409487	monophyletic	0.557233	DnaJ domain-containing protein	DnaJ domain-containing protein (subfamily A member 5)
OG0001959	C_proliferans_2407	CmurisRN66_80	1.03054	0.412022	monophyletic	999.0	myristoyl-CoA-protein n-myristoyltransferase domain-containing protein	myristoyl-protein N-myristoyltransferase domain-containing protein (NMT)
OG0001310	C_proliferans_1503	CmurisRN66_3115	1.30945	0.414237	monophyletic	0.459448	hypothetical protein, conserved	hypothetical protein
OG0002095	C_proliferans_2595	CmurisRN66_2071	3.8951	0.426557	monophyletic	999.0	hypothetical protein, conserved	hypothetical protein
OG0000615	C_proliferans_570	CmurisRN66_1100	1.06944	0.427118	monophyletic	999.0	hypothetical protein, conserved	hypothetical protein
OG0000334	C_proliferans_200	CmurisRN66_742	1.57752	0.427175	monophyletic	999.0	tRNA pseudouridine synthase family protein	tRNA pseudouridine synthase family protein
OG0000207	C_proliferans_12	CmurisRN66_575	4.61797	0.427653	monophyletic	999.0	hypothetical protein, conserved	hypothetical protein
OG0003771	C_proliferans_1267	CmurisRN66_3731	2.06528	0.43025	monophyletic	0.0001	hypothetical protein	hypothetical protein
OG0003092	C_proliferans_766	CmurisRN66_1349	1.03738	0.446037			hypothetical protein, conserved	hypothetical protein
OG0001638	C_proliferans_1957	CmurisRN66_2370	2.5578	0.450656	monophyletic	8.38922	hypothetical protein, conserved	transporter
OG0002718	C_proliferans_3499	CmurisRN66_3814	1.71743	0.465774	monophyletic	999.0	hypothetical protein	hypothetical protein
OG0001518	C_proliferans_1788	CmurisRN66_1617	26.7732	0.472217			hypothetical protein, conserved	CBS domain multi-pass transmembrane protein
OG0002737	C_proliferans_3525	CmurisRN66_3788	2.34038	0.47907	monophyletic	999.0	hypothetical protein, conserved	hypothetical protein
OG0003081	C_proliferans_581	CmurisRN66_1111	1.58844	0.483679	monophyletic	1.68112	hypothetical protein, conserved	hypothetical protein
OG0002572	C_proliferans_3289	CmurisRN66_238	11.6567	0.502333			hypothetical protein, conserved	hypothetical protein
OG0000341	C_proliferans_211	CmurisRN66_752	1.08158	0.505353	monophyletic	0.214912	hydrolase, alpha/beta fold family protein	alpha beta fold family protein
OG0001502	C_proliferans_1767	CmurisRN66_1599	1.67368	0.509254	monophyletic	999.0	folate/biopterin transporter family protein	folate/biopterin transporter family protein
OG0002522	C_proliferans_3207	CmurisRN66_3448	2.48893	0.530821	monophyletic	999.0	hypothetical protein, conserved	hypothetical protein
OG0002713	C_proliferans_3492	CmurisRN66_3820	2.17265	0.551918	monophyletic	0.378259	hypothetical protein, conserved	Programmed cell death protein
OG0002584	C_proliferans_3309	CmurisRN66_219	1.11725	0.55489	monophyletic	999.0	hypothetical protein, conserved	hypothetical protein
OG0000840	C_proliferans_889	CmurisRN66_1465	1.08591	0.580087	monophyletic	999.0	hypothetical protein, conserved	hypothetical protein
OG0000484	C_proliferans_396	CmurisRN66_934	1.80576	0.580252	monophyletic	999.0	adenosine kinase, putative	adenosine kinase
OG0003376	C_proliferans_2255	CmurisRN66_439	1.1224	0.592637	monophyletic	0.378472	hypothetical protein, conserved	hypothetical protein
OG0002167	C_proliferans_2707	CmurisRN66_1716	1.53929	0.595503	monophyletic	999.0	hypothetical protein, conserved	hypothetical protein
OG0001408	C_proliferans_1642	CmurisRN66_3286	1.02599	0.611344	monophyletic	953.694	hypothetical protein, conserved	Sel1-like repeats.
OG0003032	C_proliferans_3936	CmurisRN66_3050	1.2435	0.612968	monophyletic	999.0	peptidyl-prolyl cis-trans isomerase, fkbp-type family protein	peptidyl-prolyl cis-trans isomerase, fkbp-type family protein
OG0002616	C_proliferans_3357	CmurisRN66_178	3.22193	0.651859	monophyletic	999.0	hypothetical protein, conserved	hypothetical protein
OG0002636	C_proliferans_3385	CmurisRN66_2468	4.7266	0.653338			hypothetical protein, conserved	hypothetical protein
OG0003070	C_proliferans_386	CmurisRN66_924	2.08442	0.682959	monophyletic	1.00807	hypothetical protein, conserved	hypothetical protein
OG0002161	C_proliferans_2692	CmurisRN66_1979	164.892	0.692525			protein phosphatase 2C, putative	protein phosphatase 2C
OG0001699	C_proliferans_2036	CmurisRN66_3859	1.55027	0.692952	monophyletic	3.60899	hypothetical protein	hypothetical protein
OG0000452	C_proliferans_351	CmurisRN66_890	1.15206	0.69673	monophyletic	4.57212	hypothetical protein, conserved	Cwc15 cell cycle control protein
OG0002195	C_proliferans_2747	CmurisRN66_1756	1.87055	0.698823	monophyletic	548.43	hypothetical protein, conserved	hypothetical protein
OG0003059	C_proliferans_117	CmurisRN66_666	1.41242	0.745872	monophyletic	0.0001	hypothetical protein	hypothetical protein
OG0002870	C_proliferans_3707	CmurisRN66_1654	22.6185	0.756986			DNA repair protein rad4, putative	DNA repair protein rad4
OG0000556	C_proliferans_497	CmurisRN66_1027	1.32237	0.758913	monophyletic	0.664274	hypothetical protein, conserved	Peptidase family C78
OG0002416	C_proliferans_3065	CmurisRN66_1897	2.45437	0.785586	monophyletic	0.274648	hypothetical protein, conserved	hypothetical protein
OG0002526	C_proliferans_3218	CmurisRN66_3438	1.33263	0.825261	monophyletic	999.0	G-patch domain-containing protein	G-patch domain-containing protein
OG0002598	C_proliferans_3326	CmurisRN66_202	1.38525	0.84832			hypothetical protein, conserved	hypothetical protein
OG0001164	C_proliferans_1309	CmurisRN66_3695	1.09627	0.851771	monophyletic	999.0	hypothetical protein, conserved	SGT1 protein
OG0001229	C_proliferans_1392	CmurisRN66_3223	1.14213	0.859606	monophyletic	0.865128	cyclin, N-terminal domain-containing protein	'cyclin, N-terminal domain-containing protein [Cryptosporidium muris RN66]'
OG0002758	C_proliferans_3553	CmurisRN66_3763	1.49953	0.910977	monophyletic	15.5984	hypothetical protein, conserved	hypothetical protein
OG0001332	C_proliferans_1538	CmurisRN66_3084	2.82435	0.917938			hypothetical protein, conserved	TAP42-like family
OG0002134	C_proliferans_2649	CmurisRN66_2020	1.01567	999.0			hypothetical protein, conserved	hypothetical protein
OG0001434	C_proliferans_1674	CmurisRN66_3254	1.04008	999.0			hypothetical protein, conserved	hypothetical protein
OG0000456	C_proliferans_358	CmurisRN66_897	1.05271	999.0	monophyletic	999.0	8-oxoguanine DNA glycosylase protein, putative	8-oxoguanine DNA glycosylase protein
OG0002438	C_proliferans_3093	CmurisRN66_1871	1.06943	999.0			hypothetical protein, conserved	Alpha beta hydrolase
OG0002581	C_proliferans_3301	CmurisRN66_226	1.0948	999.0	monophyletic	999.0	EF hand family protein	EF hand family protein
OG0000658	C_proliferans_632	CmurisRN66_1225	1.12516	999.0			hypothetical protein, conserved	Serine-threonine protein kinase 19
OG0001034	C_proliferans_1127	CmurisRN66_2748	1.18419	999.0			hypothetical protein	hypothetical protein
OG0002490	C_proliferans_3168	CmurisRN66_3487	1.19361	999.0	monophyletic	1.51349	hypothetical protein, conserved	hypothetical protein
OG0002947	C_proliferans_3823	CmurisRN66_3908	1.29658	999.0			hypothetical protein, conserved	SART-1 family
OG0000757	C_proliferans_785	CmurisRN66_1365	1.3175	999.0			hypothetical protein, conserved	hypothetical protein
OG0003392	C_proliferans_3210	CmurisRN66_3445	1.33429	999.0			hypothetical protein	hypothetical protein
OG0003158	C_proliferans_2533	CmurisRN66_2131	1.37077	999.0			cyclin-dependent kinase A-1, putative	cyclin-dependent kinase A-1
OG0000897	C_proliferans_957	CmurisRN66_3557	1.58657	999.0			hypothetical protein, conserved	hypothetical protein
OG0001436	C_proliferans_1676	CmurisRN66_3252	1.67818	999.0			hypothetical protein, conserved	hypothetical protein
OG0000298	C_proliferans_158	CmurisRN66_700	1.70854	999.0			hypothetical protein, conserved	Vps72/YL1
OG0000869	C_proliferans_921	CmurisRN66_1496	1.85576	999.0			hypothetical protein, conserved	hypothetical protein
OG0002239	C_proliferans_2813	CmurisRN66_1818	1.98486	999.0	monophyletic	999.0	60S acidic ribosomal protein P2, putative	60S acidic ribosomal protein P2
OG0003426	C_proliferans_511	CmurisRN66_1040	2.2539	999.0	monophyletic	999.0	hypothetical protein, conserved	hypothetical protein
OG0000100	C_proliferans_181	CmurisRN66_723	2.42297	999.0			hypothetical protein, conserved	hypothetical protein
OG0001355	C_proliferans_1569	CmurisRN66_3352	2.77175	999.0			hypothetical protein, conserved	hypothetical protein
OG0002968	C_proliferans_3850	CmurisRN66_3382	3.93	999.0			hypothetical protein, conserved	Belongs to the BI1 family
OG0001187	C_proliferans_1337	CmurisRN66_3668	27.762	999.0			HIT domain-containing protein	HIT domain-containing protein
OG0003375	C_proliferans_2234	CmurisRN66_419	88.6083	999.0	monophyletic	999.0	hypothetical protein	hypothetical protein
OG0000595	C_proliferans_543	CmurisRN66_1073	111.207	999.0			hypothetical protein	hypothetical protein
OG0002479	C_proliferans_3149	CmurisRN66_3505	154.696	999.0			starch binding domain-containing protein	starch binding domain-containing protein
OG0002273	C_proliferans_2864	CmurisRN66_2908	237.606	999.0			hypothetical protein, conserved	hypothetical protein
OG0003779	C_proliferans_3663		2.51928		monophyletic	0.00169423		hypothetical protein
OG0003770	C_proliferans_268		6.70676					hypothetical protein
OG0003776	C_proliferans_3250		46.0133					hypothetical protein
OG0003368	C_proliferans_2011		65.461		monophyletic	0.000615584		coenzyme Q biosynthesis protein COQ4

## Sheet: Supplementary Table 4. D
OG	CP	CM	CPdN/dS	CMdN/dS	CP-CM-mono	CPCM-mono-dNdS	CManno	CPanno
OG0000415	C_proliferans_304	CmurisRN66_845	0.0001	1.02848			hypothetical protein, conserved	hypothetical protein
OG0001903	C_proliferans_2339	CmurisRN66_149	0.0001	1.04238			hypothetical protein, conserved	hypothetical protein
OG0000440	C_proliferans_334	CmurisRN66_874	0.0001	1.12088			hypothetical protein, conserved	hypothetical protein
OG0001240	C_proliferans_1405	CmurisRN66_3210	0.0001	1.13454			fructose-1,6-bisphosphate aldolase, putative	fructose-bisphosphate aldolase
OG0002558	C_proliferans_3265	CmurisRN66_259	0.0001	1.141	monophyletic	3.00586	hypothetical protein	hypothetical protein
OG0002461	C_proliferans_3125	CmurisRN66_3530	0.0001	1.25727	monophyletic	180.203	PHD-finger domain-containing protein	PHD-finger domain-containing protein
OG0001574	C_proliferans_1875	CmurisRN66_2291	0.0001	1.27009			histone H2B, putative	histone H2B
OG0002599	C_proliferans_3327	CmurisRN66_201	0.0001	1.32326	monophyletic	0.143404	zinc transporter, putative	zinc transporter
OG0001877	C_proliferans_2297	CmurisRN66_487	0.0001	1.3453			hypothetical protein, conserved	hypothetical protein
OG0000590	C_proliferans_538	CmurisRN66_1068	0.0001	1.54915	monophyletic	27.8968	zinc transporter, putative	zinc transporter
OG0002569	C_proliferans_3286	CmurisRN66_241	0.0001	3.53106			Ras family protein	RAS family protein
OG0002436	C_proliferans_3091	CmurisRN66_1873	0.0001	4.78202			Rab11 protein, putative	Rab11 protein
OG0001393	C_proliferans_1622	CmurisRN66_3304	0.0001	5.94939			hypothetical protein, conserved	hypothetical protein
OG0003389	C_proliferans_2981	CmurisRN66_1974	0.0001	9.61768			hypothetical protein, conserved	hypothetical protein
OG0000545	C_proliferans_485	CmurisRN66_1014	0.0001	9.70065			eukaryotic translation initiation factor 4E, putative	translation initiation factor 4E
OG0003230	C_proliferans_3954	CmurisRN66_3066	0.0001	10.9684			hypothetical protein, conserved	hypothetical protein
OG0000323	C_proliferans_189	CmurisRN66_731	0.0001	15.7705			60S ribosomal protein L9, putative	60S ribosomal protein L9
OG0001768	C_proliferans_2141	CmurisRN66_339	0.0001	20.7948			protein phosphatase 2C, putative	protein phosphatase 2C
OG0002152	C_proliferans_2678	CmurisRN66_1993	0.0001	29.1547			PAP/25A associated domain-containing protein	PAP 25A associated domain-containing protein
OG0000826	C_proliferans_873	CmurisRN66_1449	0.0001	43.7732			splicing factor 3B subunit 10, putative	Splicing factor 3b subunit
OG0001331	C_proliferans_1537	CmurisRN66_3085	0.0001	62.4485	monophyletic	127.061	hypothetical protein, conserved	hypothetical protein
OG0000004	C_proliferans_1475	CmurisRN66_3142	0.0001	66.1488			protein phosphatase 4, catalytic subunit, putative	protein phosphatase catalytic subunit
OG0000884	C_proliferans_941	CmurisRN66_3540	0.0001	78.1248			hypothetical protein, conserved	hypothetical protein
OG0003438	C_proliferans_2002	CmurisRN66_2415	0.0001	79.4573			40S ribosomal protein S21, putative	40s ribosomal protein S21
OG0001323	C_proliferans_1524	CmurisRN66_3096	0.0001	143.964			hypothetical protein, conserved	hypothetical protein
OG0003121	C_proliferans_1655	CmurisRN66_3273	0.0001	258.905			hypothetical protein	hypothetical protein
OG0002966	C_proliferans_3848	CmurisRN66_3384	0.0001	550.863	monophyletic	0.0001	cyclin, N-terminal domain-containing protein	cell division
OG0002253	C_proliferans_2829	CmurisRN66_1834	0.0001	795.814			hypothetical protein	hypothetical protein
OG0001029	C_proliferans_1121	CmurisRN66_2742	0.0478489	15.5015			DHHC zinc finger domain-containing protein	DHHC zinc finger domain-containing protein
OG0003214	C_proliferans_3632	CmurisRN66_1160	0.0486692	2.81575			hypothetical protein, conserved	hypothetical protein
OG0002164	C_proliferans_2701	CmurisRN66_1710	0.0549471	2.80443			phosphatidylinositol 3- and 4-kinase family protein	phosphatidylinositol 3- and 4-kinase family protein
OG0002651	C_proliferans_3401	CmurisRN66_2485	0.0589669	3.60895			Mov34/MPN/PAD-1 family protein	Mov34/MPN/PAD-1 family protein
OG0000829	C_proliferans_877	CmurisRN66_1453	0.064837	363.641			hypothetical protein, conserved	hypothetical protein
OG0000998	C_proliferans_1081	CmurisRN66_2704	0.0681607	1.21443	monophyletic	36.3329	hypothetical protein, conserved	hypothetical protein
OG0003043	C_proliferans_3949	CmurisRN66_3061	0.0724451	36.4089			zinc finger, C3HC4 type domain-containing protein	zinc finger, C3HC4 type domain-containing protein
OG0003136	C_proliferans_1950	CmurisRN66_2363	0.0768251	19.9407	monophyletic	0.00578532	tyrosyl-DNA phosphodiesterase family protein	tyrosyl-DNA phosphodiesterase family protein
OG0003109	C_proliferans_1404	CmurisRN66_3211	0.077344	32.5383	monophyletic	0.00609432	hypothetical protein, conserved	WD repeat-containing protein 24'
OG0001599	C_proliferans_1905	CmurisRN66_2319	0.0791724	8.95908			NPL4 family protein	NPL4 family protein
OG0002561	C_proliferans_3273	CmurisRN66_254	0.0801974	103.095			DJ-1 family protein	DJ-1 family protein
OG0001483	C_proliferans_1738	CmurisRN66_1573	0.0994117	1.01523	monophyletic	999.0	hypothetical protein	hypothetical protein
OG0003180	C_proliferans_2901	CmurisRN66_2945	0.101398	6.95015	monophyletic	0.00468778	cyclic nucleotide-binding domain-containing protein	cyclic nucleotide-binding domain-containing protein
OG0003374	C_proliferans_2227	CmurisRN66_412	0.105735	2.10236			hypothetical protein, conserved	hypothetical protein
OG0002855	C_proliferans_3688	CmurisRN66_2227	0.110276	3.48342	monophyletic	0.692684	IQ calmodulin-binding motif family protein	IQ calmodulin-binding motif family protein
OG0002728	C_proliferans_3513	CmurisRN66_3800	0.112738	10.5526			hypothetical protein, conserved	protein LSM14
OG0002889	C_proliferans_3737	CmurisRN66_1682	0.116753	673.281			hypothetical protein, conserved	hypothetical protein
OG0001631	C_proliferans_1948	CmurisRN66_2361	0.132804	1.45982	monophyletic	2.16778	EB1 protein, putative	EB1 protein
OG0002111	C_proliferans_2616	CmurisRN66_2052	0.133918	1.2869	monophyletic	174.383	hypothetical protein, conserved	BING4CT (NUC141) domain
OG0001361	C_proliferans_1577	CmurisRN66_3344	0.134935	137.616	monophyletic	999.0	hypothetical protein, conserved	Arf-GAP domain and FG repeats-containing protein 1
OG0003132	C_proliferans_1838	CmurisRN66_2257	0.135533	12.0436			SbmA/BacA-like family protein	SbmA/BacA-like family protein
OG0002759	C_proliferans_3554	CmurisRN66_3762	0.142038	9.60538			hypothetical protein, conserved	Rad51
OG0002415	C_proliferans_3064	CmurisRN66_1898	0.143104	1.16343	monophyletic	999.0	hypothetical protein, conserved	hypothetical protein
OG0000304	C_proliferans_164	CmurisRN66_706	0.144149	3.43642	monophyletic	999.0	DEAD/DEAH box helicase family protein	DEAD DEAH box helicase family protein (DDX24/MAK5)
OG0001579	C_proliferans_1882	CmurisRN66_2297	0.146895	68.2963			hypothetical protein, conserved	pre-mRNA-processing factor SLU7
OG0000512	C_proliferans_432	CmurisRN66_969	0.148505	1.00831	monophyletic	359.133	hypothetical protein, conserved	adrenodoxin-NADP+ reductase
OG0001702	C_proliferans_2039	CmurisRN66_3856	0.148565	1.03227	monophyletic	999.0	thrombospondin type 1 domain-containing protein	thrombospondin type 1 domain-containing protein
OG0000424	C_proliferans_315	CmurisRN66_855	0.149597	1.18915			hypothetical protein, conserved	GINS complex subunit 4
OG0001002	C_proliferans_1088	CmurisRN66_2711	0.15268	129.553			hypothetical protein, conserved	Hydrolase, alpha beta fold family protein
OG0003736	C_proliferans_107	CmurisRN66_656	0.160604	1.42125	monophyletic	3.66332	hypothetical protein	hypothetical protein
OG0002689	C_proliferans_3452	CmurisRN66_2535	0.162265	13.6638	monophyletic	6.41637	GYF domain-containing protein	GYF domain-containing protein
OG0000999	C_proliferans_1083	CmurisRN66_2706	0.168288	1.27884	monophyletic	999.0	hypothetical protein, conserved	hypothetical protein
OG0001111	C_proliferans_1228	CmurisRN66_2844	0.168601	1.95082	monophyletic	51.3225	DnaJ domain-containing protein	DnaJ domain-containing protein
OG0002004	C_proliferans_2466	CmurisRN66_21	0.168659	1.83162	monophyletic	0.327674	hypothetical protein, conserved	hypothetical protein
OG0000592	C_proliferans_540	CmurisRN66_1070	0.171914	2.25981	monophyletic	472.545	hypothetical protein, conserved	Acetyl-coenzyme A transporter 1
OG0000925	C_proliferans_991	CmurisRN66_3592	0.172849	4.02837			hypothetical protein, conserved	hypothetical protein
OG0001476	C_proliferans_1730	CmurisRN66_1565	0.181629	5.41674	monophyletic	999.0	hypothetical protein, conserved	hypothetical protein
OG0001916	C_proliferans_2356	CmurisRN66_132	0.188632	2.95893			hypothetical protein, conserved	hypothetical protein
OG0002824	C_proliferans_3642	CmurisRN66_1171	0.197279	2.0392	monophyletic	18.4863	elongation factor Tu GTP binding domain-containing protein	elongation factor Tu GTP binding domain-containing protein
OG0002954	C_proliferans_3835	CmurisRN66_3397	0.206334	25.3978			hypothetical protein, conserved	Di-sulfide bridge nucleocytoplasmic transport domain
OG0000576	C_proliferans_521	CmurisRN66_1051	0.209684	21.3866			calcium binding EGF domain-containing protein	calcium binding EGF domain-containing protein
OG0003074	C_proliferans_423	CmurisRN66_960	0.211852	1.32554	monophyletic	6.31737	hypothetical protein	hypothetical protein
OG0001474	C_proliferans_1728	CmurisRN66_1563	0.214923	37.9961			mRNA capping enzyme, putative	mRNA capping enzyme
OG0000471	C_proliferans_375	CmurisRN66_913	0.214956	1.7684	monophyletic	939.825	NEK Ser/Thr kinase family protein	NEK Ser/Thr kinase family protein
OG0003737	C_proliferans_139	CmurisRN66_685	0.221271	1.24097	monophyletic	999.0	hypothetical protein	hypothetical protein
OG0001621	C_proliferans_1935	CmurisRN66_2347	0.228045	1.43215	monophyletic	999.0	hypothetical protein, conserved	hypothetical protein
OG0001899	C_proliferans_2333	CmurisRN66_154	0.22887	1.01424	monophyletic	999.0	hypothetical protein, conserved	Zn-finger in Ran binding protein and others domain-containing protein
OG0000340	C_proliferans_210	CmurisRN66_751	0.230045	1.38121	monophyletic	0.213	hydrolase, alpha/beta fold family protein	hydrolase, alpha/beta fold family protein
OG0003227	C_proliferans_3834	CmurisRN66_3398	0.240899	1.06876	monophyletic	0.401796	hypothetical protein, conserved	hypothetical protein
OG0002678	C_proliferans_3432	CmurisRN66_2516	0.24258	1.0928	monophyletic	3.42343	hypothetical protein	hypothetical protein
OG0000598	C_proliferans_547	CmurisRN66_1077	0.248482	1.50078	monophyletic	999.0	hypothetical protein, conserved	hypothetical protein
OG0000503	C_proliferans_419	CmurisRN66_956	0.250786	5.66968			hypothetical protein	hypothetical protein
OG0003738	C_proliferans_389	CmurisRN66_927	0.268538	4.02936	monophyletic	22.083	hypothetical protein	hypothetical protein
OG0000521	C_proliferans_444	CmurisRN66_981	0.269953	33.0402			DnaJ domain-containing protein	DnaJ domain-containing protein
OG0001666	C_proliferans_1994	CmurisRN66_2407	0.272343	1.22651	monophyletic	8.74327	peptidase C13 family protein	peptidase C13 family protein
OG0000007	C_proliferans_1544	CmurisRN66_3078	0.272989	740.672			hypothetical protein, conserved	ABC transporter - ATP-binding cassette, subfamily C (CFTR/MRP), member 1
OG0001320	C_proliferans_1521	CmurisRN66_3099	0.272999	29.6991			nuclear import protein mog1, putative	nuclear import protein MOG1
OG0002548	C_proliferans_3246	CmurisRN66_3409	0.278919	1.83887	monophyletic	999.0	hypothetical protein, conserved	RNA polymerase II-associated protein 1
OG0000286	C_proliferans_138	CmurisRN66_684	0.282637	10.1406			kinesin motor domain-containing protein	kinesin motor domain-containing protein
OG0001937	C_proliferans_2378	CmurisRN66_109	0.285825	1.24504	monophyletic	999.0	thrombospondin type 1 domain-containing protein	thrombospondin type 1 domain-containing protein
OG0002864	C_proliferans_3698	CmurisRN66_2237	0.288524	1.19	monophyletic	999.0	hypothetical protein, conserved	hypothetical protein
OG0002310	C_proliferans_2916	CmurisRN66_2961	0.293013	1.56245	monophyletic	0.374265	hypothetical protein, conserved	hypothetical protein
OG0000216	C_proliferans_21	CmurisRN66_584	0.295865	1.26774	monophyletic	3.00632	hypothetical protein, conserved	hypothetical protein
OG0002633	C_proliferans_3380	CmurisRN66_2464	0.296758	1.42987	monophyletic	0.383067	hypothetical protein, conserved	hypothetical protein
OG0001555	C_proliferans_1842	CmurisRN66_2261	0.301982	3.10523			hypothetical protein, conserved	Phosphodiesterase alkaline phosphatase D family protein
OG0000499	C_proliferans_415	CmurisRN66_952	0.302792	9.82512			hypothetical protein, conserved	hypothetical protein
OG0003743	C_proliferans_2182	CmurisRN66_378	0.304676	4.8811			hypothetical protein, conserved	hypothetical protein
OG0000319	C_proliferans_184	CmurisRN66_726	0.304861	19.0699			asparaginyl-tRNA synthetase family protein	asparaginyl-tRNA synthetase family protein
OG0001606	C_proliferans_1913	CmurisRN66_2327	0.306149	1.5232	monophyletic	999.0	hypothetical protein, conserved	Activator of Hsp90 ATPase, N-terminal
OG0002650	C_proliferans_3400	CmurisRN66_2484	0.309697	511.955			protein kinase domain-containing protein	protein kinase domain-containing protein
OG0000380	C_proliferans_259	CmurisRN66_802	0.309876	1.09969	monophyletic	999.0	elongation factor Tu GTP binding domain-containing protein	elongation factor TU GTP binding domain-containing protein
OG0003437	C_proliferans_1986	CmurisRN66_2400	0.311295	4.82461			ABC transporter family protein	ABC transporter family protein
OG0003173	C_proliferans_2745	CmurisRN66_1754	0.31131	1.70998	monophyletic	1.39941	hypothetical protein, conserved	hypothetical protein
OG0000672	C_proliferans_651	CmurisRN66_1243	0.313871	5.70563			hypothetical protein, conserved	hypothetical protein
OG0001711	C_proliferans_2050	CmurisRN66_3834	0.315662	37.3971			hypothetical protein, conserved	hypothetical protein
OG0002501	C_proliferans_3184	CmurisRN66_3471	0.325776	1.18464	monophyletic	0.474902	DHHC zinc finger domain-containing protein	DHHC zinc finger domain-containing protein
OG0000519	C_proliferans_442	CmurisRN66_979	0.328695	3.17282			notch domain-containing protein	notch domain-containing protein (DSL)
OG0001840	C_proliferans_2248	CmurisRN66_432	0.331775	8.13635			hypothetical protein, conserved	hypothetical protein
OG0002790	C_proliferans_3593	CmurisRN66_1120	0.352877	1.77695	monophyletic	1.01084	NOL1/NOP2/sun family protein	NOL1/NOP2/sun family protein
OG0001771	C_proliferans_2147	CmurisRN66_344	0.356464	20.903			hypothetical protein, conserved	ACR, YagE family COG1723 domain-containing protein
OG0002921	C_proliferans_3786	CmurisRN66_2592	0.360472	141.666			hypothetical protein, conserved	hypothetical protein
OG0001961	C_proliferans_2409	CmurisRN66_78	0.363597	16.3217			hypothetical protein, conserved	hypothetical protein
OG0001231	C_proliferans_1394	CmurisRN66_3221	0.369644	1.03865	monophyletic	999.0	Sas10/Utp3 family protein	Sas10/Utp3 family protein
OG0000562	C_proliferans_506	CmurisRN66_1035	0.369848	255.658			hypothetical protein, conserved	hypothetical protein
OG0002282	C_proliferans_2878	CmurisRN66_2922	0.372495	9.77699			hypothetical protein, conserved	hypothetical protein
OG0003213	C_proliferans_3631	CmurisRN66_1159	0.373333	15.2337			hypothetical protein	hypothetical protein
OG0002908	C_proliferans_3770	CmurisRN66_2576	0.376105	3.86098			nucleolar protein 5, putative	nucleolar protein 5
OG0002352	C_proliferans_2974	CmurisRN66_3018	0.376504	1.39988	monophyletic	1.58701	hypothetical protein, conserved	Rtr1/RPAP2 family
OG0002731	C_proliferans_3516	CmurisRN66_3797	0.402628	5.79005			serine/threonine-protein kinase ark1, putative	serine threonine-protein kinase ARK1
OG0000688	C_proliferans_671	CmurisRN66_1263	0.418723	34.8977	monophyletic	0.0001	60S ribosomal protein L7a, putative	60S ribosomal protein L7a
OG0000463	C_proliferans_365	CmurisRN66_904	0.420272	1.75588			E1-E2 ATPase family protein	E1-E2 ATPase family protein
OG0001337	C_proliferans_1548	CmurisRN66_3074	0.421788	458.802			bromodomain-containing protein	bromodomain-containing protein
OG0002250	C_proliferans_2826	CmurisRN66_1831	0.425423	609.458			hypothetical protein, conserved	hypothetical protein
OG0001485	C_proliferans_1740	CmurisRN66_1575	0.43415	1.321	monophyletic	999.0	DEAD/DEAH box helicase family protein	DEAD DEAH box helicase family protein
OG0001352	C_proliferans_1565	CmurisRN66_3356	0.441772	18.409			hypothetical protein, conserved	hypothetical protein
OG0002524	C_proliferans_3214	CmurisRN66_3442	0.45099	1.73783	monophyletic	0.273122	hypothetical protein, conserved	hypothetical protein
OG0002785	C_proliferans_3587	CmurisRN66_1114	0.45629	1.41512	monophyletic	999.0	hypothetical protein, conserved	MFS transporter, LAT3 family, solute carrier family 43, member 3
OG0002348	C_proliferans_2970	CmurisRN66_3014	0.486546	282.275	monophyletic	999.0	hypothetical protein, conserved	hypothetical protein
OG0000847	C_proliferans_897	CmurisRN66_1472	0.516897	115.886			hypothetical protein, conserved	hypothetical protein
OG0000279	C_proliferans_125	CmurisRN66_673	0.518705	12.6923			ubiquitin carboxyl-terminal hydrolase, family 1 protein, putative	ubiquitin carboxyl-terminal family 1 protein
OG0001190	C_proliferans_1341	CmurisRN66_3664	0.521135	1.20556	monophyletic	999.0	hypothetical protein, conserved	hypothetical protein
OG0000643	C_proliferans_614	CmurisRN66_1207	0.524762	1.63818	monophyletic	0.406928	hypothetical protein, conserved	sub-compartment protein
OG0000602	C_proliferans_554	CmurisRN66_1084	0.536781	8.5496			hypothetical protein	hypothetical protein
OG0001800	C_proliferans_2187	CmurisRN66_383	0.536965	8.91718			hypothetical protein, conserved	FK506 binding
OG0001730	C_proliferans_2078	CmurisRN66_282	0.550062	2.47047	monophyletic	435.633	hypothetical protein, conserved	Transcriptional repressor TCF25
OG0002724	C_proliferans_3507	CmurisRN66_3806	0.557337	1.18407	monophyletic	999.0	hypothetical protein	hypothetical protein
OG0000088	C_proliferans_2790	CmurisRN66_1796	0.559201	1.7561	monophyletic	999.0	hypothetical protein	hypothetical protein
OG0002285	C_proliferans_2881	CmurisRN66_2925	0.562453	1.4117			hypothetical protein, conserved	hypothetical protein
OG0001944	C_proliferans_2387	CmurisRN66_100	0.565867	1.21008	monophyletic	999.0	hypothetical protein, conserved	hypothetical protein
OG0001821	C_proliferans_2223	CmurisRN66_409	0.568291	57.5518			hypothetical protein, conserved	hypothetical protein
OG0000957	C_proliferans_1027	CmurisRN66_3627	0.568687	2.89068			hypothetical protein, conserved	Serine aminopeptidase, S33
OG0003439	C_proliferans_2080	CmurisRN66_283	0.587188	136.798			MSF1-like conserved region family protein	MSF1-like conserved region family protein
OG0000363	C_proliferans_237	CmurisRN66_779	0.615074	1.44314			hypothetical protein, conserved	U3 small nucleolar RNA-associated protein 6 protein
OG0001865	C_proliferans_2283	CmurisRN66_471	0.61549	1.60698			hypothetical protein, conserved	hypothetical protein
OG0000772	C_proliferans_804	CmurisRN66_1385	0.617466	1.33271	monophyletic	180.597	NLI interacting factor-like phosphatase family protein	NLI interacting factor-like phosphatase family protein
OG0002233	C_proliferans_2796	CmurisRN66_1802	0.623316	1.44824	monophyletic	40.2138	hypothetical protein, conserved	hypothetical protein
OG0000641	C_proliferans_611	CmurisRN66_1204	0.649715	860.94			hypothetical protein, conserved	VID27 cytoplasmic protein
OG0003453	C_proliferans_3466	CmurisRN66_2548	0.671141	78.7261			CSL zinc finger domain-containing protein	CSL zinc finger domain-containing protein
OG0002220	C_proliferans_2780	CmurisRN66_1786	0.673175	12.7243			hypothetical protein, conserved	hypothetical protein
OG0001486	C_proliferans_1741	CmurisRN66_1576	0.677987	1.33835	monophyletic	999.0	myb-like DNA-binding domain-containing protein	myb-like DNA-binding domain-containing protein
OG0002149	C_proliferans_2675	CmurisRN66_1996	0.68067	1.20326	monophyletic	999.0	transcription factor E2f/dimerisation partner domain-containing protein	transcription factor E2f/dimerisation partner domain-containing protein (Dp-1)
OG0002659	C_proliferans_3412	CmurisRN66_2496	0.689076	1.49468	monophyletic	999.0	hypothetical protein, conserved	hypothetical protein
OG0001159	C_proliferans_1294	CmurisRN66_3706	0.690259	1.04376	monophyletic	999.0	hypothetical protein, conserved	hypothetical protein
OG0000629	C_proliferans_589	CmurisRN66_1183	0.697734	12.0518			TBC domain-containing protein	TBC domain-containing protein
OG0001418	C_proliferans_1656	CmurisRN66_3272	0.71229	1.43306	monophyletic	999.0	hypothetical protein, conserved	hypothetical protein
OG0002349	C_proliferans_2971	CmurisRN66_3015	0.725244	2.61219			prefoldin subunit 4, putative	prefoldin subunit 4
OG0001922	C_proliferans_2362	CmurisRN66_126	0.740395	5.70392			SNF2 family N-terminal domain-containing protein	SNF2 family N-terminal domain-containing protein
OG0000564	C_proliferans_508	CmurisRN66_1037	0.741001	1.24636	monophyletic	999.0	thrombospondin type 1 domain-containing protein	thrombospondin type 1 domain-containing protein
OG0001976	C_proliferans_2426	CmurisRN66_61	0.785241	1.99865	monophyletic	999.0	hypothetical protein, conserved	solute carrier family 35 (GDP-fucose transporter), member C1
OG0001421	C_proliferans_1660	CmurisRN66_3268	0.803564	1.16335	monophyletic	999.0	hypothetical protein	hypothetical protein
OG0002920	C_proliferans_3785	CmurisRN66_2591	0.807911	30.4572			hypothetical protein, conserved	hypothetical protein
OG0002820	C_proliferans_3638	CmurisRN66_1167	0.807927	367.82			hypothetical protein, conserved	hypothetical protein
OG0003140	C_proliferans_2057	CmurisRN66_3840	0.835587	30.6741			hypothetical protein, conserved	hypothetical protein
OG0001021	C_proliferans_1109	CmurisRN66_2732	0.945163	3.09007			hypothetical protein, conserved	hypothetical protein
OG0002898	C_proliferans_3751	CmurisRN66_1697	0.956992	2.25886	monophyletic	999.0	AP2 domain-containing protein	AP2 domain-containing protein
OG0001135	C_proliferans_1260	CmurisRN66_2876	0.975098	1.33507	monophyletic	999.0	hypothetical protein	hypothetical protein
OG0002343	C_proliferans_2964	CmurisRN66_3008	999.0	1.01729			hypothetical protein, conserved	hypothetical protein
OG0001841	C_proliferans_2249	CmurisRN66_433	999.0	1.18227			hypothetical protein	hypothetical protein
OG0000929	C_proliferans_996	CmurisRN66_3597	999.0	1.21633			hypothetical protein, conserved	hypothetical protein
OG0001909	C_proliferans_2346	CmurisRN66_142	999.0	1.44224			hypothetical protein, conserved	hypothetical protein
OG0003370	C_proliferans_2138	CmurisRN66_336	999.0	1.47173			SNARE domain-containing protein	SNARE domain-containing protein
OG0002646	C_proliferans_3396	CmurisRN66_2480	999.0	1.55816			hypothetical protein, conserved	cardiolipin synthase A/B
OG0002398	C_proliferans_3037	CmurisRN66_1920	999.0	2.91222			hypothetical protein, conserved	Prefoldin subunit
OG0000774	C_proliferans_806	CmurisRN66_1387	999.0	4.53383			DNA-directed RNA polymerases I, II, and III subunit ABC5, putative	DNA-directed RNA polymerase
OG0000377	C_proliferans_254	CmurisRN66_797	999.0	5.66533			hypothetical protein	hypothetical protein
OG0000600	C_proliferans_550	CmurisRN66_1080	999.0	8.38432			hypothetical protein, conserved	hypothetical protein
OG0000037	C_proliferans_1969	CmurisRN66_2383	999.0	14.4718	monophyletic	999.0	hypothetical protein, conserved	nucleolar MIF4G domain-containing protein 1
OG0003068	C_proliferans_258	CmurisRN66_801	999.0	48.1754	monophyletic	999.0	hypothetical protein, conserved	mitochondrial import inner membrane translocase subunit TIM16
OG0001214	C_proliferans_1375	CmurisRN66_3240	999.0	59.2235			zinc finger, C3HC4 type domain-containing protein	zinc C3HC4 type domain-containing protein, E3 ubiquitin-protein ligase DRIP
OG0001864	C_proliferans_2282	CmurisRN66_470	999.0	117.877			hypothetical protein, conserved	hypothetical protein
OG0001203	C_proliferans_1359	CmurisRN66_3646	999.0	148.778			60S ribosomal protein L26, putative	60S ribosomal protein L26
OG0000743	C_proliferans_760	CmurisRN66_1343	999.0	294.501			Nep1 ribosome biogenesis domain-containing protein	NEP1 ribosome biogenesis domain-containing protein
OG0000156		CmurisRN66_2044		2.16744			hypothetical protein, conserved
OG0003779		CmurisRN66_2202		2.22029			hypothetical protein
OG0003779		CmurisRN66_3932		2.25758			hypothetical protein, conserved
OG0000175		CmurisRN66_2477		4.25986			hypothetical protein, conserved

## Sheet: Supplementary Table 4. E
OG	CP	CM	CPdN/dS	CMdN/dS	CP-CM-mono	CPCM-mono-dNdS	CManno	CPanno
OG0002642	C_proliferans_3391	CmurisRN66_2474	1.79082	1.15402	monophyletic	999.0	hypothetical protein, conserved	hypothetical protein
OG0002329	C_proliferans_2939	CmurisRN66_2985	2.10969	1.21922	monophyletic	999.0	hypothetical protein, conserved	hypothetical protein
OG0001854	C_proliferans_2268	CmurisRN66_454	1.15548	1.65088	monophyletic	999.0	zinc finger, C3HC4 type domain-containing protein	zinc finger, C3HC4 type domain-containing protein
OG0000591	C_proliferans_539	CmurisRN66_1069	1.17188	2.12688	monophyletic	0.423489	hypothetical protein, conserved	hypothetical protein
OG0000966	C_proliferans_1040	CmurisRN66_2666	1.42381	2.55477	monophyletic	999.0	hypothetical protein, conserved	hypothetical protein
OG0002987	C_proliferans_3877	CmurisRN66_2646	2.1556	2.61435	monophyletic	0.50152	zinc finger, C3HC4 type domain-containing protein	zinc finger, C3HC4 type domain-containing protein
OG0002704	C_proliferans_3481	CmurisRN66_2565	437.316	2.70888			OB-fold nucleic acid binding domain-containing protein	OB-fold nucleic acid binding domain-containing protein
OG0001704	C_proliferans_2041	CmurisRN66_3825	1.32982	2.74315			hypothetical protein	hypothetical protein
OG0000280	C_proliferans_126	CmurisRN66_674	1.10986	3.48613			UvrD/REP helicase domain-containing protein	UvrD/REP helicase domain-containing protein
OG0000130	C_proliferans_1862	CmurisRN66_2279	4.48772	4.98816			uracil-DNA glycosylase family protein	uracil-DNA glycosylase family protein
OG0003368	C_proliferans_2012	CmurisRN66_2424	19.8249	5.44278	monophyletic	0.634008	coenzyme Q biosynthesis protein COQ4, putative	coenzyme Q biosynthesis protein COQ4
OG0001519	C_proliferans_1789	CmurisRN66_1618	3.34595	24.5379			D123 family protein	D123 family protein
OG0000086	C_proliferans_2267	CmurisRN66_452	2.8242	25.0162			hydrolase, alpha/beta fold family protein	hydrolase, alpha/beta fold family protein
OG0003776	C_proliferans_2068	CmurisRN66_272	2.26393	40.6305	monophyletic	0.572344	hypothetical protein	hypothetical protein
OG0001576	C_proliferans_1879	CmurisRN66_2294	77.2421	48.7447			HhH-GDP family base excision DNA repair protein, putative	endonuclease III
OG0003433	C_proliferans_1651	CmurisRN66_3277	2.53607	51.2298			hypothetical protein, conserved	Zinc-binding
OG0000108	C_proliferans_559	CmurisRN66_1089	226.383	78.4934	monophyletic	63.3459	diacylglycerol acyltransferase family protein	diacylglycerol acyltransferase family protein
OG0000154	C_proliferans_2474	CmurisRN66_13	343.762	113.691			hypothetical protein, conserved	hypothetical protein
OG0000855	C_proliferans_907	CmurisRN66_1482	1.58463	183.989			hypothetical protein, conserved	hypothetical protein
OG0002404	C_proliferans_3045	CmurisRN66_1914	2.0141	390.643			hypothetical protein, conserved	Saccharopine dehydrogenase
OG0003172	C_proliferans_2693	CmurisRN66_1978	477.649	496.918			U6 snRNA-associated Sm-like protein LSm7, putative	U6 snRNA-associated Sm-like protein LSm7
OG0003657	C_proliferans_1987	CmurisRN66_2401	485.938	801.712	monophyletic	40.5016	hypothetical protein, conserved	hypothetical protein
