# Supplementary material for: The genome sequence of the gastric gland parasite, Cryptosporidium proliferans
Source: iScience. 2026 Apr 6;29(5):115597. doi: 10.1016/j.isci.2026.115597 (PMC13125899; doi:10.1016/j.isci.2026.115597)
Supplement: Table S5. Telomeric repeat analysis of the C. proliferans genome — Summary of detected telomeric repeats and their distribution across contigs in the C. proliferans assembly. [file mmc6.xlsx]

## Sheet: Sheet1
contig_id	window	forward_repeat_number	reverse_repeat_number	telomeric_repeat
1	10000	3	84	GGTTTA
1	20000	4	3	GGTTTA
1	30000	4	3	GGTTTA
1	40000	4	3	GGTTTA
1	50000	3	6	GGTTTA
1	60000	4	6	GGTTTA
1	70000	2	1	GGTTTA
1	80000	2	3	GGTTTA
1	90000	4	5	GGTTTA
1	100000	0	5	GGTTTA
1	110000	1	5	GGTTTA
1	120000	4	0	GGTTTA
1	130000	4	1	GGTTTA
1	140000	3	4	GGTTTA
1	150000	0	5	GGTTTA
1	160000	2	0	GGTTTA
1	170000	3	2	GGTTTA
1	180000	1	4	GGTTTA
1	190000	1	4	GGTTTA
1	200000	6	1	GGTTTA
1	210000	5	0	GGTTTA
1	220000	3	2	GGTTTA
1	230000	4	1	GGTTTA
1	240000	2	1	GGTTTA
1	250000	3	4	GGTTTA
1	260000	4	2	GGTTTA
1	270000	3	2	GGTTTA
1	280000	3	3	GGTTTA
1	290000	1	7	GGTTTA
1	300000	4	2	GGTTTA
1	310000	2	2	GGTTTA
1	320000	0	2	GGTTTA
1	330000	4	2	GGTTTA
1	340000	4	3	GGTTTA
1	350000	1	2	GGTTTA
1	360000	1	4	GGTTTA
1	370000	0	1	GGTTTA
1	380000	3	4	GGTTTA
1	390000	5	3	GGTTTA
1	400000	4	1	GGTTTA
1	410000	3	4	GGTTTA
1	420000	6	5	GGTTTA
1	430000	4	2	GGTTTA
1	440000	3	2	GGTTTA
1	450000	1	4	GGTTTA
1	460000	3	0	GGTTTA
1	470000	1	5	GGTTTA
1	480000	4	1	GGTTTA
1	490000	0	1	GGTTTA
1	500000	6	3	GGTTTA
1	510000	3	4	GGTTTA
1	520000	3	5	GGTTTA
1	530000	5	2	GGTTTA
1	540000	4	5	GGTTTA
1	550000	1	0	GGTTTA
1	560000	4	1	GGTTTA
1	570000	3	4	GGTTTA
1	580000	2	1	GGTTTA
1	590000	6	3	GGTTTA
1	600000	3	2	GGTTTA
1	610000	4	2	GGTTTA
1	620000	1	3	GGTTTA
1	630000	1	2	GGTTTA
1	640000	4	1	GGTTTA
1	650000	2	2	GGTTTA
1	660000	2	4	GGTTTA
1	670000	3	5	GGTTTA
1	680000	2	3	GGTTTA
1	690000	1	1	GGTTTA
1	700000	3	6	GGTTTA
1	710000	1	2	GGTTTA
1	720000	0	3	GGTTTA
1	730000	3	5	GGTTTA
1	740000	5	3	GGTTTA
1	750000	2	3	GGTTTA
1	760000	2	2	GGTTTA
1	770000	3	2	GGTTTA
1	780000	2	2	GGTTTA
1	790000	2	5	GGTTTA
1	800000	3	7	GGTTTA
1	810000	3	0	GGTTTA
1	820000	5	2	GGTTTA
1	830000	1	2	GGTTTA
1	840000	2	3	GGTTTA
1	850000	5	3	GGTTTA
1	860000	4	2	GGTTTA
1	870000	3	2	GGTTTA
1	880000	4	2	GGTTTA
1	890000	0	0	GGTTTA
1	900000	10	6	GGTTTA
1	910000	6	6	GGTTTA
1	920000	4	3	GGTTTA
1	930000	3	7	GGTTTA
1	940000	4	1	GGTTTA
1	950000	4	1	GGTTTA
1	960000	2	4	GGTTTA
1	970000	3	1	GGTTTA
1	980000	6	0	GGTTTA
1	990000	1	4	GGTTTA
1	1000000	3	5	GGTTTA
1	1010000	3	3	GGTTTA
1	1020000	7	2	GGTTTA
1	1030000	2	5	GGTTTA
1	1040000	2	5	GGTTTA
1	1050000	2	4	GGTTTA
1	1060000	2	0	GGTTTA
1	1070000	4	3	GGTTTA
1	1080000	4	2	GGTTTA
1	1090000	5	4	GGTTTA
1	1100000	1	1	GGTTTA
1	1110000	3	2	GGTTTA
1	1120000	3	2	GGTTTA
1	1130000	2	5	GGTTTA
1	1140000	3	1	GGTTTA
1	1150000	2	7	GGTTTA
1	1160000	5	2	GGTTTA
1	1170000	4	0	GGTTTA
1	1180000	4	0	GGTTTA
1	1190000	4	5	GGTTTA
1	1200000	2	1	GGTTTA
1	1210000	2	2	GGTTTA
1	1220000	2	0	GGTTTA
1	1230000	5	3	GGTTTA
1	1240000	5	3	GGTTTA
1	1250000	2	3	GGTTTA
1	1260000	0	2	GGTTTA
1	1270000	4	4	GGTTTA
1	1280000	3	4	GGTTTA
1	1290000	4	3	GGTTTA
1	1300000	6	3	GGTTTA
1	1310000	143	3	GGTTTA
1	1320000	139	0	GGTTTA
2	10000	2	2	GGTTTA
2	20000	3	3	GGTTTA
2	30000	3	1	GGTTTA
2	40000	2	7	GGTTTA
2	50000	1	0	GGTTTA
2	60000	2	4	GGTTTA
2	70000	6	1	GGTTTA
2	80000	2	3	GGTTTA
2	90000	0	1	GGTTTA
2	100000	3	1	GGTTTA
2	110000	4	1	GGTTTA
2	120000	5	1	GGTTTA
2	130000	3	1	GGTTTA
2	140000	1	3	GGTTTA
2	150000	2	2	GGTTTA
2	160000	3	1	GGTTTA
2	170000	1	3	GGTTTA
2	180000	6	0	GGTTTA
2	190000	2	4	GGTTTA
2	200000	2	1	GGTTTA
2	210000	3	2	GGTTTA
2	220000	1	2	GGTTTA
2	230000	2	3	GGTTTA
2	240000	3	2	GGTTTA
2	250000	4	6	GGTTTA
2	260000	4	1	GGTTTA
2	270000	2	3	GGTTTA
2	280000	3	2	GGTTTA
2	290000	1	5	GGTTTA
2	300000	7	1	GGTTTA
2	310000	1	5	GGTTTA
2	320000	3	3	GGTTTA
2	330000	1	3	GGTTTA
2	340000	2	6	GGTTTA
2	350000	3	0	GGTTTA
2	360000	3	4	GGTTTA
2	370000	2	4	GGTTTA
2	380000	3	2	GGTTTA
2	390000	2	4	GGTTTA
2	400000	6	2	GGTTTA
2	410000	6	1	GGTTTA
2	420000	3	5	GGTTTA
2	430000	2	4	GGTTTA
2	440000	3	3	GGTTTA
2	450000	3	2	GGTTTA
2	460000	3	4	GGTTTA
2	470000	2	4	GGTTTA
2	480000	5	0	GGTTTA
2	490000	2	3	GGTTTA
2	500000	4	2	GGTTTA
2	510000	3	0	GGTTTA
2	520000	4	1	GGTTTA
2	530000	3	3	GGTTTA
2	540000	6	4	GGTTTA
2	550000	0	4	GGTTTA
2	560000	6	8	GGTTTA
2	570000	4	6	GGTTTA
2	580000	3	6	GGTTTA
2	590000	1	3	GGTTTA
2	600000	2	5	GGTTTA
2	610000	2	0	GGTTTA
2	620000	3	5	GGTTTA
2	630000	5	2	GGTTTA
2	640000	5	2	GGTTTA
2	650000	6	1	GGTTTA
2	660000	1	1	GGTTTA
2	670000	3	2	GGTTTA
2	680000	4	6	GGTTTA
2	690000	2	1	GGTTTA
2	700000	0	6	GGTTTA
2	710000	4	4	GGTTTA
2	720000	6	3	GGTTTA
2	730000	1	4	GGTTTA
2	740000	2	4	GGTTTA
2	750000	4	3	GGTTTA
2	760000	4	5	GGTTTA
2	770000	5	1	GGTTTA
2	780000	5	3	GGTTTA
2	790000	1	2	GGTTTA
2	800000	0	4	GGTTTA
2	810000	2	2	GGTTTA
3	10000	0	212	GGTTTA
3	20000	6	5	GGTTTA
3	30000	1	5	GGTTTA
3	40000	5	6	GGTTTA
3	50000	5	2	GGTTTA
3	60000	2	2	GGTTTA
3	70000	5	1	GGTTTA
3	80000	2	3	GGTTTA
3	90000	3	3	GGTTTA
3	100000	2	1	GGTTTA
3	110000	2	1	GGTTTA
3	120000	2	3	GGTTTA
3	130000	2	4	GGTTTA
3	140000	0	4	GGTTTA
3	150000	1	3	GGTTTA
3	160000	2	5	GGTTTA
3	170000	3	2	GGTTTA
3	180000	4	1	GGTTTA
3	190000	5	3	GGTTTA
3	200000	2	4	GGTTTA
3	210000	1	3	GGTTTA
3	220000	1	2	GGTTTA
3	230000	7	0	GGTTTA
3	240000	2	3	GGTTTA
3	250000	6	5	GGTTTA
3	260000	3	5	GGTTTA
3	270000	5	2	GGTTTA
3	280000	1	7	GGTTTA
3	290000	8	2	GGTTTA
3	300000	3	2	GGTTTA
3	310000	3	0	GGTTTA
3	320000	3	6	GGTTTA
3	330000	6	2	GGTTTA
3	340000	5	1	GGTTTA
3	350000	4	2	GGTTTA
3	360000	0	1	GGTTTA
3	370000	2	2	GGTTTA
3	380000	4	2	GGTTTA
3	390000	7	2	GGTTTA
3	400000	3	2	GGTTTA
3	410000	3	3	GGTTTA
3	420000	3	2	GGTTTA
3	430000	2	5	GGTTTA
3	440000	5	3	GGTTTA
3	450000	3	2	GGTTTA
3	460000	2	1	GGTTTA
3	470000	8	4	GGTTTA
3	480000	2	1	GGTTTA
3	490000	1	3	GGTTTA
3	500000	1	4	GGTTTA
3	510000	5	6	GGTTTA
3	520000	2	5	GGTTTA
3	530000	3	1	GGTTTA
3	540000	3	2	GGTTTA
3	550000	6	4	GGTTTA
3	560000	3	3	GGTTTA
3	570000	5	3	GGTTTA
3	580000	5	3	GGTTTA
3	590000	3	1	GGTTTA
3	600000	1	5	GGTTTA
3	610000	4	4	GGTTTA
3	620000	1	6	GGTTTA
3	630000	2	1	GGTTTA
3	640000	3	2	GGTTTA
3	650000	3	3	GGTTTA
3	660000	1	0	GGTTTA
3	670000	8	5	GGTTTA
3	680000	2	1	GGTTTA
3	690000	3	3	GGTTTA
3	700000	4	3	GGTTTA
3	710000	2	2	GGTTTA
3	720000	1	2	GGTTTA
3	730000	2	2	GGTTTA
3	740000	1	1	GGTTTA
3	750000	3	1	GGTTTA
3	760000	6	4	GGTTTA
3	770000	4	11	GGTTTA
4	10000	1	11	GGTTTA
4	20000	2	4	GGTTTA
4	30000	3	3	GGTTTA
4	40000	4	2	GGTTTA
4	50000	4	2	GGTTTA
4	60000	4	2	GGTTTA
4	70000	4	1	GGTTTA
4	80000	4	1	GGTTTA
4	90000	7	4	GGTTTA
4	100000	2	3	GGTTTA
4	110000	0	7	GGTTTA
4	120000	2	5	GGTTTA
4	130000	3	3	GGTTTA
4	140000	6	3	GGTTTA
4	150000	1	0	GGTTTA
4	160000	3	2	GGTTTA
4	170000	1	7	GGTTTA
4	180000	5	2	GGTTTA
4	190000	4	6	GGTTTA
4	200000	6	3	GGTTTA
4	210000	2	4	GGTTTA
4	220000	5	2	GGTTTA
4	230000	3	3	GGTTTA
4	240000	3	2	GGTTTA
4	250000	10	5	GGTTTA
4	260000	6	3	GGTTTA
4	270000	5	3	GGTTTA
4	280000	5	2	GGTTTA
4	290000	1	4	GGTTTA
4	300000	0	4	GGTTTA
4	310000	2	3	GGTTTA
4	320000	7	5	GGTTTA
4	330000	1	4	GGTTTA
4	340000	3	2	GGTTTA
4	350000	2	0	GGTTTA
4	360000	7	3	GGTTTA
4	370000	6	1	GGTTTA
4	380000	5	4	GGTTTA
4	390000	3	2	GGTTTA
4	400000	3	3	GGTTTA
4	410000	3	0	GGTTTA
4	420000	1	3	GGTTTA
4	430000	0	3	GGTTTA
4	440000	2	1	GGTTTA
4	450000	5	2	GGTTTA
4	460000	1	5	GGTTTA
4	470000	4	3	GGTTTA
4	480000	0	2	GGTTTA
4	490000	2	3	GGTTTA
4	500000	3	4	GGTTTA
4	510000	2	4	GGTTTA
4	520000	4	4	GGTTTA
4	530000	4	2	GGTTTA
4	540000	5	3	GGTTTA
4	550000	4	6	GGTTTA
4	560000	4	7	GGTTTA
4	570000	3	5	GGTTTA
4	580000	0	4	GGTTTA
4	590000	5	1	GGTTTA
4	600000	4	3	GGTTTA
4	610000	2	4	GGTTTA
4	620000	0	1	GGTTTA
5	10000	1	2	GGTTTA
5	20000	6	8	GGTTTA
5	30000	6	1	GGTTTA
5	40000	2	2	GGTTTA
5	50000	5	3	GGTTTA
5	60000	4	4	GGTTTA
5	70000	2	2	GGTTTA
5	80000	1	2	GGTTTA
5	90000	4	3	GGTTTA
5	100000	3	1	GGTTTA
5	110000	5	3	GGTTTA
5	120000	2	0	GGTTTA
5	130000	2	2	GGTTTA
5	140000	2	0	GGTTTA
5	150000	2	6	GGTTTA
5	160000	5	1	GGTTTA
5	170000	3	3	GGTTTA
5	180000	6	4	GGTTTA
5	190000	2	2	GGTTTA
5	200000	1	2	GGTTTA
5	210000	4	5	GGTTTA
5	220000	3	2	GGTTTA
5	230000	2	4	GGTTTA
5	240000	1	6	GGTTTA
5	250000	2	2	GGTTTA
5	260000	3	3	GGTTTA
5	270000	3	3	GGTTTA
5	280000	2	5	GGTTTA
5	290000	4	2	GGTTTA
5	300000	2	4	GGTTTA
5	310000	0	7	GGTTTA
5	320000	1	4	GGTTTA
5	330000	2	1	GGTTTA
5	340000	4	0	GGTTTA
5	350000	6	1	GGTTTA
5	360000	5	4	GGTTTA
5	370000	3	4	GGTTTA
5	380000	4	2	GGTTTA
5	390000	7	7	GGTTTA
5	400000	1	1	GGTTTA
5	410000	0	7	GGTTTA
5	420000	4	1	GGTTTA
5	430000	1	1	GGTTTA
5	440000	2	6	GGTTTA
5	450000	2	7	GGTTTA
5	460000	1	2	GGTTTA
5	470000	2	0	GGTTTA
5	480000	0	3	GGTTTA
5	490000	1	0	GGTTTA
5	500000	1	4	GGTTTA
5	510000	6	2	GGTTTA
5	520000	3	6	GGTTTA
5	530000	3	1	GGTTTA
5	540000	2	3	GGTTTA
5	550000	3	2	GGTTTA
5	560000	4	0	GGTTTA
5	570000	1	0	GGTTTA
5	580000	3	3	GGTTTA
5	590000	7	4	GGTTTA
5	600000	1	2	GGTTTA
5	610000	0	1	GGTTTA
6	10000	7	7	GGTTTA
6	20000	1	1	GGTTTA
6	30000	2	2	GGTTTA
6	40000	1	1	GGTTTA
6	50000	5	2	GGTTTA
6	60000	2	0	GGTTTA
6	70000	2	4	GGTTTA
6	80000	3	4	GGTTTA
6	90000	6	4	GGTTTA
6	100000	2	0	GGTTTA
6	110000	0	0	GGTTTA
6	120000	3	3	GGTTTA
6	130000	2	3	GGTTTA
6	140000	3	3	GGTTTA
6	150000	1	4	GGTTTA
6	160000	1	1	GGTTTA
6	170000	3	1	GGTTTA
6	180000	0	3	GGTTTA
6	190000	2	8	GGTTTA
6	200000	3	5	GGTTTA
6	210000	2	4	GGTTTA
6	220000	4	1	GGTTTA
6	230000	2	5	GGTTTA
6	240000	2	3	GGTTTA
6	250000	3	2	GGTTTA
6	260000	4	2	GGTTTA
6	270000	4	5	GGTTTA
6	280000	2	2	GGTTTA
6	290000	3	5	GGTTTA
6	300000	3	4	GGTTTA
6	310000	6	4	GGTTTA
6	320000	5	1	GGTTTA
6	330000	1	4	GGTTTA
6	340000	2	4	GGTTTA
6	350000	2	5	GGTTTA
6	360000	5	5	GGTTTA
6	370000	2	4	GGTTTA
6	380000	4	5	GGTTTA
6	390000	6	3	GGTTTA
6	400000	6	4	GGTTTA
6	410000	5	3	GGTTTA
6	420000	1	3	GGTTTA
6	430000	2	2	GGTTTA
6	440000	1	5	GGTTTA
6	450000	5	4	GGTTTA
6	460000	2	2	GGTTTA
6	470000	2	1	GGTTTA
6	480000	4	2	GGTTTA
6	490000	0	1	GGTTTA
6	500000	6	2	GGTTTA
6	510000	2	0	GGTTTA
6	520000	3	2	GGTTTA
6	530000	3	1	GGTTTA
6	540000	4	4	GGTTTA
6	550000	2	2	GGTTTA
7	10000	1	2	GGTTTA
7	20000	2	2	GGTTTA
7	30000	6	4	GGTTTA
7	40000	3	4	GGTTTA
7	50000	4	3	GGTTTA
7	60000	3	0	GGTTTA
7	70000	3	4	GGTTTA
7	80000	2	9	GGTTTA
7	90000	1	6	GGTTTA
7	100000	4	1	GGTTTA
7	110000	1	5	GGTTTA
7	120000	2	1	GGTTTA
7	130000	1	1	GGTTTA
7	140000	3	3	GGTTTA
7	150000	2	4	GGTTTA
7	160000	4	2	GGTTTA
7	170000	2	1	GGTTTA
7	180000	2	4	GGTTTA
7	190000	4	1	GGTTTA
7	200000	4	5	GGTTTA
7	210000	1	2	GGTTTA
7	220000	1	3	GGTTTA
7	230000	3	3	GGTTTA
7	240000	4	2	GGTTTA
7	250000	6	1	GGTTTA
7	260000	2	2	GGTTTA
7	270000	3	2	GGTTTA
7	280000	1	2	GGTTTA
7	290000	3	2	GGTTTA
7	300000	6	5	GGTTTA
7	310000	2	2	GGTTTA
7	320000	1	3	GGTTTA
7	330000	3	5	GGTTTA
7	340000	4	3	GGTTTA
7	350000	1	1	GGTTTA
7	360000	4	1	GGTTTA
7	370000	3	2	GGTTTA
7	380000	4	4	GGTTTA
7	390000	6	3	GGTTTA
7	400000	6	2	GGTTTA
7	410000	2	6	GGTTTA
7	420000	2	5	GGTTTA
7	430000	3	4	GGTTTA
7	440000	6	3	GGTTTA
7	450000	3	5	GGTTTA
7	460000	2	3	GGTTTA
7	470000	5	4	GGTTTA
7	480000	3	2	GGTTTA
7	490000	4	3	GGTTTA
7	500000	2	2	GGTTTA
7	510000	6	7	GGTTTA
7	520000	5	3	GGTTTA
7	530000	2	0	GGTTTA
8	10000	5	4	GGTTTA
8	20000	3	2	GGTTTA
8	30000	3	4	GGTTTA
8	40000	1	1	GGTTTA
8	50000	4	2	GGTTTA
8	60000	4	2	GGTTTA
8	70000	5	1	GGTTTA
8	80000	4	2	GGTTTA
8	90000	2	6	GGTTTA
8	100000	4	2	GGTTTA
8	110000	1	1	GGTTTA
8	120000	2	1	GGTTTA
8	130000	6	1	GGTTTA
8	140000	0	3	GGTTTA
8	150000	3	5	GGTTTA
8	160000	5	4	GGTTTA
8	170000	4	3	GGTTTA
8	180000	3	2	GGTTTA
8	190000	2	6	GGTTTA
8	200000	3	2	GGTTTA
8	210000	3	4	GGTTTA
8	220000	1	2	GGTTTA
8	230000	3	1	GGTTTA
8	240000	5	4	GGTTTA
8	250000	0	3	GGTTTA
8	260000	5	4	GGTTTA
8	270000	4	8	GGTTTA
8	280000	2	3	GGTTTA
8	290000	7	2	GGTTTA
8	300000	5	4	GGTTTA
8	310000	8	1	GGTTTA
8	320000	9	4	GGTTTA
8	330000	5	1	GGTTTA
8	340000	2	1	GGTTTA
8	350000	1	3	GGTTTA
8	360000	5	4	GGTTTA
8	370000	5	1	GGTTTA
8	380000	2	4	GGTTTA
8	390000	2	4	GGTTTA
8	400000	2	3	GGTTTA
8	410000	2	1	GGTTTA
8	420000	0	2	GGTTTA
8	430000	5	3	GGTTTA
8	440000	2	2	GGTTTA
8	450000	218	0	GGTTTA
9	10000	3	5	GGTTTA
9	20000	4	2	GGTTTA
9	30000	0	5	GGTTTA
9	40000	3	7	GGTTTA
9	50000	2	4	GGTTTA
9	60000	2	6	GGTTTA
9	70000	2	2	GGTTTA
9	80000	3	0	GGTTTA
9	90000	5	3	GGTTTA
9	100000	3	1	GGTTTA
9	110000	3	7	GGTTTA
9	120000	2	4	GGTTTA
9	130000	1	9	GGTTTA
9	140000	4	3	GGTTTA
9	150000	7	2	GGTTTA
9	160000	4	5	GGTTTA
9	170000	1	1	GGTTTA
9	180000	2	4	GGTTTA
9	190000	3	1	GGTTTA
9	200000	3	4	GGTTTA
9	210000	3	2	GGTTTA
9	220000	2	2	GGTTTA
9	230000	1	5	GGTTTA
9	240000	4	0	GGTTTA
9	250000	5	3	GGTTTA
9	260000	4	3	GGTTTA
9	270000	4	4	GGTTTA
9	280000	6	6	GGTTTA
9	290000	2	2	GGTTTA
9	300000	7	4	GGTTTA
9	310000	2	2	GGTTTA
9	320000	6	3	GGTTTA
9	330000	1	3	GGTTTA
9	340000	4	1	GGTTTA
9	350000	2	7	GGTTTA
9	360000	3	4	GGTTTA
9	370000	6	5	GGTTTA
9	380000	3	0	GGTTTA
9	390000	1	2	GGTTTA
9	400000	6	4	GGTTTA
9	410000	6	5	GGTTTA
9	420000	1	2	GGTTTA
9	430000	0	0	GGTTTA
10	10000	3	6	GGTTTA
10	20000	4	5	GGTTTA
10	30000	4	2	GGTTTA
10	40000	0	2	GGTTTA
10	50000	1	4	GGTTTA
10	60000	2	3	GGTTTA
10	70000	1	2	GGTTTA
10	80000	2	4	GGTTTA
10	90000	5	2	GGTTTA
10	100000	4	2	GGTTTA
10	110000	4	1	GGTTTA
10	120000	5	3	GGTTTA
10	130000	3	3	GGTTTA
10	140000	4	4	GGTTTA
10	150000	3	6	GGTTTA
10	160000	1	3	GGTTTA
10	170000	3	0	GGTTTA
10	180000	3	1	GGTTTA
10	190000	7	1	GGTTTA
10	200000	1	1	GGTTTA
10	210000	2	1	GGTTTA
10	220000	1	1	GGTTTA
10	230000	3	4	GGTTTA
10	240000	2	5	GGTTTA
10	250000	0	5	GGTTTA
10	260000	3	6	GGTTTA
10	270000	3	7	GGTTTA
10	280000	2	3	GGTTTA
10	290000	10	1	GGTTTA
10	300000	4	3	GGTTTA
10	310000	5	3	GGTTTA
11	10000	1	19	GGTTTA
11	20000	4	2	GGTTTA
11	30000	1	4	GGTTTA
11	40000	1	5	GGTTTA
11	50000	4	2	GGTTTA
11	60000	4	5	GGTTTA
11	70000	0	1	GGTTTA
11	80000	6	6	GGTTTA
11	90000	0	3	GGTTTA
11	100000	2	2	GGTTTA
11	110000	5	0	GGTTTA
11	120000	1	4	GGTTTA
11	130000	5	3	GGTTTA
11	140000	0	2	GGTTTA
11	150000	4	3	GGTTTA
11	160000	5	1	GGTTTA
11	170000	6	3	GGTTTA
11	180000	3	5	GGTTTA
11	190000	2	5	GGTTTA
11	200000	6	4	GGTTTA
11	210000	3	2	GGTTTA
11	220000	1	2	GGTTTA
11	230000	3	3	GGTTTA
11	240000	2	2	GGTTTA
11	250000	3	2	GGTTTA
11	260000	1	3	GGTTTA
11	270000	1	0	GGTTTA
11	280000	1	8	GGTTTA
11	290000	4	7	GGTTTA
11	300000	3	2	GGTTTA
12	10000	1	4	GGTTTA
12	20000	4	4	GGTTTA
12	30000	1	2	GGTTTA
12	40000	1	3	GGTTTA
12	50000	2	5	GGTTTA
12	60000	3	4	GGTTTA
12	70000	3	8	GGTTTA
12	80000	3	3	GGTTTA
12	90000	2	3	GGTTTA
12	100000	2	2	GGTTTA
12	110000	2	3	GGTTTA
12	120000	2	5	GGTTTA
12	130000	4	4	GGTTTA
12	140000	0	2	GGTTTA
12	150000	4	8	GGTTTA
12	160000	4	6	GGTTTA
12	170000	3	5	GGTTTA
12	180000	3	3	GGTTTA
12	190000	6	0	GGTTTA
12	200000	1	5	GGTTTA
12	210000	1	4	GGTTTA
12	220000	0	2	GGTTTA
12	230000	4	3	GGTTTA
12	240000	2	4	GGTTTA
12	250000	5	3	GGTTTA
12	260000	4	5	GGTTTA
12	270000	6	1	GGTTTA
12	280000	2	4	GGTTTA
12	290000	4	1	GGTTTA
12	300000	2	1	GGTTTA
13	10000	4	4	GGTTTA
13	20000	4	3	GGTTTA
13	30000	3	2	GGTTTA
13	40000	2	4	GGTTTA
13	50000	1	7	GGTTTA
13	60000	5	6	GGTTTA
13	70000	1	5	GGTTTA
13	80000	6	4	GGTTTA
13	90000	5	4	GGTTTA
13	100000	2	4	GGTTTA
13	110000	4	2	GGTTTA
13	120000	3	3	GGTTTA
13	130000	3	2	GGTTTA
13	140000	2	3	GGTTTA
13	150000	3	3	GGTTTA
13	160000	1	2	GGTTTA
13	170000	6	3	GGTTTA
13	180000	1	3	GGTTTA
13	190000	2	4	GGTTTA
13	200000	2	3	GGTTTA
13	210000	3	5	GGTTTA
13	220000	1	4	GGTTTA
13	230000	3	6	GGTTTA
13	240000	4	4	GGTTTA
13	250000	3	1	GGTTTA
13	260000	3	2	GGTTTA
13	270000	3	4	GGTTTA
13	280000	0	1	GGTTTA
13	290000	3	4	GGTTTA
13	300000	0	0	GGTTTA
14	10000	2	2	GGTTTA
14	20000	2	4	GGTTTA
14	30000	1	2	GGTTTA
14	40000	7	4	GGTTTA
14	50000	1	3	GGTTTA
14	60000	4	3	GGTTTA
14	70000	6	0	GGTTTA
14	80000	4	1	GGTTTA
14	90000	8	2	GGTTTA
14	100000	3	5	GGTTTA
14	110000	5	4	GGTTTA
14	120000	3	2	GGTTTA
14	130000	1	0	GGTTTA
14	140000	4	2	GGTTTA
14	150000	2	3	GGTTTA
14	160000	4	3	GGTTTA
14	170000	1	5	GGTTTA
14	180000	2	1	GGTTTA
14	190000	4	7	GGTTTA
14	200000	6	2	GGTTTA
14	210000	3	2	GGTTTA
14	220000	5	1	GGTTTA
14	230000	3	2	GGTTTA
14	240000	4	6	GGTTTA
14	250000	5	5	GGTTTA
14	260000	1	2	GGTTTA
15	10000	4	2	GGTTTA
15	20000	2	3	GGTTTA
15	30000	0	1	GGTTTA
15	40000	4	0	GGTTTA
15	50000	1	3	GGTTTA
15	60000	1	4	GGTTTA
15	70000	3	3	GGTTTA
15	80000	2	2	GGTTTA
15	90000	4	2	GGTTTA
15	100000	5	1	GGTTTA
15	110000	1	3	GGTTTA
15	120000	2	4	GGTTTA
15	130000	2	2	GGTTTA
15	140000	5	2	GGTTTA
15	150000	3	1	GGTTTA
15	160000	2	1	GGTTTA
15	170000	1	2	GGTTTA
15	180000	3	1	GGTTTA
15	190000	4	2	GGTTTA
15	200000	2	2	GGTTTA
15	210000	6	3	GGTTTA
15	220000	3	6	GGTTTA
15	230000	1	7	GGTTTA
15	240000	3	2	GGTTTA
15	250000	4	3	GGTTTA
15	260000	0	0	GGTTTA
16	10000	6	3	GGTTTA
16	20000	1	3	GGTTTA
16	30000	7	3	GGTTTA
16	40000	7	3	GGTTTA
16	50000	1	4	GGTTTA
16	60000	6	9	GGTTTA
16	70000	4	2	GGTTTA
16	80000	4	1	GGTTTA
16	90000	4	2	GGTTTA
16	100000	6	2	GGTTTA
16	110000	2	5	GGTTTA
16	120000	1	2	GGTTTA
16	130000	3	5	GGTTTA
16	140000	7	1	GGTTTA
16	150000	0	1	GGTTTA
16	160000	0	3	GGTTTA
16	170000	2	3	GGTTTA
16	180000	0	4	GGTTTA
16	190000	6	2	GGTTTA
16	200000	5	2	GGTTTA
16	210000	5	3	GGTTTA
16	220000	0	0	GGTTTA
17	10000	3	2	GGTTTA
17	20000	2	6	GGTTTA
17	30000	1	1	GGTTTA
17	40000	5	1	GGTTTA
17	50000	1	5	GGTTTA
17	60000	2	0	GGTTTA
17	70000	4	4	GGTTTA
17	80000	3	4	GGTTTA
17	90000	1	4	GGTTTA
17	100000	2	5	GGTTTA
17	110000	1	3	GGTTTA
17	120000	3	4	GGTTTA
17	130000	3	5	GGTTTA
17	140000	2	2	GGTTTA
17	150000	1	2	GGTTTA
17	160000	2	2	GGTTTA
18	10000	3	2	GGTTTA
18	20000	3	0	GGTTTA
18	30000	4	1	GGTTTA
18	40000	4	4	GGTTTA
18	50000	3	2	GGTTTA
18	60000	3	3	GGTTTA
18	70000	1	2	GGTTTA
18	80000	2	4	GGTTTA
18	90000	1	4	GGTTTA
18	100000	3	3	GGTTTA
18	110000	3	2	GGTTTA
18	120000	1	5	GGTTTA
18	130000	1	3	GGTTTA
18	140000	5	3	GGTTTA
19	10000	3	3	GGTTTA
19	20000	5	2	GGTTTA
19	30000	3	7	GGTTTA
19	40000	2	2	GGTTTA
19	50000	2	3	GGTTTA
19	60000	1	7	GGTTTA
19	70000	2	2	GGTTTA
19	80000	4	2	GGTTTA
19	90000	5	5	GGTTTA
19	100000	1	2	GGTTTA
19	110000	3	2	GGTTTA
19	120000	5	2	GGTTTA
19	130000	3	1	GGTTTA
20	10000	3	5	GGTTTA
20	20000	3	3	GGTTTA
20	30000	5	2	GGTTTA
20	40000	2	0	GGTTTA
20	50000	3	5	GGTTTA
20	60000	3	4	GGTTTA
20	70000	3	1	GGTTTA
20	80000	2	2	GGTTTA
20	90000	6	6	GGTTTA
20	100000	5	5	GGTTTA
20	110000	2	3	GGTTTA
20	120000	3	4	GGTTTA
20	130000	1	2	GGTTTA
21	10000	1	4	GGTTTA
21	20000	1	10	GGTTTA
21	30000	4	3	GGTTTA
21	40000	1	0	GGTTTA
21	50000	1	0	GGTTTA
21	60000	3	5	GGTTTA
21	70000	2	2	GGTTTA
21	80000	4	3	GGTTTA
21	90000	3	2	GGTTTA
21	100000	4	7	GGTTTA
21	110000	2	3	GGTTTA
21	120000	3	0	GGTTTA
21	130000	0	0	GGTTTA
22	10000	1	148	GGTTTA
22	20000	1	1	GGTTTA
22	30000	5	0	GGTTTA
22	40000	5	3	GGTTTA
22	50000	7	2	GGTTTA
22	60000	3	3	GGTTTA
22	70000	2	2	GGTTTA
22	80000	4	3	GGTTTA
22	90000	1	4	GGTTTA
22	100000	1	4	GGTTTA
22	110000	4	5	GGTTTA
22	120000	1	4	GGTTTA
23	10000	2	2	GGTTTA
23	20000	0	3	GGTTTA
23	30000	2	3	GGTTTA
23	40000	3	3	GGTTTA
23	50000	2	2	GGTTTA
23	60000	1	3	GGTTTA
23	70000	3	2	GGTTTA
23	80000	2	5	GGTTTA
23	90000	3	2	GGTTTA
23	100000	22	5	GGTTTA
23	110000	71	0	GGTTTA
24	10000	1	4	GGTTTA
24	20000	4	1	GGTTTA
24	30000	3	4	GGTTTA
24	40000	3	4	GGTTTA
24	50000	5	2	GGTTTA
24	60000	0	7	GGTTTA
24	70000	2	2	GGTTTA
24	80000	67	1	GGTTTA
25	10000	2	3	GGTTTA
25	20000	4	1	GGTTTA
25	30000	4	0	GGTTTA
25	40000	3	1	GGTTTA
25	50000	1	2	GGTTTA
25	60000	4	3	GGTTTA
26	10000	1	0	GGTTTA
26	20000	4	2	GGTTTA
26	30000	5	6	GGTTTA
26	40000	1	1	GGTTTA
27	10000	0	12	GGTTTA
27	20000	4	2	GGTTTA
27	30000	3	7	GGTTTA
27	40000	0	0	GGTTTA
28	10000	4	3	GGTTTA
28	20000	4	3	GGTTTA
28	30000	0	0	GGTTTA
29	10000	1	134	GGTTTA
29	20000	2	4	GGTTTA
30	10000	4	4	GGTTTA
30	20000	3	1	GGTTTA
31	10000	3	5	GGTTTA
31	20000	1	0	GGTTTA
32	10000	3	1	GGTTTA
33	10000	0	1	GGTTTA
34	10000	3	1	GGTTTA
35	10000	2	2	GGTTTA
36	10000	5	0	GGTTTA
37	10000	2	0	GGTTTA
38	10000	1	0	GGTTTA
39	10000	4	0	GGTTTA
40	10000	0	0	GGTTTA
41	10000	0	0	GGTTTA
42	10000	0	1	GGTTTA
43	10000	1	2	GGTTTA
44	10000	0	0	GGTTTA
45	10000	0	0	GGTTTA
46	10000	0	0	GGTTTA
47	10000	0	0	GGTTTA
48	10000	1	0	GGTTTA
49	10000	0	0	GGTTTA
50	10000	1	0	GGTTTA
51	10000	0	0	GGTTTA
52	10000	0	0	GGTTTA
53	10000	0	2	GGTTTA
54	10000	0	0	GGTTTA
55	10000	0	0	GGTTTA
56	10000	0	0	GGTTTA
57	10000	1	0	GGTTTA
58	10000	2	1	GGTTTA
59	10000	0	1	GGTTTA
60	10000	0	0	GGTTTA
61	10000	0	0	GGTTTA
62	10000	0	1	GGTTTA
63	10000	0	0	GGTTTA
64	10000	0	0	GGTTTA
65	10000	0	0	GGTTTA
66	10000	0	1	GGTTTA
67	10000	0	0	GGTTTA
68	10000	0	0	GGTTTA
69	10000	0	0	GGTTTA
70	10000	1	0	GGTTTA
71	10000	0	0	GGTTTA
72	10000	0	0	GGTTTA
73	10000	0	0	GGTTTA
74	10000	0	0	GGTTTA
75	10000	0	0	GGTTTA
76	10000	0	0	GGTTTA
77	10000	1	0	GGTTTA
78	10000	0	0	GGTTTA
79	10000	0	0	GGTTTA
80	10000	0	0	GGTTTA
81	10000	0	0	GGTTTA
82	10000	0	0	GGTTTA
83	10000	0	0	GGTTTA
84	10000	0	1	GGTTTA
85	10000	0	0	GGTTTA
86	10000	0	0	GGTTTA
87	10000	0	0	GGTTTA
88	10000	0	0	GGTTTA
89	10000	0	0	GGTTTA
90	10000	0	0	GGTTTA
