# Supplementary material for: The genome sequence of the gastric gland parasite, Cryptosporidium proliferans
Source: iScience. 2026 Apr 6;29(5):115597. doi: 10.1016/j.isci.2026.115597 (PMC13125899; doi:10.1016/j.isci.2026.115597)
Supplement: Table S6. Telomeric repeat analysis of the C. muris genome — Summary of detected telomeric repeats and their distribution across contigs in the C. muris assembly. [file mmc7.xlsx]

## Sheet: Sheet1
contig_id	window	forward_repeat_number	reverse_repeat_number	telomeric_repeat
DS989726	10000	2	2	GGTTTA
DS989726	20000	3	5	GGTTTA
DS989726	30000	1	1	GGTTTA
DS989726	40000	2	1	GGTTTA
DS989726	50000	3	3	GGTTTA
DS989726	60000	2	2	GGTTTA
DS989726	70000	5	1	GGTTTA
DS989726	80000	1	4	GGTTTA
DS989726	90000	4	6	GGTTTA
DS989726	100000	2	1	GGTTTA
DS989726	110000	2	2	GGTTTA
DS989726	120000	1	5	GGTTTA
DS989726	130000	2	6	GGTTTA
DS989726	140000	2	7	GGTTTA
DS989726	150000	3	4	GGTTTA
DS989726	160000	4	10	GGTTTA
DS989726	170000	1	1	GGTTTA
DS989726	180000	6	4	GGTTTA
DS989726	190000	2	5	GGTTTA
DS989726	200000	6	0	GGTTTA
DS989726	210000	3	4	GGTTTA
DS989726	220000	3	3	GGTTTA
DS989726	230000	2	2	GGTTTA
DS989726	240000	4	4	GGTTTA
DS989726	250000	1	3	GGTTTA
DS989726	260000	7	3	GGTTTA
DS989726	270000	1	3	GGTTTA
DS989726	280000	5	4	GGTTTA
DS989726	290000	3	5	GGTTTA
DS989726	300000	4	2	GGTTTA
DS989726	310000	3	1	GGTTTA
DS989726	320000	1	7	GGTTTA
DS989726	330000	1	2	GGTTTA
DS989726	340000	0	0	GGTTTA
DS989726	350000	4	4	GGTTTA
DS989726	360000	7	0	GGTTTA
DS989726	370000	1	3	GGTTTA
DS989726	380000	1	6	GGTTTA
DS989726	390000	3	4	GGTTTA
DS989726	400000	2	5	GGTTTA
DS989726	410000	1	2	GGTTTA
DS989726	420000	5	3	GGTTTA
DS989726	430000	2	2	GGTTTA
DS989726	440000	3	4	GGTTTA
DS989726	450000	4	4	GGTTTA
DS989726	460000	7	4	GGTTTA
DS989726	470000	4	5	GGTTTA
DS989726	480000	1	3	GGTTTA
DS989726	490000	4	4	GGTTTA
DS989726	500000	1	5	GGTTTA
DS989726	510000	3	3	GGTTTA
DS989726	520000	5	5	GGTTTA
DS989726	530000	1	1	GGTTTA
DS989726	540000	6	1	GGTTTA
DS989726	550000	2	6	GGTTTA
DS989726	560000	4	2	GGTTTA
DS989726	570000	1	4	GGTTTA
DS989726	580000	1	2	GGTTTA
DS989726	590000	1	3	GGTTTA
DS989726	600000	5	4	GGTTTA
DS989726	610000	4	7	GGTTTA
DS989726	620000	2	7	GGTTTA
DS989726	630000	1	7	GGTTTA
DS989726	640000	1	4	GGTTTA
DS989726	650000	2	2	GGTTTA
DS989726	660000	4	2	GGTTTA
DS989726	670000	2	6	GGTTTA
DS989726	680000	3	1	GGTTTA
DS989726	690000	3	3	GGTTTA
DS989726	700000	2	2	GGTTTA
DS989726	710000	1	1	GGTTTA
DS989726	720000	4	3	GGTTTA
DS989726	730000	4	3	GGTTTA
DS989726	740000	4	4	GGTTTA
DS989726	750000	4	3	GGTTTA
DS989726	760000	4	0	GGTTTA
DS989726	770000	2	4	GGTTTA
DS989726	780000	2	12	GGTTTA
DS989726	790000	1	2	GGTTTA
DS989726	800000	4	2	GGTTTA
DS989726	810000	0	4	GGTTTA
DS989726	820000	1	2	GGTTTA
DS989726	830000	1	1	GGTTTA
DS989726	840000	3	3	GGTTTA
DS989726	850000	4	5	GGTTTA
DS989726	860000	3	1	GGTTTA
DS989726	870000	2	1	GGTTTA
DS989726	880000	2	5	GGTTTA
DS989726	890000	4	1	GGTTTA
DS989726	900000	4	6	GGTTTA
DS989726	910000	1	1	GGTTTA
DS989726	920000	2	3	GGTTTA
DS989726	930000	3	4	GGTTTA
DS989726	940000	4	2	GGTTTA
DS989726	950000	6	1	GGTTTA
DS989726	960000	2	2	GGTTTA
DS989726	970000	5	1	GGTTTA
DS989726	980000	0	2	GGTTTA
DS989726	990000	2	2	GGTTTA
DS989726	1000000	7	3	GGTTTA
DS989726	1010000	1	2	GGTTTA
DS989726	1020000	1	4	GGTTTA
DS989726	1030000	3	7	GGTTTA
DS989726	1040000	4	2	GGTTTA
DS989726	1050000	2	1	GGTTTA
DS989726	1060000	4	2	GGTTTA
DS989726	1070000	3	2	GGTTTA
DS989726	1080000	5	6	GGTTTA
DS989726	1090000	4	3	GGTTTA
DS989726	1100000	7	2	GGTTTA
DS989726	1110000	2	7	GGTTTA
DS989726	1120000	3	5	GGTTTA
DS989726	1130000	1	3	GGTTTA
DS989726	1140000	6	4	GGTTTA
DS989726	1150000	3	4	GGTTTA
DS989726	1160000	4	3	GGTTTA
DS989726	1170000	5	3	GGTTTA
DS989726	1180000	4	1	GGTTTA
DS989726	1190000	4	3	GGTTTA
DS989726	1200000	3	2	GGTTTA
DS989726	1210000	4	7	GGTTTA
DS989726	1220000	3	3	GGTTTA
DS989726	1230000	3	3	GGTTTA
DS989726	1240000	2	5	GGTTTA
DS989726	1250000	2	4	GGTTTA
DS989726	1260000	5	4	GGTTTA
DS989726	1270000	2	2	GGTTTA
DS989726	1280000	3	2	GGTTTA
DS989726	1290000	3	7	GGTTTA
DS989726	1300000	1	2	GGTTTA
DS989726	1310000	4	6	GGTTTA
DS989726	1320000	1	4	GGTTTA
DS989726	1324930	2	1	GGTTTA
DS989727	10000	3	9	GGTTTA
DS989727	20000	4	1	GGTTTA
DS989727	30000	4	2	GGTTTA
DS989727	40000	3	5	GGTTTA
DS989727	50000	2	3	GGTTTA
DS989727	60000	3	5	GGTTTA
DS989727	70000	3	3	GGTTTA
DS989727	80000	3	2	GGTTTA
DS989727	90000	3	6	GGTTTA
DS989727	100000	0	5	GGTTTA
DS989727	110000	1	5	GGTTTA
DS989727	120000	3	0	GGTTTA
DS989727	130000	4	2	GGTTTA
DS989727	140000	3	3	GGTTTA
DS989727	150000	1	5	GGTTTA
DS989727	160000	2	1	GGTTTA
DS989727	170000	2	1	GGTTTA
DS989727	180000	0	4	GGTTTA
DS989727	190000	2	2	GGTTTA
DS989727	200000	4	1	GGTTTA
DS989727	210000	4	1	GGTTTA
DS989727	220000	5	2	GGTTTA
DS989727	230000	4	2	GGTTTA
DS989727	240000	2	1	GGTTTA
DS989727	250000	6	3	GGTTTA
DS989727	260000	1	2	GGTTTA
DS989727	270000	4	2	GGTTTA
DS989727	280000	2	3	GGTTTA
DS989727	290000	1	6	GGTTTA
DS989727	300000	3	1	GGTTTA
DS989727	310000	2	3	GGTTTA
DS989727	320000	0	1	GGTTTA
DS989727	330000	5	2	GGTTTA
DS989727	340000	5	3	GGTTTA
DS989727	350000	1	4	GGTTTA
DS989727	360000	1	3	GGTTTA
DS989727	370000	1	3	GGTTTA
DS989727	380000	3	4	GGTTTA
DS989727	390000	6	1	GGTTTA
DS989727	400000	3	2	GGTTTA
DS989727	410000	4	5	GGTTTA
DS989727	420000	6	4	GGTTTA
DS989727	430000	0	3	GGTTTA
DS989727	440000	3	2	GGTTTA
DS989727	450000	1	6	GGTTTA
DS989727	460000	3	0	GGTTTA
DS989727	470000	1	5	GGTTTA
DS989727	480000	3	1	GGTTTA
DS989727	490000	1	1	GGTTTA
DS989727	500000	6	2	GGTTTA
DS989727	510000	3	6	GGTTTA
DS989727	520000	1	4	GGTTTA
DS989727	530000	4	1	GGTTTA
DS989727	540000	3	5	GGTTTA
DS989727	550000	1	0	GGTTTA
DS989727	560000	5	0	GGTTTA
DS989727	570000	3	3	GGTTTA
DS989727	580000	5	2	GGTTTA
DS989727	590000	3	4	GGTTTA
DS989727	600000	4	2	GGTTTA
DS989727	610000	3	3	GGTTTA
DS989727	620000	1	1	GGTTTA
DS989727	630000	1	3	GGTTTA
DS989727	640000	4	1	GGTTTA
DS989727	650000	2	3	GGTTTA
DS989727	660000	2	6	GGTTTA
DS989727	670000	3	2	GGTTTA
DS989727	680000	2	3	GGTTTA
DS989727	690000	1	2	GGTTTA
DS989727	700000	3	6	GGTTTA
DS989727	710000	1	1	GGTTTA
DS989727	720000	0	4	GGTTTA
DS989727	730000	4	4	GGTTTA
DS989727	740000	3	2	GGTTTA
DS989727	750000	1	4	GGTTTA
DS989727	760000	2	1	GGTTTA
DS989727	770000	4	2	GGTTTA
DS989727	780000	2	2	GGTTTA
DS989727	790000	1	5	GGTTTA
DS989727	800000	4	7	GGTTTA
DS989727	810000	2	0	GGTTTA
DS989727	820000	5	2	GGTTTA
DS989727	830000	2	2	GGTTTA
DS989727	840000	1	4	GGTTTA
DS989727	850000	5	3	GGTTTA
DS989727	860000	6	1	GGTTTA
DS989727	870000	2	2	GGTTTA
DS989727	880000	4	2	GGTTTA
DS989727	890000	3	1	GGTTTA
DS989727	900000	10	6	GGTTTA
DS989727	910000	3	7	GGTTTA
DS989727	920000	5	3	GGTTTA
DS989727	930000	4	6	GGTTTA
DS989727	940000	4	1	GGTTTA
DS989727	950000	4	1	GGTTTA
DS989727	960000	1	4	GGTTTA
DS989727	970000	4	3	GGTTTA
DS989727	980000	7	2	GGTTTA
DS989727	990000	2	2	GGTTTA
DS989727	1000000	2	5	GGTTTA
DS989727	1010000	3	4	GGTTTA
DS989727	1020000	6	2	GGTTTA
DS989727	1030000	2	7	GGTTTA
DS989727	1040000	2	3	GGTTTA
DS989727	1050000	2	4	GGTTTA
DS989727	1060000	3	0	GGTTTA
DS989727	1070000	4	4	GGTTTA
DS989727	1080000	4	3	GGTTTA
DS989727	1090000	5	3	GGTTTA
DS989727	1100000	2	3	GGTTTA
DS989727	1110000	2	3	GGTTTA
DS989727	1120000	3	1	GGTTTA
DS989727	1130000	2	5	GGTTTA
DS989727	1140000	3	3	GGTTTA
DS989727	1150000	3	5	GGTTTA
DS989727	1160000	4	2	GGTTTA
DS989727	1170000	4	1	GGTTTA
DS989727	1180000	5	1	GGTTTA
DS989727	1190000	4	4	GGTTTA
DS989727	1200000	3	1	GGTTTA
DS989727	1210000	2	2	GGTTTA
DS989727	1220000	3	3	GGTTTA
DS989727	1230000	6	2	GGTTTA
DS989727	1240000	5	3	GGTTTA
DS989727	1250000	2	4	GGTTTA
DS989727	1260000	0	3	GGTTTA
DS989727	1270000	4	3	GGTTTA
DS989727	1280000	3	5	GGTTTA
DS989727	1290000	4	2	GGTTTA
DS989727	1300000	6	2	GGTTTA
DS989727	1306717	2	4	GGTTTA
DS989728	10000	1	11	GGTTTA
DS989728	20000	2	5	GGTTTA
DS989728	30000	1	1	GGTTTA
DS989728	40000	5	1	GGTTTA
DS989728	50000	1	4	GGTTTA
DS989728	60000	3	0	GGTTTA
DS989728	70000	4	3	GGTTTA
DS989728	80000	3	4	GGTTTA
DS989728	90000	0	5	GGTTTA
DS989728	100000	2	4	GGTTTA
DS989728	110000	3	3	GGTTTA
DS989728	120000	3	3	GGTTTA
DS989728	130000	2	2	GGTTTA
DS989728	140000	2	3	GGTTTA
DS989728	150000	1	2	GGTTTA
DS989728	160000	12	2	GGTTTA
DS989728	170000	3	2	GGTTTA
DS989728	180000	3	2	GGTTTA
DS989728	190000	3	2	GGTTTA
DS989728	200000	0	5	GGTTTA
DS989728	210000	2	0	GGTTTA
DS989728	220000	5	4	GGTTTA
DS989728	230000	4	2	GGTTTA
DS989728	240000	1	2	GGTTTA
DS989728	250000	2	2	GGTTTA
DS989728	260000	2	1	GGTTTA
DS989728	270000	5	0	GGTTTA
DS989728	280000	6	1	GGTTTA
DS989728	290000	3	2	GGTTTA
DS989728	300000	0	4	GGTTTA
DS989728	310000	3	1	GGTTTA
DS989728	320000	3	3	GGTTTA
DS989728	330000	2	2	GGTTTA
DS989728	340000	5	0	GGTTTA
DS989728	350000	3	4	GGTTTA
DS989728	360000	2	0	GGTTTA
DS989728	370000	2	2	GGTTTA
DS989728	380000	3	4	GGTTTA
DS989728	390000	3	2	GGTTTA
DS989728	400000	3	3	GGTTTA
DS989728	410000	5	3	GGTTTA
DS989728	420000	2	1	GGTTTA
DS989728	430000	0	4	GGTTTA
DS989728	440000	3	2	GGTTTA
DS989728	450000	4	3	GGTTTA
DS989728	460000	3	4	GGTTTA
DS989728	470000	6	2	GGTTTA
DS989728	480000	1	3	GGTTTA
DS989728	490000	2	4	GGTTTA
DS989728	500000	3	3	GGTTTA
DS989728	510000	4	3	GGTTTA
DS989728	520000	2	3	GGTTTA
DS989728	530000	2	2	GGTTTA
DS989728	540000	4	3	GGTTTA
DS989728	550000	4	2	GGTTTA
DS989728	560000	5	3	GGTTTA
DS989728	570000	6	1	GGTTTA
DS989728	580000	2	5	GGTTTA
DS989728	590000	2	4	GGTTTA
DS989728	600000	2	1	GGTTTA
DS989728	610000	4	3	GGTTTA
DS989728	620000	1	6	GGTTTA
DS989728	630000	5	0	GGTTTA
DS989728	640000	3	2	GGTTTA
DS989728	650000	2	1	GGTTTA
DS989728	660000	4	2	GGTTTA
DS989728	670000	2	1	GGTTTA
DS989728	680000	4	2	GGTTTA
DS989728	690000	3	1	GGTTTA
DS989728	700000	3	5	GGTTTA
DS989728	710000	1	7	GGTTTA
DS989728	720000	6	8	GGTTTA
DS989728	730000	5	2	GGTTTA
DS989728	740000	2	4	GGTTTA
DS989728	750000	1	5	GGTTTA
DS989728	760000	2	3	GGTTTA
DS989728	770000	3	1	GGTTTA
DS989728	780000	2	5	GGTTTA
DS989728	790000	6	4	GGTTTA
DS989728	800000	6	1	GGTTTA
DS989728	810000	3	1	GGTTTA
DS989728	820000	2	2	GGTTTA
DS989728	830000	4	5	GGTTTA
DS989728	840000	2	3	GGTTTA
DS989728	850000	2	2	GGTTTA
DS989728	860000	2	5	GGTTTA
DS989728	870000	1	3	GGTTTA
DS989728	880000	3	4	GGTTTA
DS989728	890000	1	4	GGTTTA
DS989728	900000	1	3	GGTTTA
DS989728	910000	7	3	GGTTTA
DS989728	920000	3	3	GGTTTA
DS989728	930000	8	3	GGTTTA
DS989728	940000	3	3	GGTTTA
DS989728	950000	0	4	GGTTTA
DS989728	960000	3	3	GGTTTA
DS989728	965821	7	0	GGTTTA
DS989729	10000	5	3	GGTTTA
DS989729	20000	1	3	GGTTTA
DS989729	30000	1	8	GGTTTA
DS989729	40000	1	4	GGTTTA
DS989729	50000	2	3	GGTTTA
DS989729	60000	4	0	GGTTTA
DS989729	70000	6	1	GGTTTA
DS989729	80000	5	4	GGTTTA
DS989729	90000	3	4	GGTTTA
DS989729	100000	5	2	GGTTTA
DS989729	110000	7	7	GGTTTA
DS989729	120000	3	1	GGTTTA
DS989729	130000	0	5	GGTTTA
DS989729	140000	3	2	GGTTTA
DS989729	150000	1	1	GGTTTA
DS989729	160000	1	5	GGTTTA
DS989729	170000	2	6	GGTTTA
DS989729	180000	1	2	GGTTTA
DS989729	190000	2	1	GGTTTA
DS989729	200000	0	2	GGTTTA
DS989729	210000	1	1	GGTTTA
DS989729	220000	2	5	GGTTTA
DS989729	230000	6	2	GGTTTA
DS989729	240000	3	6	GGTTTA
DS989729	250000	4	0	GGTTTA
DS989729	260000	2	1	GGTTTA
DS989729	270000	4	4	GGTTTA
DS989729	280000	4	0	GGTTTA
DS989729	290000	1	0	GGTTTA
DS989729	300000	3	2	GGTTTA
DS989729	310000	5	3	GGTTTA
DS989729	320000	1	3	GGTTTA
DS989729	330000	1	1	GGTTTA
DS989729	340000	4	5	GGTTTA
DS989729	350000	4	2	GGTTTA
DS989729	360000	3	7	GGTTTA
DS989729	370000	2	3	GGTTTA
DS989729	380000	1	3	GGTTTA
DS989729	390000	1	7	GGTTTA
DS989729	400000	2	1	GGTTTA
DS989729	410000	4	3	GGTTTA
DS989729	420000	5	6	GGTTTA
DS989729	430000	1	1	GGTTTA
DS989729	440000	3	2	GGTTTA
DS989729	450000	6	2	GGTTTA
DS989729	460000	6	4	GGTTTA
DS989729	470000	4	7	GGTTTA
DS989729	480000	3	5	GGTTTA
DS989729	490000	5	2	GGTTTA
DS989729	500000	0	2	GGTTTA
DS989729	510000	1	5	GGTTTA
DS989729	520000	3	5	GGTTTA
DS989729	530000	1	1	GGTTTA
DS989729	540000	3	6	GGTTTA
DS989729	550000	5	2	GGTTTA
DS989729	560000	4	3	GGTTTA
DS989729	570000	4	1	GGTTTA
DS989729	580000	4	3	GGTTTA
DS989729	590000	3	3	GGTTTA
DS989729	600000	1	4	GGTTTA
DS989729	610000	5	5	GGTTTA
DS989729	620000	2	3	GGTTTA
DS989729	630000	3	0	GGTTTA
DS989729	640000	1	1	GGTTTA
DS989729	650000	7	2	GGTTTA
DS989729	660000	2	1	GGTTTA
DS989729	670000	1	3	GGTTTA
DS989729	680000	3	1	GGTTTA
DS989729	690000	1	4	GGTTTA
DS989729	700000	3	5	GGTTTA
DS989729	710000	0	3	GGTTTA
DS989729	720000	3	4	GGTTTA
DS989729	730000	3	8	GGTTTA
DS989729	740000	2	4	GGTTTA
DS989729	750000	8	1	GGTTTA
DS989729	760000	4	2	GGTTTA
DS989729	770000	3	3	GGTTTA
DS989729	772423	0	0	GGTTTA
DS989730	10000	5	48	GGTTTA
DS989730	20000	4	4	GGTTTA
DS989730	30000	3	2	GGTTTA
DS989730	40000	2	5	GGTTTA
DS989730	50000	3	3	GGTTTA
DS989730	60000	2	4	GGTTTA
DS989730	70000	4	4	GGTTTA
DS989730	80000	2	0	GGTTTA
DS989730	90000	2	1	GGTTTA
DS989730	100000	5	1	GGTTTA
DS989730	110000	2	2	GGTTTA
DS989730	120000	2	6	GGTTTA
DS989730	130000	2	3	GGTTTA
DS989730	140000	7	2	GGTTTA
DS989730	150000	10	4	GGTTTA
DS989730	160000	3	4	GGTTTA
DS989730	170000	4	2	GGTTTA
DS989730	180000	5	2	GGTTTA
DS989730	190000	1	2	GGTTTA
DS989730	200000	5	2	GGTTTA
DS989730	210000	2	3	GGTTTA
DS989730	220000	2	1	GGTTTA
DS989730	230000	6	4	GGTTTA
DS989730	240000	6	2	GGTTTA
DS989730	250000	2	2	GGTTTA
DS989730	260000	6	4	GGTTTA
DS989730	270000	5	0	GGTTTA
DS989730	280000	4	2	GGTTTA
DS989730	290000	3	4	GGTTTA
DS989730	300000	5	2	GGTTTA
DS989730	310000	2	2	GGTTTA
DS989730	320000	4	5	GGTTTA
DS989730	330000	5	5	GGTTTA
DS989730	340000	5	2	GGTTTA
DS989730	350000	1	4	GGTTTA
DS989730	360000	1	2	GGTTTA
DS989730	370000	6	6	GGTTTA
DS989730	380000	4	0	GGTTTA
DS989730	390000	6	5	GGTTTA
DS989730	400000	2	1	GGTTTA
DS989730	410000	1	4	GGTTTA
DS989730	420000	5	2	GGTTTA
DS989730	430000	3	4	GGTTTA
DS989730	440000	1	5	GGTTTA
DS989730	450000	4	6	GGTTTA
DS989730	460000	5	2	GGTTTA
DS989730	470000	5	3	GGTTTA
DS989730	480000	2	4	GGTTTA
DS989730	490000	1	8	GGTTTA
DS989730	500000	2	0	GGTTTA
DS989730	510000	6	1	GGTTTA
DS989730	520000	3	2	GGTTTA
DS989730	530000	2	5	GGTTTA
DS989730	540000	3	3	GGTTTA
DS989730	550000	4	3	GGTTTA
DS989730	560000	1	1	GGTTTA
DS989730	570000	4	4	GGTTTA
DS989730	580000	4	10	GGTTTA
DS989730	590000	2	2	GGTTTA
DS989730	600000	8	3	GGTTTA
DS989730	610000	6	0	GGTTTA
DS989730	620000	7	4	GGTTTA
DS989730	630000	3	3	GGTTTA
DS989730	640000	0	5	GGTTTA
DS989730	650000	4	4	GGTTTA
DS989730	660000	2	2	GGTTTA
DS989730	670000	6	1	GGTTTA
DS989730	680000	4	3	GGTTTA
DS989730	690000	6	3	GGTTTA
DS989730	700000	6	1	GGTTTA
DS989730	710000	2	2	GGTTTA
DS989730	720000	5	3	GGTTTA
DS989730	723783	2	1	GGTTTA
DS989731	10000	4	4	GGTTTA
DS989731	20000	4	4	GGTTTA
DS989731	30000	2	2	GGTTTA
DS989731	40000	2	0	GGTTTA
DS989731	50000	2	2	GGTTTA
DS989731	60000	3	1	GGTTTA
DS989731	70000	3	1	GGTTTA
DS989731	80000	4	4	GGTTTA
DS989731	90000	3	3	GGTTTA
DS989731	100000	3	1	GGTTTA
DS989731	110000	1	2	GGTTTA
DS989731	120000	3	4	GGTTTA
DS989731	130000	2	5	GGTTTA
DS989731	140000	1	3	GGTTTA
DS989731	150000	4	4	GGTTTA
DS989731	160000	0	3	GGTTTA
DS989731	170000	3	5	GGTTTA
DS989731	180000	6	2	GGTTTA
DS989731	190000	6	7	GGTTTA
DS989731	200000	2	2	GGTTTA
DS989731	210000	2	1	GGTTTA
DS989731	220000	1	3	GGTTTA
DS989731	230000	6	1	GGTTTA
DS989731	240000	2	1	GGTTTA
DS989731	250000	2	2	GGTTTA
DS989731	260000	2	4	GGTTTA
DS989731	270000	7	4	GGTTTA
DS989731	280000	2	0	GGTTTA
DS989731	290000	0	0	GGTTTA
DS989731	300000	3	2	GGTTTA
DS989731	310000	1	4	GGTTTA
DS989731	320000	3	3	GGTTTA
DS989731	330000	2	4	GGTTTA
DS989731	340000	0	2	GGTTTA
DS989731	350000	3	1	GGTTTA
DS989731	360000	0	2	GGTTTA
DS989731	370000	3	8	GGTTTA
DS989731	380000	4	4	GGTTTA
DS989731	390000	2	4	GGTTTA
DS989731	400000	4	2	GGTTTA
DS989731	410000	2	5	GGTTTA
DS989731	420000	3	3	GGTTTA
DS989731	430000	2	2	GGTTTA
DS989731	440000	5	2	GGTTTA
DS989731	450000	3	5	GGTTTA
DS989731	460000	4	2	GGTTTA
DS989731	470000	3	4	GGTTTA
DS989731	480000	2	5	GGTTTA
DS989731	490000	5	4	GGTTTA
DS989731	500000	7	1	GGTTTA
DS989731	510000	1	4	GGTTTA
DS989731	520000	2	2	GGTTTA
DS989731	530000	2	5	GGTTTA
DS989731	540000	3	5	GGTTTA
DS989731	550000	4	3	GGTTTA
DS989731	560000	4	3	GGTTTA
DS989731	570000	4	3	GGTTTA
DS989731	580000	7	4	GGTTTA
DS989731	589013	5	3	GGTTTA
DS989732	10000	5	3	GGTTTA
DS989732	20000	3	2	GGTTTA
DS989732	30000	4	0	GGTTTA
DS989732	40000	2	0	GGTTTA
DS989732	50000	3	3	GGTTTA
DS989732	60000	3	3	GGTTTA
DS989732	70000	4	6	GGTTTA
DS989732	80000	3	1	GGTTTA
DS989732	90000	0	5	GGTTTA
DS989732	100000	1	1	GGTTTA
DS989732	110000	3	2	GGTTTA
DS989732	120000	1	1	GGTTTA
DS989732	130000	3	4	GGTTTA
DS989732	140000	1	2	GGTTTA
DS989732	150000	3	2	GGTTTA
DS989732	160000	7	1	GGTTTA
DS989732	170000	1	2	GGTTTA
DS989732	180000	2	4	GGTTTA
DS989732	190000	2	4	GGTTTA
DS989732	200000	3	1	GGTTTA
DS989732	210000	5	1	GGTTTA
DS989732	220000	0	1	GGTTTA
DS989732	230000	2	2	GGTTTA
DS989732	240000	1	1	GGTTTA
DS989732	250000	5	1	GGTTTA
DS989732	260000	3	4	GGTTTA
DS989732	270000	2	2	GGTTTA
DS989732	280000	5	5	GGTTTA
DS989732	290000	5	7	GGTTTA
DS989732	300000	1	5	GGTTTA
DS989732	310000	4	2	GGTTTA
DS989732	320000	3	5	GGTTTA
DS989732	330000	1	6	GGTTTA
DS989732	340000	2	6	GGTTTA
DS989732	350000	3	4	GGTTTA
DS989732	360000	5	3	GGTTTA
DS989732	370000	5	4	GGTTTA
DS989732	380000	5	3	GGTTTA
DS989732	390000	2	4	GGTTTA
DS989732	400000	2	2	GGTTTA
DS989732	410000	4	1	GGTTTA
DS989732	420000	6	6	GGTTTA
DS989732	430000	5	5	GGTTTA
DS989732	440000	2	2	GGTTTA
DS989732	450000	4	5	GGTTTA
DS989732	460000	4	0	GGTTTA
DS989732	470000	6	4	GGTTTA
DS989732	480000	8	1	GGTTTA
DS989732	490000	2	1	GGTTTA
DS989732	500000	4	4	GGTTTA
DS989732	510000	1	2	GGTTTA
DS989732	520000	3	2	GGTTTA
DS989732	530000	2	6	GGTTTA
DS989732	540000	3	6	GGTTTA
DS989732	550000	1	4	GGTTTA
DS989732	560000	1	2	GGTTTA
DS989732	567910	6	1	GGTTTA
DS989733	10000	7	6	GGTTTA
DS989733	20000	4	7	GGTTTA
DS989733	30000	7	1	GGTTTA
DS989733	40000	1	7	GGTTTA
DS989733	50000	8	2	GGTTTA
DS989733	60000	4	2	GGTTTA
DS989733	70000	4	3	GGTTTA
DS989733	80000	3	3	GGTTTA
DS989733	90000	5	3	GGTTTA
DS989733	100000	5	2	GGTTTA
DS989733	110000	3	1	GGTTTA
DS989733	120000	1	1	GGTTTA
DS989733	130000	3	2	GGTTTA
DS989733	140000	6	2	GGTTTA
DS989733	150000	5	3	GGTTTA
DS989733	160000	3	4	GGTTTA
DS989733	170000	3	2	GGTTTA
DS989733	180000	4	2	GGTTTA
DS989733	190000	1	4	GGTTTA
DS989733	200000	7	3	GGTTTA
DS989733	210000	3	2	GGTTTA
DS989733	220000	3	2	GGTTTA
DS989733	230000	7	3	GGTTTA
DS989733	240000	3	1	GGTTTA
DS989733	250000	1	2	GGTTTA
DS989733	260000	1	5	GGTTTA
DS989733	270000	5	6	GGTTTA
DS989733	280000	2	5	GGTTTA
DS989733	290000	3	1	GGTTTA
DS989733	300000	3	1	GGTTTA
DS989733	310000	5	4	GGTTTA
DS989733	320000	3	2	GGTTTA
DS989733	330000	5	3	GGTTTA
DS989733	340000	3	4	GGTTTA
DS989733	350000	3	2	GGTTTA
DS989733	360000	1	4	GGTTTA
DS989733	370000	4	5	GGTTTA
DS989733	380000	1	5	GGTTTA
DS989733	390000	1	1	GGTTTA
DS989733	400000	3	2	GGTTTA
DS989733	410000	3	3	GGTTTA
DS989733	420000	2	0	GGTTTA
DS989733	430000	5	6	GGTTTA
DS989733	440000	2	1	GGTTTA
DS989733	450000	3	3	GGTTTA
DS989733	460000	5	2	GGTTTA
DS989733	470000	2	3	GGTTTA
DS989733	480000	1	1	GGTTTA
DS989733	490000	2	3	GGTTTA
DS989733	500000	1	0	GGTTTA
DS989733	510000	2	1	GGTTTA
DS989733	520000	7	5	GGTTTA
DS989733	528544	4	7	GGTTTA
DS989734	10000	1	6	GGTTTA
DS989734	20000	4	2	GGTTTA
DS989734	30000	1	4	GGTTTA
DS989734	40000	1	4	GGTTTA
DS989734	50000	4	1	GGTTTA
DS989734	60000	4	5	GGTTTA
DS989734	70000	0	1	GGTTTA
DS989734	80000	5	6	GGTTTA
DS989734	90000	0	3	GGTTTA
DS989734	100000	2	2	GGTTTA
DS989734	110000	4	1	GGTTTA
DS989734	120000	2	4	GGTTTA
DS989734	130000	5	3	GGTTTA
DS989734	140000	0	2	GGTTTA
DS989734	150000	4	1	GGTTTA
DS989734	160000	5	1	GGTTTA
DS989734	170000	4	3	GGTTTA
DS989734	180000	4	5	GGTTTA
DS989734	190000	1	5	GGTTTA
DS989734	200000	5	5	GGTTTA
DS989734	210000	2	2	GGTTTA
DS989734	220000	1	2	GGTTTA
DS989734	230000	3	3	GGTTTA
DS989734	240000	4	3	GGTTTA
DS989734	250000	3	1	GGTTTA
DS989734	260000	0	3	GGTTTA
DS989734	270000	1	1	GGTTTA
DS989734	280000	1	8	GGTTTA
DS989734	290000	4	7	GGTTTA
DS989734	300000	3	3	GGTTTA
DS989734	310000	3	4	GGTTTA
DS989734	320000	1	2	GGTTTA
DS989734	330000	0	3	GGTTTA
DS989734	340000	2	3	GGTTTA
DS989734	350000	2	4	GGTTTA
DS989734	360000	1	2	GGTTTA
DS989734	370000	1	4	GGTTTA
DS989734	380000	5	4	GGTTTA
DS989734	390000	1	4	GGTTTA
DS989734	400000	3	2	GGTTTA
DS989734	406819	2	4	GGTTTA
DS989735	10000	1	0	GGTTTA
DS989735	20000	5	3	GGTTTA
DS989735	30000	2	4	GGTTTA
DS989735	40000	4	4	GGTTTA
DS989735	50000	6	2	GGTTTA
DS989735	60000	5	3	GGTTTA
DS989735	70000	4	2	GGTTTA
DS989735	80000	4	3	GGTTTA
DS989735	90000	1	8	GGTTTA
DS989735	100000	3	3	GGTTTA
DS989735	110000	4	3	GGTTTA
DS989735	120000	6	4	GGTTTA
DS989735	130000	2	1	GGTTTA
DS989735	140000	2	1	GGTTTA
DS989735	150000	3	3	GGTTTA
DS989735	160000	2	3	GGTTTA
DS989735	170000	7	4	GGTTTA
DS989735	180000	0	2	GGTTTA
DS989735	190000	3	1	GGTTTA
DS989735	200000	3	1	GGTTTA
DS989735	210000	2	1	GGTTTA
DS989735	220000	2	5	GGTTTA
DS989735	230000	1	2	GGTTTA
DS989735	240000	2	4	GGTTTA
DS989735	250000	4	4	GGTTTA
DS989735	260000	3	9	GGTTTA
DS989735	270000	0	5	GGTTTA
DS989735	280000	0	4	GGTTTA
DS989735	290000	5	2	GGTTTA
DS989735	300000	4	4	GGTTTA
DS989735	310000	4	4	GGTTTA
DS989735	320000	2	2	GGTTTA
DS989735	330000	5	0	GGTTTA
DS989735	340000	3	2	GGTTTA
DS989735	350000	2	5	GGTTTA
DS989735	360000	3	6	GGTTTA
DS989735	370000	4	8	GGTTTA
DS989735	378465	3	8	GGTTTA
DS989736	10000	5	4	GGTTTA
DS989736	20000	2	1	GGTTTA
DS989736	30000	3	1	GGTTTA
DS989736	40000	2	2	GGTTTA
DS989736	50000	6	1	GGTTTA
DS989736	60000	5	3	GGTTTA
DS989736	70000	2	2	GGTTTA
DS989736	80000	7	4	GGTTTA
DS989736	90000	1	3	GGTTTA
DS989736	100000	2	3	GGTTTA
DS989736	110000	5	5	GGTTTA
DS989736	120000	2	3	GGTTTA
DS989736	130000	2	5	GGTTTA
DS989736	140000	6	3	GGTTTA
DS989736	150000	1	2	GGTTTA
DS989736	160000	2	2	GGTTTA
DS989736	170000	1	3	GGTTTA
DS989736	180000	4	4	GGTTTA
DS989736	190000	2	5	GGTTTA
DS989736	200000	1	2	GGTTTA
DS989736	210000	2	1	GGTTTA
DS989736	220000	3	3	GGTTTA
DS989736	230000	7	3	GGTTTA
DS989736	240000	1	5	GGTTTA
DS989736	250000	2	2	GGTTTA
DS989736	260000	1	4	GGTTTA
DS989736	270000	8	7	GGTTTA
DS989736	280000	1	1	GGTTTA
DS989736	290000	0	3	GGTTTA
DS989736	300000	3	2	GGTTTA
DS989736	310000	7	4	GGTTTA
DS989736	320000	2	2	GGTTTA
DS989736	330000	2	5	GGTTTA
DS989736	340000	2	2	GGTTTA
DS989736	350000	7	3	GGTTTA
DS989736	360000	0	1	GGTTTA
DS989736	367275	0	1	GGTTTA
DS989737	10000	3	4	GGTTTA
DS989737	20000	3	3	GGTTTA
DS989737	30000	1	2	GGTTTA
DS989737	40000	5	3	GGTTTA
DS989737	50000	2	5	GGTTTA
DS989737	60000	3	1	GGTTTA
DS989737	70000	3	4	GGTTTA
DS989737	80000	6	3	GGTTTA
DS989737	90000	8	2	GGTTTA
DS989737	100000	2	3	GGTTTA
DS989737	110000	5	1	GGTTTA
DS989737	120000	1	2	GGTTTA
DS989737	130000	4	3	GGTTTA
DS989737	140000	3	5	GGTTTA
DS989737	150000	2	1	GGTTTA
DS989737	160000	3	1	GGTTTA
DS989737	170000	3	1	GGTTTA
DS989737	180000	3	4	GGTTTA
DS989737	190000	5	3	GGTTTA
DS989737	200000	1	4	GGTTTA
DS989737	210000	4	6	GGTTTA
DS989737	220000	4	3	GGTTTA
DS989737	230000	4	5	GGTTTA
DS989737	240000	5	4	GGTTTA
DS989737	250000	7	1	GGTTTA
DS989737	260000	5	0	GGTTTA
DS989737	270000	4	2	GGTTTA
DS989737	280000	2	4	GGTTTA
DS989737	290000	3	5	GGTTTA
DS989737	300000	3	1	GGTTTA
DS989737	304527	0	6	GGTTTA
DS989738	10000	3	4	GGTTTA
DS989738	20000	4	3	GGTTTA
DS989738	30000	2	6	GGTTTA
DS989738	40000	4	5	GGTTTA
DS989738	50000	5	1	GGTTTA
DS989738	60000	2	1	GGTTTA
DS989738	70000	5	3	GGTTTA
DS989738	80000	2	3	GGTTTA
DS989738	90000	3	1	GGTTTA
DS989738	100000	2	2	GGTTTA
DS989738	110000	1	2	GGTTTA
DS989738	120000	2	3	GGTTTA
DS989738	130000	2	2	GGTTTA
DS989738	140000	1	5	GGTTTA
DS989738	150000	2	3	GGTTTA
DS989738	160000	3	4	GGTTTA
DS989738	170000	4	3	GGTTTA
DS989738	180000	7	1	GGTTTA
DS989738	190000	3	3	GGTTTA
DS989738	200000	1	4	GGTTTA
DS989738	210000	1	4	GGTTTA
DS989738	220000	3	1	GGTTTA
DS989738	230000	6	2	GGTTTA
DS989738	236830	0	1	GGTTTA
DS989739	10000	3	2	GGTTTA
DS989739	20000	0	6	GGTTTA
DS989739	30000	3	3	GGTTTA
DS989739	40000	4	5	GGTTTA
DS989739	50000	4	4	GGTTTA
DS989739	60000	2	4	GGTTTA
DS989739	70000	6	3	GGTTTA
DS989739	80000	2	1	GGTTTA
DS989739	90000	2	2	GGTTTA
DS989739	100000	1	3	GGTTTA
DS989739	110000	3	4	GGTTTA
DS989739	120000	4	3	GGTTTA
DS989739	130000	8	1	GGTTTA
DS989739	140000	4	3	GGTTTA
DS989739	150000	2	6	GGTTTA
DS989739	160000	3	4	GGTTTA
DS989739	170000	1	3	GGTTTA
DS989739	180000	3	5	GGTTTA
DS989739	190000	1	5	GGTTTA
DS989739	200000	1	0	GGTTTA
DS989739	210000	3	3	GGTTTA
DS989739	220000	4	3	GGTTTA
DS989739	230000	4	0	GGTTTA
DS989739	235446	7	2	GGTTTA
DS989740	10000	3	4	GGTTTA
DS989740	20000	2	5	GGTTTA
DS989740	30000	1	4	GGTTTA
DS989740	40000	3	1	GGTTTA
DS989740	50000	5	2	GGTTTA
DS989740	60000	3	0	GGTTTA
DS989740	70000	0	0	GGTTTA
DS989740	80000	1	6	GGTTTA
DS989740	90000	6	4	GGTTTA
DS989740	100000	2	1	GGTTTA
DS989740	110000	6	2	GGTTTA
DS989740	120000	3	5	GGTTTA
DS989740	130000	1	5	GGTTTA
DS989740	140000	3	3	GGTTTA
DS989740	150000	2	4	GGTTTA
DS989740	160000	8	8	GGTTTA
DS989740	170000	4	1	GGTTTA
DS989740	180000	3	7	GGTTTA
DS989740	190000	4	6	GGTTTA
DS989740	196818	0	2	GGTTTA
DS989741	10000	4	3	GGTTTA
DS989741	20000	2	1	GGTTTA
DS989741	30000	4	2	GGTTTA
DS989741	40000	0	1	GGTTTA
DS989741	50000	5	1	GGTTTA
DS989741	60000	2	1	GGTTTA
DS989741	70000	5	2	GGTTTA
DS989741	80000	2	1	GGTTTA
DS989741	90000	4	4	GGTTTA
DS989741	100000	8	5	GGTTTA
DS989741	105261	0	1	GGTTTA
DS989742	10000	5	5	GGTTTA
DS989742	20000	5	3	GGTTTA
DS989742	30000	2	2	GGTTTA
DS989742	39811	2	1	GGTTTA
DS989743	10000	8	3	GGTTTA
DS989743	20000	0	4	GGTTTA
DS989743	30000	3	2	GGTTTA
DS989743	31875	5	0	GGTTTA
DS989744	10000	11	3	GGTTTA
DS989744	20000	4	1	GGTTTA
DS989744	24307	2	0	GGTTTA
DS989745	10000	3	4	GGTTTA
DS989745	20000	3	4	GGTTTA
DS989745	23240	0	1	GGTTTA
DS989746	10000	4	1	GGTTTA
DS989746	20000	3	2	GGTTTA
DS989746	20765	0	0	GGTTTA
DS989747	9899	1	2	GGTTTA
DS989748	5583	0	4	GGTTTA
DS989749	4825	3	2	GGTTTA
DS989750	4749	1	2	GGTTTA
DS989751	4476	13	2	GGTTTA
DS989752	4401	4	0	GGTTTA
DS989753	3167	0	0	GGTTTA
DS989754	3084	1	1	GGTTTA
DS989755	2365	0	0	GGTTTA
DS989756	2328	0	0	GGTTTA
DS989757	2025	0	0	GGTTTA
DS989758	1943	0	1	GGTTTA
DS989759	1876	0	7	GGTTTA
DS989760	1866	0	3	GGTTTA
DS989761	1820	1	0	GGTTTA
DS989762	1687	0	0	GGTTTA
DS989763	1561	0	0	GGTTTA
DS989764	1534	2	1	GGTTTA
DS989765	1531	1	0	GGTTTA
DS989766	1475	0	0	GGTTTA
DS989767	1449	0	1	GGTTTA
DS989768	1421	0	0	GGTTTA
DS989769	1373	3	0	GGTTTA
DS989770	1339	1	0	GGTTTA
DS989771	1120	0	1	GGTTTA
DS989772	1077	0	0	GGTTTA
DS989773	1059	0	0	GGTTTA
DS989774	1037	0	0	GGTTTA
DS989775	1000	0	1	GGTTTA
DS989776	988	2	0	GGTTTA
DS989777	974	0	0	GGTTTA
DS989778	952	0	5	GGTTTA
DS989779	940	0	0	GGTTTA
DS989780	914	1	0	GGTTTA
DS989781	876	1	0	GGTTTA
DS989782	862	0	0	GGTTTA
DS989783	847	1	0	GGTTTA
DS989784	801	0	0	GGTTTA
DS989785	741	0	0	GGTTTA
DS989786	741	1	2	GGTTTA
DS989787	721	0	57	GGTTTA
DS989788	694	0	0	GGTTTA
DS989789	693	0	0	GGTTTA
DS989790	683	0	0	GGTTTA
DS989791	683	0	1	GGTTTA
DS989792	679	1	0	GGTTTA
DS989793	670	0	0	GGTTTA
DS989794	650	0	0	GGTTTA
DS989795	631	0	0	GGTTTA
DS989796	598	44	0	GGTTTA
DS989797	558	0	0	GGTTTA
DS989798	533	1	0	GGTTTA
DS989799	518	0	42	GGTTTA
DS989800	502	0	43	GGTTTA
DS989801	468	0	39	GGTTTA
DS989802	405	0	35	GGTTTA
DS989803	393	0	0	GGTTTA
DS989804	392	0	36	GGTTTA
DS989805	373	0	1	GGTTTA
DS989806	320	0	0	GGTTTA
DS989807	296	0	21	GGTTTA
DS989808	277	0	25	GGTTTA
DS989809	228	0	17	GGTTTA
