# Supplementary material for: The genome sequence of the gastric gland parasite, Cryptosporidium proliferans
Source: iScience. 2026 Apr 6;29(5):115597. doi: 10.1016/j.isci.2026.115597 (PMC13125899; doi:10.1016/j.isci.2026.115597)
Supplement: Table S7. Telomeric repeat analysis of the C. andersoni genome — Summary of detected telomeric repeats and their distribution across contigs in the C. andersoni assembly. [file mmc8.xlsx]

## Sheet: Sheet1
contig_id	window	forward_repeat_number	reverse_repeat_number	telomeric_repeat
LRBS01000001	1311	0	17	GGTTTA
LRBS01000002	10000	2	3	GGTTTA
LRBS01000002	20000	2	5	GGTTTA
LRBS01000002	30000	1	0	GGTTTA
LRBS01000002	40000	2	2	GGTTTA
LRBS01000002	50000	2	1	GGTTTA
LRBS01000002	60000	5	1	GGTTTA
LRBS01000002	70000	4	1	GGTTTA
LRBS01000002	80000	1	2	GGTTTA
LRBS01000002	90000	5	5	GGTTTA
LRBS01000002	100000	4	1	GGTTTA
LRBS01000002	110000	3	3	GGTTTA
LRBS01000002	120000	3	5	GGTTTA
LRBS01000002	130000	3	8	GGTTTA
LRBS01000002	140000	1	7	GGTTTA
LRBS01000002	150000	5	6	GGTTTA
LRBS01000002	160000	2	6	GGTTTA
LRBS01000002	170000	2	2	GGTTTA
LRBS01000002	180000	6	4	GGTTTA
LRBS01000002	190000	3	2	GGTTTA
LRBS01000002	200000	3	0	GGTTTA
LRBS01000002	210000	3	5	GGTTTA
LRBS01000002	220000	2	4	GGTTTA
LRBS01000002	230000	1	1	GGTTTA
LRBS01000002	240000	3	4	GGTTTA
LRBS01000002	250000	1	2	GGTTTA
LRBS01000002	258070	6	1	GGTTTA
LRBS01000003	10000	3	3	GGTTTA
LRBS01000003	20000	4	3	GGTTTA
LRBS01000003	30000	3	4	GGTTTA
LRBS01000003	40000	5	2	GGTTTA
LRBS01000003	50000	3	1	GGTTTA
LRBS01000003	60000	0	8	GGTTTA
LRBS01000003	70000	2	4	GGTTTA
LRBS01000003	80000	1	1	GGTTTA
LRBS01000003	90000	4	3	GGTTTA
LRBS01000003	100000	7	1	GGTTTA
LRBS01000003	110000	4	4	GGTTTA
LRBS01000003	120000	2	4	GGTTTA
LRBS01000003	130000	4	2	GGTTTA
LRBS01000003	140000	1	4	GGTTTA
LRBS01000003	150000	0	1	GGTTTA
LRBS01000003	160000	4	3	GGTTTA
LRBS01000003	170000	2	4	GGTTTA
LRBS01000003	180000	2	4	GGTTTA
LRBS01000003	190000	3	5	GGTTTA
LRBS01000003	200000	4	3	GGTTTA
LRBS01000003	203464	3	0	GGTTTA
LRBS01000004	8942	0	4	GGTTTA
LRBS01000005	10000	2	2	GGTTTA
LRBS01000005	20000	2	4	GGTTTA
LRBS01000005	30000	3	5	GGTTTA
LRBS01000005	40000	4	5	GGTTTA
LRBS01000005	47177	2	5	GGTTTA
LRBS01000006	1511	0	0	GGTTTA
LRBS01000007	10000	2	0	GGTTTA
LRBS01000007	20000	5	3	GGTTTA
LRBS01000007	30000	1	4	GGTTTA
LRBS01000007	40000	3	2	GGTTTA
LRBS01000007	50000	0	1	GGTTTA
LRBS01000007	60000	3	2	GGTTTA
LRBS01000007	70000	4	6	GGTTTA
LRBS01000007	80000	4	1	GGTTTA
LRBS01000007	90000	3	8	GGTTTA
LRBS01000007	100000	2	5	GGTTTA
LRBS01000007	110000	0	6	GGTTTA
LRBS01000007	120000	2	3	GGTTTA
LRBS01000007	130000	3	1	GGTTTA
LRBS01000007	140000	4	6	GGTTTA
LRBS01000007	150000	2	4	GGTTTA
LRBS01000007	160000	4	1	GGTTTA
LRBS01000007	170000	3	2	GGTTTA
LRBS01000007	172473	0	0	GGTTTA
LRBS01000008	10000	1	3	GGTTTA
LRBS01000008	20000	3	3	GGTTTA
LRBS01000008	30000	5	4	GGTTTA
LRBS01000008	40000	5	4	GGTTTA
LRBS01000008	50000	4	3	GGTTTA
LRBS01000008	60000	2	0	GGTTTA
LRBS01000008	70000	1	6	GGTTTA
LRBS01000008	78157	4	4	GGTTTA
LRBS01000009	1940	1	0	GGTTTA
LRBS01000010	10000	2	2	GGTTTA
LRBS01000010	20000	3	4	GGTTTA
LRBS01000010	30000	0	5	GGTTTA
LRBS01000010	40000	1	0	GGTTTA
LRBS01000010	50000	2	2	GGTTTA
LRBS01000010	60000	2	3	GGTTTA
LRBS01000010	70000	3	6	GGTTTA
LRBS01000010	80000	3	0	GGTTTA
LRBS01000010	90000	1	1	GGTTTA
LRBS01000010	100000	3	5	GGTTTA
LRBS01000010	110000	4	0	GGTTTA
LRBS01000010	120000	4	7	GGTTTA
LRBS01000010	130000	1	1	GGTTTA
LRBS01000010	140000	2	3	GGTTTA
LRBS01000010	150000	2	5	GGTTTA
LRBS01000010	160000	3	3	GGTTTA
LRBS01000010	170000	6	0	GGTTTA
LRBS01000010	180000	5	2	GGTTTA
LRBS01000010	190000	5	3	GGTTTA
LRBS01000010	190005	0	0	GGTTTA
LRBS01000011	10000	1	3	GGTTTA
LRBS01000011	20000	5	4	GGTTTA
LRBS01000011	30000	3	3	GGTTTA
LRBS01000011	40000	2	5	GGTTTA
LRBS01000011	50000	1	3	GGTTTA
LRBS01000011	60000	5	4	GGTTTA
LRBS01000011	70000	3	0	GGTTTA
LRBS01000011	80000	2	3	GGTTTA
LRBS01000011	90000	4	1	GGTTTA
LRBS01000011	100000	3	3	GGTTTA
LRBS01000011	110000	7	6	GGTTTA
LRBS01000011	120000	5	3	GGTTTA
LRBS01000011	130000	3	3	GGTTTA
LRBS01000011	140000	3	7	GGTTTA
LRBS01000011	150000	3	4	GGTTTA
LRBS01000011	154650	2	1	GGTTTA
LRBS01000012	1353	1	0	GGTTTA
LRBS01000013	1495	0	1	GGTTTA
LRBS01000014	1988	1	0	GGTTTA
LRBS01000015	8513	5	5	GGTTTA
LRBS01000016	10000	3	2	GGTTTA
LRBS01000016	20000	4	0	GGTTTA
LRBS01000016	21978	2	2	GGTTTA
LRBS01000017	10000	4	3	GGTTTA
LRBS01000017	20000	5	3	GGTTTA
LRBS01000017	30000	3	2	GGTTTA
LRBS01000017	40000	3	7	GGTTTA
LRBS01000017	50000	4	3	GGTTTA
LRBS01000017	54828	1	2	GGTTTA
LRBS01000018	10000	3	1	GGTTTA
LRBS01000018	13040	0	1	GGTTTA
LRBS01000019	10000	4	4	GGTTTA
LRBS01000019	10351	0	0	GGTTTA
LRBS01000020	970	0	0	GGTTTA
LRBS01000021	2080	0	1	GGTTTA
LRBS01000022	1729	0	0	GGTTTA
LRBS01000023	625	0	0	GGTTTA
LRBS01000024	10000	6	2	GGTTTA
LRBS01000024	20000	1	5	GGTTTA
LRBS01000024	30000	2	2	GGTTTA
LRBS01000024	30942	0	1	GGTTTA
LRBS01000025	1076	0	0	GGTTTA
LRBS01000026	10000	3	3	GGTTTA
LRBS01000026	20000	3	3	GGTTTA
LRBS01000026	30000	1	1	GGTTTA
LRBS01000026	40000	3	2	GGTTTA
LRBS01000026	50000	1	3	GGTTTA
LRBS01000026	60000	3	1	GGTTTA
LRBS01000026	70000	5	4	GGTTTA
LRBS01000026	80000	1	3	GGTTTA
LRBS01000026	85964	3	3	GGTTTA
LRBS01000027	10000	0	4	GGTTTA
LRBS01000027	20000	4	5	GGTTTA
LRBS01000027	30000	1	5	GGTTTA
LRBS01000027	40000	2	3	GGTTTA
LRBS01000027	50000	3	6	GGTTTA
LRBS01000027	60000	4	2	GGTTTA
LRBS01000027	64270	0	0	GGTTTA
LRBS01000028	1312	2	1	GGTTTA
LRBS01000029	4053	3	0	GGTTTA
LRBS01000030	10000	2	0	GGTTTA
LRBS01000030	20000	4	2	GGTTTA
LRBS01000030	30000	3	4	GGTTTA
LRBS01000030	40000	3	4	GGTTTA
LRBS01000030	50000	3	2	GGTTTA
LRBS01000030	58602	2	1	GGTTTA
LRBS01000031	10000	7	7	GGTTTA
LRBS01000031	20000	1	2	GGTTTA
LRBS01000031	30000	1	4	GGTTTA
LRBS01000031	40000	2	1	GGTTTA
LRBS01000031	50000	4	2	GGTTTA
LRBS01000031	60000	4	0	GGTTTA
LRBS01000031	70000	2	2	GGTTTA
LRBS01000031	80000	2	2	GGTTTA
LRBS01000031	90000	0	3	GGTTTA
LRBS01000031	100000	2	4	GGTTTA
LRBS01000031	110000	3	4	GGTTTA
LRBS01000031	120000	2	2	GGTTTA
LRBS01000031	130000	3	1	GGTTTA
LRBS01000031	140000	4	6	GGTTTA
LRBS01000031	150000	3	1	GGTTTA
LRBS01000031	160000	2	2	GGTTTA
LRBS01000031	170000	5	5	GGTTTA
LRBS01000031	180000	4	3	GGTTTA
LRBS01000031	190000	2	3	GGTTTA
LRBS01000031	200000	6	3	GGTTTA
LRBS01000031	210000	1	2	GGTTTA
LRBS01000031	220000	0	2	GGTTTA
LRBS01000031	230000	3	2	GGTTTA
LRBS01000031	240000	7	1	GGTTTA
LRBS01000031	250000	3	4	GGTTTA
LRBS01000031	260000	4	4	GGTTTA
LRBS01000031	270000	0	2	GGTTTA
LRBS01000031	280000	0	6	GGTTTA
LRBS01000031	290000	2	1	GGTTTA
LRBS01000031	300000	5	2	GGTTTA
LRBS01000031	310000	0	5	GGTTTA
LRBS01000031	312361	1	0	GGTTTA
LRBS01000032	9422	6	1	GGTTTA
LRBS01000033	10000	0	5	GGTTTA
LRBS01000033	20000	5	2	GGTTTA
LRBS01000033	30000	4	3	GGTTTA
LRBS01000033	40000	3	3	GGTTTA
LRBS01000033	50000	3	2	GGTTTA
LRBS01000033	60000	1	5	GGTTTA
LRBS01000033	70000	5	1	GGTTTA
LRBS01000033	80000	1	6	GGTTTA
LRBS01000033	90000	2	5	GGTTTA
LRBS01000033	100000	5	1	GGTTTA
LRBS01000033	110000	3	3	GGTTTA
LRBS01000033	110372	0	0	GGTTTA
LRBS01000034	10000	4	1	GGTTTA
LRBS01000034	20000	1	0	GGTTTA
LRBS01000034	30000	2	1	GGTTTA
LRBS01000034	40000	2	3	GGTTTA
LRBS01000034	50000	8	5	GGTTTA
LRBS01000034	60000	0	2	GGTTTA
LRBS01000034	70000	2	9	GGTTTA
LRBS01000034	80000	6	6	GGTTTA
LRBS01000034	90000	3	4	GGTTTA
LRBS01000034	100000	2	4	GGTTTA
LRBS01000034	110000	3	4	GGTTTA
LRBS01000034	120000	0	0	GGTTTA
LRBS01000034	130000	4	5	GGTTTA
LRBS01000034	140000	4	2	GGTTTA
LRBS01000034	150000	5	2	GGTTTA
LRBS01000034	160000	5	1	GGTTTA
LRBS01000034	170000	1	1	GGTTTA
LRBS01000034	180000	2	2	GGTTTA
LRBS01000034	190000	5	5	GGTTTA
LRBS01000034	200000	3	1	GGTTTA
LRBS01000034	210000	0	5	GGTTTA
LRBS01000034	220000	3	3	GGTTTA
LRBS01000034	230000	4	2	GGTTTA
LRBS01000034	240000	2	5	GGTTTA
LRBS01000034	250000	0	3	GGTTTA
LRBS01000034	260000	5	2	GGTTTA
LRBS01000034	270000	2	4	GGTTTA
LRBS01000034	280000	7	2	GGTTTA
LRBS01000034	284450	2	0	GGTTTA
LRBS01000035	10000	5	3	GGTTTA
LRBS01000035	20000	0	4	GGTTTA
LRBS01000035	30000	2	5	GGTTTA
LRBS01000035	33638	1	1	GGTTTA
LRBS01000036	4165	3	0	GGTTTA
LRBS01000037	10000	2	2	GGTTTA
LRBS01000037	20000	2	0	GGTTTA
LRBS01000037	30000	3	4	GGTTTA
LRBS01000037	40000	2	3	GGTTTA
LRBS01000037	50000	4	2	GGTTTA
LRBS01000037	60000	4	2	GGTTTA
LRBS01000037	70000	7	2	GGTTTA
LRBS01000037	80000	3	1	GGTTTA
LRBS01000037	90000	5	4	GGTTTA
LRBS01000037	100000	3	1	GGTTTA
LRBS01000037	110000	4	3	GGTTTA
LRBS01000037	120000	2	1	GGTTTA
LRBS01000037	130000	4	7	GGTTTA
LRBS01000037	140000	4	0	GGTTTA
LRBS01000037	150000	1	2	GGTTTA
LRBS01000037	160000	3	3	GGTTTA
LRBS01000037	160932	0	0	GGTTTA
LRBS01000038	10000	1	3	GGTTTA
LRBS01000038	20000	4	3	GGTTTA
LRBS01000038	30000	3	4	GGTTTA
LRBS01000038	40000	5	2	GGTTTA
LRBS01000038	50000	3	4	GGTTTA
LRBS01000038	60000	4	5	GGTTTA
LRBS01000038	70000	5	1	GGTTTA
LRBS01000038	75147	3	5	GGTTTA
LRBS01000039	678	0	0	GGTTTA
LRBS01000040	10000	5	0	GGTTTA
LRBS01000040	20000	5	1	GGTTTA
LRBS01000040	30000	1	0	GGTTTA
LRBS01000040	40000	2	6	GGTTTA
LRBS01000040	50000	5	2	GGTTTA
LRBS01000040	53516	2	2	GGTTTA
LRBS01000041	2458	0	0	GGTTTA
LRBS01000042	6046	1	6	GGTTTA
LRBS01000043	10000	4	4	GGTTTA
LRBS01000043	20000	6	1	GGTTTA
LRBS01000043	30000	4	3	GGTTTA
LRBS01000043	40000	1	3	GGTTTA
LRBS01000043	50000	2	7	GGTTTA
LRBS01000043	60000	2	3	GGTTTA
LRBS01000043	70000	3	4	GGTTTA
LRBS01000043	80000	3	4	GGTTTA
LRBS01000043	90000	3	6	GGTTTA
LRBS01000043	100000	0	3	GGTTTA
LRBS01000043	110000	2	4	GGTTTA
LRBS01000043	120000	4	0	GGTTTA
LRBS01000043	130000	4	2	GGTTTA
LRBS01000043	140000	3	1	GGTTTA
LRBS01000043	150000	3	4	GGTTTA
LRBS01000043	160000	4	1	GGTTTA
LRBS01000043	170000	1	1	GGTTTA
LRBS01000043	180000	1	2	GGTTTA
LRBS01000043	190000	2	3	GGTTTA
LRBS01000043	200000	4	2	GGTTTA
LRBS01000043	210000	2	2	GGTTTA
LRBS01000043	220000	5	1	GGTTTA
LRBS01000043	221157	0	0	GGTTTA
LRBS01000044	10000	2	2	GGTTTA
LRBS01000044	20000	2	5	GGTTTA
LRBS01000044	30000	3	2	GGTTTA
LRBS01000044	40000	3	2	GGTTTA
LRBS01000044	50000	3	7	GGTTTA
LRBS01000044	60000	1	5	GGTTTA
LRBS01000044	70000	3	2	GGTTTA
LRBS01000044	78627	1	3	GGTTTA
LRBS01000045	10000	1	2	GGTTTA
LRBS01000045	20000	3	2	GGTTTA
LRBS01000045	30000	5	4	GGTTTA
LRBS01000045	40000	0	3	GGTTTA
LRBS01000045	50000	0	5	GGTTTA
LRBS01000045	60000	1	2	GGTTTA
LRBS01000045	70000	3	3	GGTTTA
LRBS01000045	80000	3	3	GGTTTA
LRBS01000045	90000	6	2	GGTTTA
LRBS01000045	100000	3	4	GGTTTA
LRBS01000045	110000	8	5	GGTTTA
LRBS01000045	120000	2	5	GGTTTA
LRBS01000045	130000	1	1	GGTTTA
LRBS01000045	140000	3	2	GGTTTA
LRBS01000045	150000	1	4	GGTTTA
LRBS01000045	160000	4	3	GGTTTA
LRBS01000045	170000	1	2	GGTTTA
LRBS01000045	180000	2	1	GGTTTA
LRBS01000045	190000	7	3	GGTTTA
LRBS01000045	200000	4	3	GGTTTA
LRBS01000045	210000	3	4	GGTTTA
LRBS01000045	220000	3	3	GGTTTA
LRBS01000045	230000	3	4	GGTTTA
LRBS01000045	240000	4	1	GGTTTA
LRBS01000045	244881	0	1	GGTTTA
LRBS01000046	10000	4	1	GGTTTA
LRBS01000046	20000	2	1	GGTTTA
LRBS01000046	30000	6	4	GGTTTA
LRBS01000046	40000	3	2	GGTTTA
LRBS01000046	50000	2	2	GGTTTA
LRBS01000046	60000	2	3	GGTTTA
LRBS01000046	70000	3	1	GGTTTA
LRBS01000046	80000	0	2	GGTTTA
LRBS01000046	90000	3	2	GGTTTA
LRBS01000046	97533	4	1	GGTTTA
LRBS01000047	3830	1	1	GGTTTA
LRBS01000048	10000	2	5	GGTTTA
LRBS01000048	20000	2	2	GGTTTA
LRBS01000048	30000	3	5	GGTTTA
LRBS01000048	40000	1	3	GGTTTA
LRBS01000048	50000	0	4	GGTTTA
LRBS01000048	60000	1	2	GGTTTA
LRBS01000048	70000	3	7	GGTTTA
LRBS01000048	80000	2	2	GGTTTA
LRBS01000048	90000	5	3	GGTTTA
LRBS01000048	100000	0	2	GGTTTA
LRBS01000048	110000	2	1	GGTTTA
LRBS01000048	120000	4	2	GGTTTA
LRBS01000048	130000	2	5	GGTTTA
LRBS01000048	140000	3	7	GGTTTA
LRBS01000048	150000	4	2	GGTTTA
LRBS01000048	160000	3	1	GGTTTA
LRBS01000048	170000	3	2	GGTTTA
LRBS01000048	180000	2	5	GGTTTA
LRBS01000048	190000	6	3	GGTTTA
LRBS01000048	200000	3	1	GGTTTA
LRBS01000048	210000	6	2	GGTTTA
LRBS01000048	220000	2	2	GGTTTA
LRBS01000048	230000	4	4	GGTTTA
LRBS01000048	240000	6	4	GGTTTA
LRBS01000048	250000	7	2	GGTTTA
LRBS01000048	260000	4	4	GGTTTA
LRBS01000048	270000	3	8	GGTTTA
LRBS01000048	280000	4	2	GGTTTA
LRBS01000048	290000	4	2	GGTTTA
LRBS01000048	300000	2	1	GGTTTA
LRBS01000048	310000	4	3	GGTTTA
LRBS01000048	320000	3	2	GGTTTA
LRBS01000048	330000	7	3	GGTTTA
LRBS01000048	340000	2	3	GGTTTA
LRBS01000048	350000	4	2	GGTTTA
LRBS01000048	360000	5	3	GGTTTA
LRBS01000048	370000	5	2	GGTTTA
LRBS01000048	380000	2	10	GGTTTA
LRBS01000048	390000	0	3	GGTTTA
LRBS01000048	400000	0	3	GGTTTA
LRBS01000048	410000	3	4	GGTTTA
LRBS01000048	420000	5	3	GGTTTA
LRBS01000048	421869	0	0	GGTTTA
LRBS01000049	10000	2	3	GGTTTA
LRBS01000049	20000	1	2	GGTTTA
LRBS01000049	30000	4	5	GGTTTA
LRBS01000049	40000	2	2	GGTTTA
LRBS01000049	50000	2	4	GGTTTA
LRBS01000049	60000	3	4	GGTTTA
LRBS01000049	70000	5	4	GGTTTA
LRBS01000049	80000	4	2	GGTTTA
LRBS01000049	90000	5	1	GGTTTA
LRBS01000049	100000	4	2	GGTTTA
LRBS01000049	110000	6	1	GGTTTA
LRBS01000049	120000	1	2	GGTTTA
LRBS01000049	130000	3	2	GGTTTA
LRBS01000049	135657	1	1	GGTTTA
LRBS01000050	10000	4	3	GGTTTA
LRBS01000050	20000	5	3	GGTTTA
LRBS01000050	30000	2	3	GGTTTA
LRBS01000050	40000	0	2	GGTTTA
LRBS01000050	50000	3	2	GGTTTA
LRBS01000050	60000	3	4	GGTTTA
LRBS01000050	70000	4	2	GGTTTA
LRBS01000050	80000	6	4	GGTTTA
LRBS01000050	82698	0	1	GGTTTA
LRBS01000051	4176	3	1	GGTTTA
LRBS01000052	10000	10	1	GGTTTA
LRBS01000052	20000	3	2	GGTTTA
LRBS01000052	30000	3	4	GGTTTA
LRBS01000052	40000	7	3	GGTTTA
LRBS01000052	50000	1	3	GGTTTA
LRBS01000052	60000	2	4	GGTTTA
LRBS01000052	70000	2	3	GGTTTA
LRBS01000052	80000	3	1	GGTTTA
LRBS01000052	90000	2	3	GGTTTA
LRBS01000052	100000	6	4	GGTTTA
LRBS01000052	110000	2	2	GGTTTA
LRBS01000052	120000	0	4	GGTTTA
LRBS01000052	130000	2	3	GGTTTA
LRBS01000052	140000	3	4	GGTTTA
LRBS01000052	150000	1	3	GGTTTA
LRBS01000052	160000	2	3	GGTTTA
LRBS01000052	161327	0	0	GGTTTA
LRBS01000053	10000	3	1	GGTTTA
LRBS01000053	20000	2	3	GGTTTA
LRBS01000053	30000	6	4	GGTTTA
LRBS01000053	40000	1	6	GGTTTA
LRBS01000053	50000	2	2	GGTTTA
LRBS01000053	60000	2	4	GGTTTA
LRBS01000053	70000	5	7	GGTTTA
LRBS01000053	74726	0	1	GGTTTA
LRBS01000054	10000	1	3	GGTTTA
LRBS01000054	20000	2	2	GGTTTA
LRBS01000054	30000	8	3	GGTTTA
LRBS01000054	40000	2	1	GGTTTA
LRBS01000054	50000	4	4	GGTTTA
LRBS01000054	53965	2	3	GGTTTA
LRBS01000055	10000	3	2	GGTTTA
LRBS01000055	20000	5	2	GGTTTA
LRBS01000055	30000	0	1	GGTTTA
LRBS01000055	31001	0	1	GGTTTA
LRBS01000056	10000	2	2	GGTTTA
LRBS01000056	20000	4	2	GGTTTA
LRBS01000056	30000	4	0	GGTTTA
LRBS01000056	40000	2	1	GGTTTA
LRBS01000056	50000	3	2	GGTTTA
LRBS01000056	58990	5	8	GGTTTA
LRBS01000057	10000	4	2	GGTTTA
LRBS01000057	20000	2	5	GGTTTA
LRBS01000057	30000	0	1	GGTTTA
LRBS01000057	40000	3	0	GGTTTA
LRBS01000057	50000	2	4	GGTTTA
LRBS01000057	60000	1	2	GGTTTA
LRBS01000057	70000	4	5	GGTTTA
LRBS01000057	80000	1	2	GGTTTA
LRBS01000057	90000	7	2	GGTTTA
LRBS01000057	100000	6	0	GGTTTA
LRBS01000057	110000	2	2	GGTTTA
LRBS01000057	120000	0	7	GGTTTA
LRBS01000057	130000	1	1	GGTTTA
LRBS01000057	140000	4	1	GGTTTA
LRBS01000057	150000	1	0	GGTTTA
LRBS01000057	160000	2	3	GGTTTA
LRBS01000057	170000	2	2	GGTTTA
LRBS01000057	180000	4	1	GGTTTA
LRBS01000057	190000	5	1	GGTTTA
LRBS01000057	200000	3	2	GGTTTA
LRBS01000057	210000	7	3	GGTTTA
LRBS01000057	220000	3	5	GGTTTA
LRBS01000057	230000	2	7	GGTTTA
LRBS01000057	240000	3	4	GGTTTA
LRBS01000057	250000	3	4	GGTTTA
LRBS01000057	254483	2	1	GGTTTA
LRBS01000058	5092	0	0	GGTTTA
LRBS01000059	5867	1	2	GGTTTA
LRBS01000060	10000	0	5	GGTTTA
LRBS01000060	20000	4	5	GGTTTA
LRBS01000060	30000	3	0	GGTTTA
LRBS01000060	40000	4	4	GGTTTA
LRBS01000060	50000	2	3	GGTTTA
LRBS01000060	50520	0	1	GGTTTA
LRBS01000061	10000	2	2	GGTTTA
LRBS01000061	20000	2	4	GGTTTA
LRBS01000061	30000	6	4	GGTTTA
LRBS01000061	40000	2	8	GGTTTA
LRBS01000061	50000	1	1	GGTTTA
LRBS01000061	60000	3	1	GGTTTA
LRBS01000061	65152	2	4	GGTTTA
LRBS01000062	10000	4	1	GGTTTA
LRBS01000062	20000	7	5	GGTTTA
LRBS01000062	30000	7	2	GGTTTA
LRBS01000062	32446	1	1	GGTTTA
LRBS01000063	10000	3	2	GGTTTA
LRBS01000063	20000	1	2	GGTTTA
LRBS01000063	30000	4	3	GGTTTA
LRBS01000063	40000	3	2	GGTTTA
LRBS01000063	50000	3	6	GGTTTA
LRBS01000063	60000	1	5	GGTTTA
LRBS01000063	64950	0	3	GGTTTA
LRBS01000064	10000	3	0	GGTTTA
LRBS01000064	17042	2	1	GGTTTA
LRBS01000065	3345	3	1	GGTTTA
LRBS01000066	10000	8	2	GGTTTA
LRBS01000066	20000	3	3	GGTTTA
LRBS01000066	24408	1	0	GGTTTA
LRBS01000067	10000	1	4	GGTTTA
LRBS01000067	20000	4	4	GGTTTA
LRBS01000067	30000	0	6	GGTTTA
LRBS01000067	40000	1	3	GGTTTA
LRBS01000067	50000	5	4	GGTTTA
LRBS01000067	60000	3	4	GGTTTA
LRBS01000067	70000	4	7	GGTTTA
LRBS01000067	80000	4	4	GGTTTA
LRBS01000067	90000	2	5	GGTTTA
LRBS01000067	100000	2	2	GGTTTA
LRBS01000067	110000	1	2	GGTTTA
LRBS01000067	120000	3	4	GGTTTA
LRBS01000067	130000	5	5	GGTTTA
LRBS01000067	140000	0	1	GGTTTA
LRBS01000067	150000	5	8	GGTTTA
LRBS01000067	160000	4	7	GGTTTA
LRBS01000067	170000	2	5	GGTTTA
LRBS01000067	180000	2	2	GGTTTA
LRBS01000067	190000	5	0	GGTTTA
LRBS01000067	200000	1	3	GGTTTA
LRBS01000067	210000	0	4	GGTTTA
LRBS01000067	220000	1	2	GGTTTA
LRBS01000067	230000	2	2	GGTTTA
LRBS01000067	240000	1	2	GGTTTA
LRBS01000067	250000	1	3	GGTTTA
LRBS01000067	260000	3	5	GGTTTA
LRBS01000067	270000	3	3	GGTTTA
LRBS01000067	280000	1	3	GGTTTA
LRBS01000067	290000	2	7	GGTTTA
LRBS01000067	300000	1	5	GGTTTA
LRBS01000067	310000	3	1	GGTTTA
LRBS01000067	320000	4	0	GGTTTA
LRBS01000067	330000	4	1	GGTTTA
LRBS01000067	340000	2	2	GGTTTA
LRBS01000067	350000	3	6	GGTTTA
LRBS01000067	360000	2	2	GGTTTA
LRBS01000067	370000	6	5	GGTTTA
LRBS01000067	380000	4	1	GGTTTA
LRBS01000067	390000	1	5	GGTTTA
LRBS01000067	400000	3	3	GGTTTA
LRBS01000067	410000	3	2	GGTTTA
LRBS01000067	420000	1	6	GGTTTA
LRBS01000067	430000	3	5	GGTTTA
LRBS01000067	440000	2	3	GGTTTA
LRBS01000067	450000	3	2	GGTTTA
LRBS01000067	460000	0	3	GGTTTA
LRBS01000067	470000	1	2	GGTTTA
LRBS01000067	480000	1	3	GGTTTA
LRBS01000067	490000	5	5	GGTTTA
LRBS01000067	500000	3	6	GGTTTA
LRBS01000067	510000	4	1	GGTTTA
LRBS01000067	520000	5	1	GGTTTA
LRBS01000067	530000	2	4	GGTTTA
LRBS01000067	540000	4	1	GGTTTA
LRBS01000067	550000	1	0	GGTTTA
LRBS01000067	560000	3	2	GGTTTA
LRBS01000067	570000	4	3	GGTTTA
LRBS01000067	580000	2	2	GGTTTA
LRBS01000067	587635	0	3	GGTTTA
LRBS01000068	10000	2	2	GGTTTA
LRBS01000068	20000	3	3	GGTTTA
LRBS01000068	30000	3	5	GGTTTA
LRBS01000068	40000	2	3	GGTTTA
LRBS01000068	50000	1	3	GGTTTA
LRBS01000068	60000	0	5	GGTTTA
LRBS01000068	70000	1	4	GGTTTA
LRBS01000068	80000	3	1	GGTTTA
LRBS01000068	90000	2	2	GGTTTA
LRBS01000068	100000	3	3	GGTTTA
LRBS01000068	110000	3	0	GGTTTA
LRBS01000068	120000	5	2	GGTTTA
LRBS01000068	127562	2	3	GGTTTA
LRBS01000069	10000	4	7	GGTTTA
LRBS01000069	20000	6	3	GGTTTA
LRBS01000069	30000	4	2	GGTTTA
LRBS01000069	40000	0	3	GGTTTA
LRBS01000069	50000	2	6	GGTTTA
LRBS01000069	60000	1	4	GGTTTA
LRBS01000069	70000	1	2	GGTTTA
LRBS01000069	80000	4	4	GGTTTA
LRBS01000069	90000	4	2	GGTTTA
LRBS01000069	100000	3	2	GGTTTA
LRBS01000069	110000	4	2	GGTTTA
LRBS01000069	120000	2	3	GGTTTA
LRBS01000069	130000	3	3	GGTTTA
LRBS01000069	140000	4	3	GGTTTA
LRBS01000069	150000	2	6	GGTTTA
LRBS01000069	160000	3	6	GGTTTA
LRBS01000069	170000	3	0	GGTTTA
LRBS01000069	180000	4	1	GGTTTA
LRBS01000069	190000	5	1	GGTTTA
LRBS01000069	200000	1	1	GGTTTA
LRBS01000069	210000	4	4	GGTTTA
LRBS01000069	217795	4	0	GGTTTA
LRBS01000070	10000	1	5	GGTTTA
LRBS01000070	20000	3	4	GGTTTA
LRBS01000070	30000	0	3	GGTTTA
LRBS01000070	40000	2	7	GGTTTA
LRBS01000070	50000	3	6	GGTTTA
LRBS01000070	60000	1	7	GGTTTA
LRBS01000070	70000	6	2	GGTTTA
LRBS01000070	80000	5	1	GGTTTA
LRBS01000070	86954	6	4	GGTTTA
LRBS01000071	10000	2	1	GGTTTA
LRBS01000071	10097	0	0	GGTTTA
LRBS01000072	10000	4	4	GGTTTA
LRBS01000072	20000	3	5	GGTTTA
LRBS01000072	30000	0	4	GGTTTA
LRBS01000072	40000	0	4	GGTTTA
LRBS01000072	50000	5	3	GGTTTA
LRBS01000072	60000	4	0	GGTTTA
LRBS01000072	70000	2	1	GGTTTA
LRBS01000072	80000	0	5	GGTTTA
LRBS01000072	90000	5	3	GGTTTA
LRBS01000072	100000	4	6	GGTTTA
LRBS01000072	110000	4	1	GGTTTA
LRBS01000072	120000	4	2	GGTTTA
LRBS01000072	130000	1	10	GGTTTA
LRBS01000072	132513	1	0	GGTTTA
LRBS01000073	10000	2	3	GGTTTA
LRBS01000073	20000	2	3	GGTTTA
LRBS01000073	21010	0	1	GGTTTA
LRBS01000074	10000	4	3	GGTTTA
LRBS01000074	20000	4	3	GGTTTA
LRBS01000074	29604	0	2	GGTTTA
LRBS01000075	3017	1	0	GGTTTA
LRBS01000076	10000	1	0	GGTTTA
LRBS01000076	20000	4	1	GGTTTA
LRBS01000076	30000	3	1	GGTTTA
LRBS01000076	40000	3	2	GGTTTA
LRBS01000076	43799	2	2	GGTTTA
LRBS01000077	594	0	0	GGTTTA
LRBS01000078	8776	3	2	GGTTTA
LRBS01000079	1899	0	1	GGTTTA
LRBS01000080	10000	3	2	GGTTTA
LRBS01000080	20000	1	3	GGTTTA
LRBS01000080	30000	2	4	GGTTTA
LRBS01000080	40000	1	5	GGTTTA
LRBS01000080	50000	2	2	GGTTTA
LRBS01000080	60000	4	5	GGTTTA
LRBS01000080	70000	0	4	GGTTTA
LRBS01000080	80000	1	5	GGTTTA
LRBS01000080	86987	3	3	GGTTTA
LRBS01000081	10000	6	5	GGTTTA
LRBS01000081	20000	1	1	GGTTTA
LRBS01000081	22340	1	1	GGTTTA
LRBS01000082	702	0	0	GGTTTA
LRBS01000083	956	0	1	GGTTTA
LRBS01000084	545	1	0	GGTTTA
LRBS01000085	10000	1	3	GGTTTA
LRBS01000085	20000	2	1	GGTTTA
LRBS01000085	30000	3	3	GGTTTA
LRBS01000085	40000	2	0	GGTTTA
LRBS01000085	50000	1	5	GGTTTA
LRBS01000085	60000	9	6	GGTTTA
LRBS01000085	70000	1	0	GGTTTA
LRBS01000085	80000	1	0	GGTTTA
LRBS01000085	90000	2	1	GGTTTA
LRBS01000085	100000	3	3	GGTTTA
LRBS01000085	110000	1	4	GGTTTA
LRBS01000085	120000	1	5	GGTTTA
LRBS01000085	130000	1	1	GGTTTA
LRBS01000085	140000	2	1	GGTTTA
LRBS01000085	150000	1	3	GGTTTA
LRBS01000085	160000	2	7	GGTTTA
LRBS01000085	170000	5	5	GGTTTA
LRBS01000085	180000	4	3	GGTTTA
LRBS01000085	190000	4	3	GGTTTA
LRBS01000085	200000	1	3	GGTTTA
LRBS01000085	210000	2	3	GGTTTA
LRBS01000085	220000	4	2	GGTTTA
LRBS01000085	230000	1	2	GGTTTA
LRBS01000085	240000	5	3	GGTTTA
LRBS01000085	243407	1	2	GGTTTA
LRBS01000086	10000	3	2	GGTTTA
LRBS01000086	20000	5	5	GGTTTA
LRBS01000086	30000	2	6	GGTTTA
LRBS01000086	40000	5	5	GGTTTA
LRBS01000086	50000	6	2	GGTTTA
LRBS01000086	60000	4	5	GGTTTA
LRBS01000086	70000	3	1	GGTTTA
LRBS01000086	80000	1	5	GGTTTA
LRBS01000086	90000	5	4	GGTTTA
LRBS01000086	100000	0	5	GGTTTA
LRBS01000086	110000	4	5	GGTTTA
LRBS01000086	120000	5	2	GGTTTA
LRBS01000086	130000	5	6	GGTTTA
LRBS01000086	140000	5	4	GGTTTA
LRBS01000086	150000	1	3	GGTTTA
LRBS01000086	160000	2	3	GGTTTA
LRBS01000086	170000	1	5	GGTTTA
LRBS01000086	174697	3	1	GGTTTA
LRBS01000087	4979	1	2	GGTTTA
LRBS01000088	5466	0	1	GGTTTA
LRBS01000089	10000	4	0	GGTTTA
LRBS01000089	20000	0	3	GGTTTA
LRBS01000089	30000	1	5	GGTTTA
LRBS01000089	40000	3	1	GGTTTA
LRBS01000089	50000	4	6	GGTTTA
LRBS01000089	59314	1	0	GGTTTA
LRBS01000090	10000	7	5	GGTTTA
LRBS01000090	20000	1	5	GGTTTA
LRBS01000090	30000	2	0	GGTTTA
LRBS01000090	40000	4	1	GGTTTA
LRBS01000090	50000	1	3	GGTTTA
LRBS01000090	60000	5	4	GGTTTA
LRBS01000090	70000	0	2	GGTTTA
LRBS01000090	76494	2	2	GGTTTA
LRBS01000091	10000	4	1	GGTTTA
LRBS01000091	20000	6	1	GGTTTA
LRBS01000091	30000	3	2	GGTTTA
LRBS01000091	40000	5	7	GGTTTA
LRBS01000091	50000	4	3	GGTTTA
LRBS01000091	60000	5	4	GGTTTA
LRBS01000091	70000	2	0	GGTTTA
LRBS01000091	80000	3	2	GGTTTA
LRBS01000091	90000	3	4	GGTTTA
LRBS01000091	100000	4	2	GGTTTA
LRBS01000091	110000	2	2	GGTTTA
LRBS01000091	120000	1	3	GGTTTA
LRBS01000091	125577	1	2	GGTTTA
LRBS01000092	10000	1	7	GGTTTA
LRBS01000092	10558	0	0	GGTTTA
LRBS01000093	10000	3	8	GGTTTA
LRBS01000093	19407	3	3	GGTTTA
LRBS01000094	4074	2	4	GGTTTA
LRBS01000095	1961	0	0	GGTTTA
LRBS01000096	10000	3	3	GGTTTA
LRBS01000096	20000	1	3	GGTTTA
LRBS01000096	30000	1	3	GGTTTA
LRBS01000096	40000	3	4	GGTTTA
LRBS01000096	50000	3	3	GGTTTA
LRBS01000096	60000	0	3	GGTTTA
LRBS01000096	70000	4	2	GGTTTA
LRBS01000096	80000	1	5	GGTTTA
LRBS01000096	90000	4	2	GGTTTA
LRBS01000096	99648	3	4	GGTTTA
LRBS01000097	618	0	0	GGTTTA
LRBS01000098	10000	2	5	GGTTTA
LRBS01000098	13922	2	2	GGTTTA
LRBS01000099	10000	2	6	GGTTTA
LRBS01000099	20000	5	8	GGTTTA
LRBS01000099	30000	4	2	GGTTTA
LRBS01000099	40000	1	2	GGTTTA
LRBS01000099	50000	5	0	GGTTTA
LRBS01000099	55798	1	2	GGTTTA
LRBS01000100	10000	4	4	GGTTTA
LRBS01000100	20000	2	0	GGTTTA
LRBS01000100	30000	3	1	GGTTTA
LRBS01000100	40000	2	1	GGTTTA
LRBS01000100	50000	0	3	GGTTTA
LRBS01000100	60000	2	2	GGTTTA
LRBS01000100	70000	2	5	GGTTTA
LRBS01000100	74800	1	2	GGTTTA
LRBS01000101	10000	2	3	GGTTTA
LRBS01000101	20000	3	2	GGTTTA
LRBS01000101	30000	5	1	GGTTTA
LRBS01000101	40000	2	5	GGTTTA
LRBS01000101	50000	4	3	GGTTTA
LRBS01000101	60000	1	4	GGTTTA
LRBS01000101	70000	1	1	GGTTTA
LRBS01000101	80000	7	0	GGTTTA
LRBS01000101	86809	2	2	GGTTTA
LRBS01000102	10000	3	2	GGTTTA
LRBS01000102	20000	2	1	GGTTTA
LRBS01000102	30000	4	2	GGTTTA
LRBS01000102	40000	1	3	GGTTTA
LRBS01000102	50000	3	1	GGTTTA
LRBS01000102	60000	3	1	GGTTTA
LRBS01000102	70000	3	1	GGTTTA
LRBS01000102	74231	0	0	GGTTTA
LRBS01000103	10000	3	2	GGTTTA
LRBS01000103	20000	5	6	GGTTTA
LRBS01000103	30000	5	3	GGTTTA
LRBS01000103	40000	3	4	GGTTTA
LRBS01000103	50000	7	2	GGTTTA
LRBS01000103	60000	5	3	GGTTTA
LRBS01000103	70000	2	4	GGTTTA
LRBS01000103	79598	7	7	GGTTTA
LRBS01000104	10000	5	3	GGTTTA
LRBS01000104	20000	2	3	GGTTTA
LRBS01000104	30000	1	3	GGTTTA
LRBS01000104	40000	1	12	GGTTTA
LRBS01000104	50000	3	5	GGTTTA
LRBS01000104	56203	0	2	GGTTTA
LRBS01000105	1007	1	1	GGTTTA
LRBS01000106	605	0	0	GGTTTA
LRBS01000107	948	0	0	GGTTTA
LRBS01000108	863	0	0	GGTTTA
LRBS01000109	10000	3	3	GGTTTA
LRBS01000109	20000	3	3	GGTTTA
LRBS01000109	30000	1	3	GGTTTA
LRBS01000109	40000	3	6	GGTTTA
LRBS01000109	44207	1	0	GGTTTA
LRBS01000110	10000	3	6	GGTTTA
LRBS01000110	20000	4	3	GGTTTA
LRBS01000110	29704	3	5	GGTTTA
LRBS01000111	10000	2	2	GGTTTA
LRBS01000111	20000	3	5	GGTTTA
LRBS01000111	30000	6	5	GGTTTA
LRBS01000111	40000	4	3	GGTTTA
LRBS01000111	50000	0	4	GGTTTA
LRBS01000111	60000	1	3	GGTTTA
LRBS01000111	70000	5	4	GGTTTA
LRBS01000111	80000	5	3	GGTTTA
LRBS01000111	90000	3	5	GGTTTA
LRBS01000111	100000	2	2	GGTTTA
LRBS01000111	110000	1	5	GGTTTA
LRBS01000111	120000	3	2	GGTTTA
LRBS01000111	130000	1	4	GGTTTA
LRBS01000111	140000	1	3	GGTTTA
LRBS01000111	147675	2	6	GGTTTA
LRBS01000112	10000	8	3	GGTTTA
LRBS01000112	20000	4	5	GGTTTA
LRBS01000112	30000	2	3	GGTTTA
LRBS01000112	40000	2	6	GGTTTA
LRBS01000112	50000	2	0	GGTTTA
LRBS01000112	60000	4	1	GGTTTA
LRBS01000112	70000	3	2	GGTTTA
LRBS01000112	80000	2	3	GGTTTA
LRBS01000112	86415	2	2	GGTTTA
LRBS01000113	787	0	0	GGTTTA
LRBS01000114	1533	0	0	GGTTTA
LRBS01000115	1089	1	0	GGTTTA
LRBS01000116	768	0	0	GGTTTA
LRBS01000117	10000	4	2	GGTTTA
LRBS01000117	20000	0	3	GGTTTA
LRBS01000117	30000	3	4	GGTTTA
LRBS01000117	40000	5	8	GGTTTA
LRBS01000117	50000	1	2	GGTTTA
LRBS01000117	60000	9	3	GGTTTA
LRBS01000117	70000	10	2	GGTTTA
LRBS01000117	80000	5	2	GGTTTA
LRBS01000117	90000	3	3	GGTTTA
LRBS01000117	100000	2	5	GGTTTA
LRBS01000117	110000	1	4	GGTTTA
LRBS01000117	120000	4	2	GGTTTA
LRBS01000117	130000	3	2	GGTTTA
LRBS01000117	140000	4	1	GGTTTA
LRBS01000117	150000	9	4	GGTTTA
LRBS01000117	160000	2	0	GGTTTA
LRBS01000117	160142	0	0	GGTTTA
LRBS01000118	10000	3	1	GGTTTA
LRBS01000118	16061	4	1	GGTTTA
LRBS01000119	5752	2	3	GGTTTA
LRBS01000120	10000	5	4	GGTTTA
LRBS01000120	20000	5	6	GGTTTA
LRBS01000120	30000	6	2	GGTTTA
LRBS01000120	40000	2	7	GGTTTA
LRBS01000120	50000	7	2	GGTTTA
LRBS01000120	60000	4	2	GGTTTA
LRBS01000120	70000	4	0	GGTTTA
LRBS01000120	80000	3	5	GGTTTA
LRBS01000120	82739	1	0	GGTTTA
LRBS01000121	10000	3	3	GGTTTA
LRBS01000121	20000	7	1	GGTTTA
LRBS01000121	30000	1	1	GGTTTA
LRBS01000121	40000	2	1	GGTTTA
LRBS01000121	50000	3	2	GGTTTA
LRBS01000121	60000	6	3	GGTTTA
LRBS01000121	70000	4	2	GGTTTA
LRBS01000121	80000	3	6	GGTTTA
LRBS01000121	90000	5	3	GGTTTA
LRBS01000121	100000	1	1	GGTTTA
LRBS01000121	110000	5	4	GGTTTA
LRBS01000121	120000	3	4	GGTTTA
LRBS01000121	130000	3	2	GGTTTA
LRBS01000121	140000	2	4	GGTTTA
LRBS01000121	150000	6	1	GGTTTA
LRBS01000121	160000	2	2	GGTTTA
LRBS01000121	170000	1	3	GGTTTA
LRBS01000121	180000	3	6	GGTTTA
LRBS01000121	190000	5	4	GGTTTA
LRBS01000121	200000	1	5	GGTTTA
LRBS01000121	210000	3	0	GGTTTA
LRBS01000121	220000	4	2	GGTTTA
LRBS01000121	230000	4	2	GGTTTA
LRBS01000121	240000	3	2	GGTTTA
LRBS01000121	250000	3	3	GGTTTA
LRBS01000121	260000	3	3	GGTTTA
LRBS01000121	270000	2	2	GGTTTA
LRBS01000121	280000	2	3	GGTTTA
LRBS01000121	290000	4	4	GGTTTA
LRBS01000121	300000	1	4	GGTTTA
LRBS01000121	310000	4	0	GGTTTA
LRBS01000121	320000	3	2	GGTTTA
LRBS01000121	330000	2	4	GGTTTA
LRBS01000121	340000	3	1	GGTTTA
LRBS01000121	350000	6	7	GGTTTA
LRBS01000121	360000	2	3	GGTTTA
LRBS01000121	370000	3	1	GGTTTA
LRBS01000121	380000	2	5	GGTTTA
LRBS01000121	390000	3	1	GGTTTA
LRBS01000121	400000	1	2	GGTTTA
LRBS01000121	410000	2	7	GGTTTA
LRBS01000121	420000	1	0	GGTTTA
LRBS01000121	430000	6	5	GGTTTA
LRBS01000121	440000	3	3	GGTTTA
LRBS01000121	450000	2	1	GGTTTA
LRBS01000121	460000	3	3	GGTTTA
LRBS01000121	470000	4	6	GGTTTA
LRBS01000121	473733	1	2	GGTTTA
LRBS01000122	10000	4	3	GGTTTA
LRBS01000122	20000	6	5	GGTTTA
LRBS01000122	21513	0	2	GGTTTA
LRBS01000123	10000	2	0	GGTTTA
LRBS01000123	20000	4	4	GGTTTA
LRBS01000123	30000	2	2	GGTTTA
LRBS01000123	40000	2	2	GGTTTA
LRBS01000123	50000	6	2	GGTTTA
LRBS01000123	60000	6	5	GGTTTA
LRBS01000123	70000	4	3	GGTTTA
LRBS01000123	74666	2	2	GGTTTA
LRBS01000124	10000	2	1	GGTTTA
LRBS01000124	20000	3	4	GGTTTA
LRBS01000124	30000	4	2	GGTTTA
LRBS01000124	40000	5	4	GGTTTA
LRBS01000124	50000	4	2	GGTTTA
LRBS01000124	60000	4	3	GGTTTA
LRBS01000124	70000	3	1	GGTTTA
LRBS01000124	80000	3	5	GGTTTA
LRBS01000124	90000	5	3	GGTTTA
LRBS01000124	100000	2	4	GGTTTA
LRBS01000124	110000	3	2	GGTTTA
LRBS01000124	120000	3	0	GGTTTA
LRBS01000124	130000	5	2	GGTTTA
LRBS01000124	140000	2	3	GGTTTA
LRBS01000124	150000	2	5	GGTTTA
LRBS01000124	160000	2	4	GGTTTA
LRBS01000124	170000	5	5	GGTTTA
LRBS01000124	180000	1	4	GGTTTA
LRBS01000124	190000	2	7	GGTTTA
LRBS01000124	200000	0	4	GGTTTA
LRBS01000124	210000	2	4	GGTTTA
LRBS01000124	218462	4	2	GGTTTA
LRBS01000125	10000	4	8	GGTTTA
LRBS01000125	20000	3	3	GGTTTA
LRBS01000125	30000	3	0	GGTTTA
LRBS01000125	40000	4	1	GGTTTA
LRBS01000125	50000	3	3	GGTTTA
LRBS01000125	60000	3	5	GGTTTA
LRBS01000125	70000	3	8	GGTTTA
LRBS01000125	80000	4	10	GGTTTA
LRBS01000125	90000	3	3	GGTTTA
LRBS01000125	100000	3	2	GGTTTA
LRBS01000125	110000	1	7	GGTTTA
LRBS01000125	120000	4	4	GGTTTA
LRBS01000125	130000	2	6	GGTTTA
LRBS01000125	140000	5	4	GGTTTA
LRBS01000125	150000	1	5	GGTTTA
LRBS01000125	160000	6	0	GGTTTA
LRBS01000125	170000	3	2	GGTTTA
LRBS01000125	180000	3	1	GGTTTA
LRBS01000125	190000	2	6	GGTTTA
LRBS01000125	200000	4	2	GGTTTA
LRBS01000125	210000	5	2	GGTTTA
LRBS01000125	220000	7	0	GGTTTA
LRBS01000125	230000	4	4	GGTTTA
LRBS01000125	240000	5	7	GGTTTA
LRBS01000125	250000	1	4	GGTTTA
LRBS01000125	260000	1	7	GGTTTA
LRBS01000125	270000	1	3	GGTTTA
LRBS01000125	280000	2	4	GGTTTA
LRBS01000125	290000	0	4	GGTTTA
LRBS01000125	292597	1	0	GGTTTA
LRBS01000126	10000	4	2	GGTTTA
LRBS01000126	18025	2	0	GGTTTA
LRBS01000127	1229	1	1	GGTTTA
LRBS01000128	10000	5	1	GGTTTA
LRBS01000128	17598	1	2	GGTTTA
LRBS01000129	6171	4	3	GGTTTA
LRBS01000130	621	0	2	GGTTTA
LRBS01000131	525	0	0	GGTTTA
LRBS01000132	867	0	1	GGTTTA
LRBS01000133	878	0	1	GGTTTA
LRBS01000134	723	1	0	GGTTTA
LRBS01000135	512	0	0	GGTTTA
