# Supplementary material for: The genome sequence of the gastric gland parasite, Cryptosporidium proliferans
Source: iScience. 2026 Apr 6;29(5):115597. doi: 10.1016/j.isci.2026.115597 (PMC13125899; doi:10.1016/j.isci.2026.115597)
Supplement: Table S8. Identification of G-quadruplex structures in the C. proliferans genome — Results of G-quadruplex prediction analyses: (A) Quadron results; (B) gfa tool results; (C) overlap between both methods. [file mmc9.xlsx]

## Sheet: Supplementary Table 8. A
contig_id	start	strand	length	score	sequence
1	243	-	23	30.88	CCCCCCCCCCTACTAACCCCCCC
1	554	-	27	36.55	CCCCCCCCCCCCTAACCTAACCTACCC
1	749	-	122	42.59	CCCCCCTAAACCTAACCCCCCCTAAACCTACCCCTAACCTAAACCCTAAACCTACCCCCCCCCTAAACCCCCCCCCTAAAACCCCCCTAAACCCCCCCTAAACCTAAACCCTAAACCTACCC
1	960	-	30	24.42	CCCCCCCTAACCTAACCCTAAACCTAACCC
1	96605	+	15	26.25	GGGGGGGGGGGGGGG
1	330678	-	41	2.65	CCCTCTCCTGGTCAGCCCAGAAAGAGACCCTTCTATATCCC
1	360976	-	32	13.78	CCCCTAGGAGATACGCCCACACCCCCAGACCC
1	683061	-	18	29.36	CCCCCCCCCCCCTACCCC
1	1307864	+	34	36.16	GGGGGGGGGTTTTAGGGGTTTAGGTTAGGGGGGG
1	1307937	+	23	35.43	GGGTAGGTTTAGGGGGGGGGGGG
1	1308104	+	64	38.04	GGGGGGGGGTTAGGTTAGGGGGGTTAGGTTTAGGGTTAGGTTAGTTAGGGGGGTTAGGGGGGGG
1	1308246	+	55	43.08	GGGGGGGGTTAGTAGGGTTTAGGTTTAGGGGGGGTTTAGGGGGTTAGGTTTAGGG
1	1308379	+	38	35.19	GGGGGTTAGGTTTAGGGTAGGGGGGGGTTAGGGGGGGG
1	1308538	+	39	39.21	GGGGGGTTAGGGTTAGGGTTTAGGGTTAGGGGGGTAGGG
1	1308910	+	44	43.35	GGGTAGGTTTAGGGGGGTTTAGTAGGGGTTTAGTTTAGGGGGGG
1	1309093	+	50	32.93	GGGGGTTTAGGGGGTTAGGGGGGTTTAGGGGGGGTTAGGGTTAGGGGGGG
1	1309261	+	33	40.8	GGGTGGGTTTAGGGGGGGTAGTTAGGTTTAGGG
1	1309340	+	46	36.33	GGGGGGGGGGTTTAGGGGGTTAGGGGGGGTTTAGGTTTAGGGGGGG
1	1309405	+	24	36.78	GGGGGGGTTTTAGGGGGTTTAGGG
1	1309553	+	20	32.28	GGGGGGGTTTAGGGGGGGGG
1	1309663	+	54	45.29	GGGTTTTAGGGGGGTTTAGGTTTAGGGGGGGGTTTAGGGTTAGGTTTAGGGGGG
1	1309748	+	26	32.6	GGGGGGTTAGGGGGGGTTTAGGGGGG
1	1309787	+	29	33.47	GGGGGGGGTAGTAGGGTTTAGGGGGGGGG
1	1310173	+	18	31.65	GGGGGGGTTAGGGGGGGG
1	1310537	+	46	44.3	GGGTTAGTAGGTTTAGGGGGGTTAGGTTTAGGGGGGGTTTAGGGGG
1	1310632	+	25	34.59	GGGGGGGGTTAGGGGTTAGGGGGGG
1	1310776	+	37	34.64	GGGGGGTTTAGGGGGGGTTAGGGGGGTTTAGGGGGGG
1	1311070	+	28	40.5	GGGGGGGTTAGGTTAGGGTTTAGGGGGG
1	1311188	+	148	41.13	GGGTTTAGGTTAGTAGGGTTAGGGGGGGGGTTTAGGGGGGTTAGGGGGGTAGGGTTTAGGTTAGGGGGGGTTAGGTTTAGGGGGGGGGTTAGGTAGGTTAGGGTTTAGGTTTAGGGGGGGTTTAGTTAGGGGGGGGTAGTAGGGGGGG
1	1311534	+	27	33.76	GGGGGGGTTTTAGGTTAGGGGGGGGGG
1	1311764	+	23	35.21	GGGGGGGTTAGTTTAGGGGGGGG
2	73028	-	30	28.55	CCCTTCCTCCCCTATCCCCCCCTCACCCCC
2	157847	-	16	25.26	CCCCCCCTCCCCCCCC
2	162562	-	38	16.76	CCCGATACTCAGTATCCCGCCCTTTCACCCATGCACCC
2	167953	+	19	28.33	GGGAGGGGGGAAGGGGGGG
2	473152	-	16	36.23	CCCTCCCTCCCTCCCC
2	658034	+	29	10.47	GGGTGGGGGACCACCTGGGAAGACCTGGG
2	734778	-	16	30.16	CCCCCCCTTCCCCCCC
3	195	-	20	40.26	CCCCCCCCTAAACCCTACCC
3	475	-	40	41.27	CCCCCCTAAAACCCCCCCTAAACCTAACCCTAAACCCCCC
3	535	-	55	32.2	CCCCCCCCCCCTAAACCCTAACCTAACCTACCCCCCCTACCCCCCCTAACCCCCC
3	627	-	36	40.05	CCCTAAACCCTAAACCCCCTAAACCTAACCCCCCCC
3	798	-	25	31.51	CCCCCCCTAAACCTAAACCCCCCCC
3	1123	-	29	32.04	CCCCCCCCTAAACCCCCCTAAACCCCCCC
3	1271	-	19	29.86	CCCCCCCCCCCCTAAACCC
3	1343	-	41	37.69	CCCCCCCCCCCCTACCCTAAAAACCCCCCTAACTAAACCCC
3	1625	-	70	46.67	CCCCCCTAAACCCCCCTAACCTAACCCTACTAAACCCCCCCTAAACCTAAACCCTAACCCCCCTAAACCC
3	1709	-	57	47.16	CCCTAAAACCTAAACCCCCCCCTAAACCTAAAACCCCCCTAAACCCCCCCCTAACCC
3	1810	-	98	39.2	CCCCCCCCCCCCCCTAACCCTAAACCCCCCCCTAAACCCCCCCTAAACCTAACCCCCCTAAAACTACCCTAACCTAAACCCTAAAACCCCCCTAACCC
3	2092	-	38	38.85	CCCCCCCTAACCTAAACCCCCCCTAACCTAAACCCCCC
3	2428	-	42	46.27	CCCCCCTAAACCTAACCCTACTAACCCTAAACCTAACCCCCC
3	2513	-	33	31.33	CCCCCCCCTACCAAACCCCCCCCCTAACCCCCC
3	2597	-	26	33.82	CCCTAACCCCCCCTACTAACCCCCCC
3	2995	-	63	37.51	CCCCCCCCCCCCCTAAACCCTAAACCCCCCCTAAACCTAAACCCCCCCTAACCTAACTAACCC
3	446530	+	15	27.21	GGGGGGGGGGGGGGG
3	483648	+	39	6.05	GGGAACGAGATAGGGAACGAGATAGGGAACGAGATAGGG
3	483732	+	52	7.79	GGGAACGAGATAGGGAACGAGATAGGGAACGAGATAGGGAACGAGATAGGGG
3	659157	-	34	14.83	CCCCACCCTTCAAAAATTTCCCTAATCTCCTCCC
3	768748	-	39	9.31	CCCATACAACCCATACAACCCATACAACCCATACAACCC
5	153549	-	34	25.7	CCCCCTTCCCCTCATTTTCCCCCCTTCCCCCCCC
5	198018	+	28	10.13	GGGTTTGACATTGGGCAACGTGGGAGGG
5	397660	-	36	4.26	CCCGAATATACTATCCCTAACCCCCATATAACACCC
5	498883	+	45	30.93	GGGGGGCAAAAGGGAGAAGGAAAGGGGGGAGGGGGAAAAAGGGGG
5	593551	-	57	20.63	CCCATATCTCCCATATCTCCCATATCTCCCATATCTCCCATATCTCCCATACCACCC
6	41637	+	25	30.1	GGGGGGGGGGGGGAGGAGAGAAGGG
6	462079	-	93	35.75	CCCATCATTCCCATCATTCCCAACACCCCCATCACTCCCATCACTCCCATCACTCCCATCATTCCCAACACCCCCATCACCCCCATCACCCCC
8	309653	+	33	29.74	GGGGGGGGGGGGAAGGGGGGAGATTTTTGAGGG
8	330695	-	29	10.19	CCCAGGTCTTCCCAGGTGGTCCCCCACCC
8	441542	+	61	38.25	GGGGGGGGTTTAGGGTTTAGGGGGGGTAGGGTTTAGGTTAGGGGGGGTTAGGTTTAGGGGG
8	441681	+	36	32.82	GGGGGGGTTAGGGGGGGTTTAGGGGGGTTAGGGGGG
8	441760	+	29	39.77	GGGGTTTAGTAGGGGGGGGTTAGGGGGGG
8	442310	+	18	35.35	GGGGGGGTTTAGGGGGGG
8	442582	+	27	33.4	GGGGGGTTTTAGGGGGTTAGGGGGGGG
8	442781	+	20	30.09	GGGGGGGTTAGGGGGGGGGG
8	442897	+	28	40.34	GGGGGTTTAGGTTTAGGGGTAGGGGGGG
8	443139	+	107	44.81	GGGGGGTTAGGTTTAGGGGGGGGTTTAGGGGGGTTTAGGGTTTAGGTTAGTAGGGTTTAGTTAGGTAGGGGGTAGGTTAGGGGGGTTAGGTTAGGGGGGGTTAGGGG
8	443292	+	24	37.43	GGGGGGTTAGGGGGGGGTTTAGGG
8	443410	+	49	39.28	GGGGGGTTTAGTAGGGTAGGTAGGTTTAGGGGGGGTTTAGGTTAGGGGG
8	443713	+	41	37.45	GGGGGTTTAGGTTTAGGGGGGGGTTAGGGGGGGTTTTAGGG
8	443975	+	35	33.91	GGGGGGGGTTTAGGGGGGTTAGGTTTAGGGGGGGG
8	444122	+	77	35.07	GGGGGGTTTAGGGGGGGGGTTTAGTTTAGGGGGGGGGTTTAGGTTTAGGGGGGGTTAGGTTAGGGGTTTAGGGGGGG
8	444223	+	28	43.49	GGGGGGGTTTAGGGTTTTAGTAGGGGGG
9	387368	-	48	29.16	CCCATATCTCCCACATCCCCCATTCCTCCCATTCCCCCCATTCCTCCC
9	387680	+	29	19.14	GGGTGGAGGGGTGAGGGGAAAGGAGGGGG
10	144447	-	26	31.74	CCCACTCTCTTCCCCCCCCCTCCCCC
10	160691	+	39	17.34	GGGATTGGGATTGGGATTGGGATTGGGATTGGGATTGGG
10	214301	-	21	8.14	CCCATACCCATACCCATACCC
11	627	-	30	7.49	CCCATACTACCCATACTTCCCATACTACCC
11	91997	-	23	28.08	CCCCCCCCCCCCCACCTTTTCCC
12	127671	-	34	20.36	CCCATTAGGATTATCCCCCCTCACTTCCCCTCCC
13	129468	-	16	29.85	CCCCCCCTTCCCCCCC
16	84984	+	16	30.96	GGGGGGGAGGGAGGGG
17	73349	+	27	31.72	GGGGGAGGGGGGGATAATGAAAGGGGG
21	31667	-	21	27.89	CCCCCCCCCCCCCCTCCCCCC
22	276	-	62	36.71	CCCCCCCTAACCTAAACCCCCCCTAAACCCTAACCCCCTAAACCCCCCTACTAACCCCCCCC
22	574	-	37	40.76	CCCTAAACCCTAAACCTAAACCCCCCTAACTAAACCC
22	719	-	41	43.48	CCCCCTAAACCTAACCCCCCTAAACCTAACCCCCCTAACCC
22	890	-	34	39.95	CCCTACTAACCCCCCCCTAAACCCCCCCTAACCC
22	1227	-	31	37.92	CCCTAACCTAAACCCCCCCTAACCCCCCCCC
22	1297	-	55	44.73	CCCCCCCCCTAAACCTAAACCCCCCTAAACCCTAACTAAACCTACCCTAAACCCC
22	1379	-	81	40.84	CCCTAAACCCTAACCTAAACCCCCCTAAACCCCCCTAAACCCCCCCCCTAAACCCCCCTAACCCCCCTAAACTAAACCCCC
22	1503	-	52	45.39	CCCCCCTAAAACCCCCCTAAACCTAAAACCCTACTAAACCTAACCCCCCCCC
22	1640	-	27	34.93	CCCCCCCCCCCTAAACCCCCTAACCCC
22	1686	-	36	33.32	CCCCCCCCCCTAAACCCCCCTAACCTAAACCCCCCC
23	74797	+	22	26.85	GGGATTGTGGGGGGGAGGGGGG
23	99753	+	32	31.42	GGGGGGGTTAGTAGGGGGGGTTTAGGGGGGGG
23	99974	+	27	33.93	GGGGGGGGTTTAGGGGGGTTTAGGGGG
23	100016	+	43	32.99	GGGGGGGTTAGGGGGGGGTTAGGGGGGTTTAGGTTAGGGGGGG
23	100078	+	15	28.46	GGGGGGGGGGGGGGG
23	100273	+	34	47.96	GGGTTTAGTAGGTTAGGGGGGTTTAGGGGTAGGG
23	100333	+	35	40.06	GGGGGGGTTAGTAGGGTAGGTTGGGTTTAGGGGGG
23	100682	+	40	39.47	GGGGGTTTAGGGGGGGGGTTTAGGGTAGGTTTAGTAGGGG
23	100792	+	55	35.42	GGGGGGGGTTTAGGGGGGTTTAGGTTTAGGGGGGGGTTAGGTTTAGGGGGGGGGG
24	76121	+	52	37.37	GGGGTTTTAGGGGGGGGGTTTAGGTTAGGGGGGGGGGTTTAGGTTAGGGGGG
24	76196	+	37	38.03	GGGTTTAGGTTTAGGGGGGGGGTAGGTTTAGGGGGGG
24	76289	+	23	37.44	GGGTTAGGGGGGGTTTAGGGGGG
24	76460	+	34	35.02	GGGGGGGGTTAGGGGGGGTTTAGGTTAGGGGGGG
24	76631	+	20	33.94	GGGTTTAGGGTTAGGGGGGG
26	33394	-	15	25.09	CCCCCCCCCCCCCCC
29	55	-	61	33.68	CCCCCCCCTAAACCTAAAACCCCCCTAACCTAAACCCCCCCCTAAACCCCCCTAACCCCCC
29	184	-	99	43.33	CCCCCTAAACCCCCACCTAACCTAACCCCCCCTACTAAACCCTAAACCCCCCCTAAACCCCCCTAACCCCCCTACTAAACCTAACCCTAAACCCCCCCC
29	462	-	68	44.52	CCCCTAAACCCCCCTAACCTACCCACCTAAACCCTAACTAACCCTAACCCCCCTAAACCTACCCCCCC
29	694	-	33	40.21	CCCTAACCTAACCTACCCTAACTAAACCCCCCC
29	753	-	33	32.25	CCCCCCCTAACCCCCCCTAACCTAACCCCCCCC
29	967	-	27	32.41	CCCCCCCTACTAAACCTACCCTAACCC
29	1047	-	54	36.25	CCCCCCTAAACCCCCCCCCAAACCCCTAAACCTAAACCCCCCTAAACCCCCCCC
29	1163	-	38	38.05	CCCCCCTAACCTAACCCCCCTAACCCCCCCTAAACCCC
29	1217	-	40	29.43	CCCCCCCTAAAACCCCCCCTACCCCCCCCCCTACCCCCCC
29	1276	-	54	41.45	CCCTAAAACCCCCCCCTAAACCTACCCTAAACCCCCCTAAACCCTAAACCCCCC
29	1434	-	95	44.68	CCCTAAACCCCCCTAAACCCCCCCCTAAACTAACCCTAAACCTAAACCCCCCCTAACCTAACCCTAACCTAAACCCCCCCTAAACCTAAACCCCC
29	1914	-	34	33.02	CCCTAAACCCCCCCCCCTAAACCCTACCCCCCCC

## Sheet: Supplementary Table 8. B
Sequence_name	Source	Type	Start	Stop	Length	Score	Strand	Repeat	Spacer	nIslands/nRuns/maxGQ	Subset	Composition	Sequence
1	ABCC	G_Quadruplex_Motif	96605	96619	15	NA	+	3	NA	1I/4R/3M	NA	0A/0C/14G/0T	ggggggggggggggg
1	ABCC	G_Quadruplex_Motif	1308393	1308416	24	NA	+	3	NA	3I/5R/3M	NA	2A/0C/18G/3T	gggtaggggggggttagggggggg
1	ABCC	G_Quadruplex_Motif	1308538	1308576	39	NA	+	3	NA	6I/6R/3M	NA	5A/0C/23G/10T	ggggggttagggttagggtttagggttaggggggtaggg
1	ABCC	G_Quadruplex_Motif	1309093	1309142	50	NA	+	5	NA	6I/8R/5M	NA	5A/0C/32G/12T	gggggtttagggggttaggggggtttagggggggttagggttaggggggg
1	ABCC	G_Quadruplex_Motif	1309261	1309278	18	NA	+	3	NA	3I/4R/3M	NA	1A/0C/12G/4T	gggtgggtttaggggggg
1	ABCC	G_Quadruplex_Motif	1309340	1309368	29	NA	+	4	NA	3I/5R/4M	NA	2A/0C/21G/5T	ggggggggggtttagggggttaggggggg
1	ABCC	G_Quadruplex_Motif	1309405	1309428	24	NA	+	3	NA	3I/4R/3M	NA	2A/0C/14G/7T	gggggggttttagggggtttaggg
1	ABCC	G_Quadruplex_Motif	1309553	1309572	20	NA	+	3	NA	2I/4R/3M	NA	1A/0C/15G/3T	gggggggtttaggggggggg
1	ABCC	G_Quadruplex_Motif	1309748	1309773	26	NA	+	3	NA	3I/4R/3M	NA	2A/0C/18G/5T	ggggggttagggggggtttagggggg
1	ABCC	G_Quadruplex_Motif	1309787	1309815	29	NA	+	3	NA	3I/5R/3M	NA	3A/0C/20G/5T	ggggggggtagtagggtttaggggggggg
1	ABCC	G_Quadruplex_Motif	1310173	1310190	18	NA	+	3	NA	2I/4R/3M	NA	1A/0C/14G/2T	gggggggttagggggggg
1	ABCC	G_Quadruplex_Motif	1310632	1310656	25	NA	+	3	NA	3I/5R/3M	NA	2A/0C/18G/4T	ggggggggttaggggttaggggggg
1	ABCC	G_Quadruplex_Motif	1310776	1310812	37	NA	+	6	NA	4I/6R/6M	NA	3A/0C/25G/8T	ggggggtttagggggggttaggggggtttaggggggg
1	ABCC	G_Quadruplex_Motif	1311203	1311241	39	NA	+	4	NA	5I/6R/4M	NA	4A/0C/26G/8T	gggttagggggggggtttaggggggttaggggggtaggg
1	ABCC	G_Quadruplex_Motif	1311316	1311335	20	NA	+	3	NA	2I/4R/3M	NA	2A/0C/15G/2T	ggggggggtagtaggggggg
1	ABCC	G_Quadruplex_Motif	243	265	23	NA	-	3	NA	2I/4R/3M	NA	2A/0C/18G/3T	gggggggttagtagggggggggg
1	ABCC	G_Quadruplex_Motif	803	846	44	NA	-	6	NA	4I/7R/6M	NA	3A/0C/31G/10T	gggggggtttaggggggttttagggggggggtttaggggggggg
1	ABCC	G_Quadruplex_Motif	683061	683078	18	NA	-	3	NA	2I/4R/3M	NA	1A/0C/16G/1T	ggggtagggggggggggg
2	ABCC	G_Quadruplex_Motif	167953	167971	19	NA	+	3	NA	3I/4R/3M	NA	3A/0C/15G/0T	gggaggggggaaggggggg
2	ABCC	G_Quadruplex_Motif	658034	658062	29	NA	+	3	NA	4I/4R/3M	NA	5A/6C/14G/3T	gggtgggggaccacctgggaagacctggg
2	ABCC	G_Quadruplex_Motif	73028	73057	30	NA	-	3	NA	4I/5R/3M	NA	6A/0C/22G/2T	gggggtgagggggggataggggaggaaggg
2	ABCC	G_Quadruplex_Motif	157847	157862	16	NA	-	3	NA	2I/4R/3M	NA	1A/0C/15G/0T	ggggggggaggggggg
2	ABCC	G_Quadruplex_Motif	162577	162599	23	NA	-	3	NA	4I/4R/3M	NA	4A/2C/14G/3T	gggtgcatgggtgaaagggcggg
2	ABCC	G_Quadruplex_Motif	473152	473167	16	NA	-	3	NA	4I/4R/3M	NA	3A/0C/13G/0T	ggggagggagggaggg
2	ABCC	G_Quadruplex_Motif	734778	734793	16	NA	-	3	NA	2I/4R/3M	NA	2A/0C/14G/0T	gggggggaaggggggg
3	ABCC	G_Quadruplex_Motif	446530	446544	15	NA	+	3	NA	1I/4R/3M	NA	0A/0C/14G/0T	ggggggggggggggg
3	ABCC	G_Quadruplex_Motif	57	97	41	NA	-	3	NA	6I/7R/3M	NA	5A/0C/26G/10T	ggggttaggggggggggtagggtttagggtttagggtaggg
3	ABCC	G_Quadruplex_Motif	195	214	20	NA	-	3	NA	3I/4R/3M	NA	2A/0C/14G/4T	gggtagggtttagggggggg
3	ABCC	G_Quadruplex_Motif	535	552	18	NA	-	3	NA	2I/4R/3M	NA	1A/0C/14G/3T	gggtttaggggggggggg
3	ABCC	G_Quadruplex_Motif	565	589	25	NA	-	3	NA	3I/5R/3M	NA	2A/0C/20G/3T	ggggggttagggggggtaggggggg
3	ABCC	G_Quadruplex_Motif	1123	1151	29	NA	-	3	NA	3I/5R/3M	NA	2A/0C/21G/6T	gggggggtttaggggggtttagggggggg
3	ABCC	G_Quadruplex_Motif	1271	1289	19	NA	-	3	NA	2I/4R/3M	NA	1A/0C/15G/3T	gggtttagggggggggggg
3	ABCC	G_Quadruplex_Motif	1343	1371	29	NA	-	3	NA	3I/5R/3M	NA	2A/0C/21G/6T	ggggggtttttagggtagggggggggggg
3	ABCC	G_Quadruplex_Motif	1742	1765	24	NA	-	3	NA	3I/4R/3M	NA	2A/0C/17G/5T	gggttaggggggggtttagggggg
3	ABCC	G_Quadruplex_Motif	1810	1852	43	NA	-	3	NA	4I/8R/3M	NA	3A/0C/32G/8T	gggggggtttaggggggggtttagggttagggggggggggggg
3	ABCC	G_Quadruplex_Motif	2513	2545	33	NA	-	4	NA	3I/5R/4M	NA	2A/0C/25G/6T	ggggggttagggggggggtttggtagggggggg
3	ABCC	G_Quadruplex_Motif	2597	2622	26	NA	-	3	NA	3I/5R/3M	NA	3A/0C/18G/5T	gggggggttagtagggggggttaggg
3	ABCC	G_Quadruplex_Motif	2995	3025	31	NA	-	3	NA	3I/6R/3M	NA	2A/0C/23G/6T	gggggggtttagggtttaggggggggggggg
3	ABCC	G_Quadruplex_Motif	768748	768786	39	NA	-	3	NA	5I/5R/3M	NA	4A/0C/19G/16T	gggttgtatgggttgtatgggttgtatgggttgtatggg
5	ABCC	G_Quadruplex_Motif	153549	153582	34	NA	-	4	NA	4I/5R/4M	NA	9A/0C/24G/1T	ggggggggaaggggggaaaatgaggggaaggggg
5	ABCC	G_Quadruplex_Motif	593551	593607	57	NA	-	3	NA	7I/7R/3M	NA	16A/0C/28G/13T	gggtggtatgggagatatgggagatatgggagatatgggagatatgggagatatggg
6	ABCC	G_Quadruplex_Motif	32	62	31	NA	-	3	NA	5I/5R/3M	NA	7A/0C/19G/5T	gggtattggggaaagagggtggggatagggg
6	ABCC	G_Quadruplex_Motif	462079	462171	93	NA	-	3	NA	11I/11R/3M	NA	17A/0C/54G/22T	gggggtgatgggggtgatgggggtgttgggaatgatgggagtgatgggagtgatgggagtgatgggggtgttgggaatgatgggaatgatggg
8	ABCC	G_Quadruplex_Motif	309653	309672	20	NA	+	3	NA	2I/4R/3M	NA	2A/0C/17G/0T	ggggggggggggaagggggg
8	ABCC	G_Quadruplex_Motif	441542	441572	31	NA	+	3	NA	4I/6R/3M	NA	3A/0C/20G/7T	ggggggggtttagggtttagggggggtaggg
8	ABCC	G_Quadruplex_Motif	441681	441716	36	NA	+	6	NA	4I/6R/6M	NA	3A/0C/25G/7T	gggggggttagggggggtttaggggggttagggggg
8	ABCC	G_Quadruplex_Motif	441760	441788	29	NA	+	3	NA	3I/5R/3M	NA	3A/0C/19G/6T	ggggtttagtaggggggggttaggggggg
8	ABCC	G_Quadruplex_Motif	442310	442327	18	NA	+	3	NA	2I/4R/3M	NA	1A/0C/13G/3T	gggggggtttaggggggg
8	ABCC	G_Quadruplex_Motif	442582	442608	27	NA	+	3	NA	3I/4R/3M	NA	2A/0C/18G/6T	ggggggttttagggggttagggggggg
8	ABCC	G_Quadruplex_Motif	442781	442800	20	NA	+	3	NA	2I/4R/3M	NA	1A/0C/16G/2T	gggggggttagggggggggg
8	ABCC	G_Quadruplex_Motif	443154	443178	25	NA	+	3	NA	3I/4R/3M	NA	2A/0C/16G/6T	ggggggggtttaggggggtttaggg
8	ABCC	G_Quadruplex_Motif	443292	443315	24	NA	+	3	NA	3I/4R/3M	NA	2A/0C/16G/5T	ggggggttaggggggggtttaggg
8	ABCC	G_Quadruplex_Motif	443728	443753	26	NA	+	3	NA	3I/5R/3M	NA	2A/0C/17G/6T	ggggggggttagggggggttttaggg
8	ABCC	G_Quadruplex_Motif	444491	444549	59	NA	+	4	NA	6I/9R/4M	NA	5A/0C/37G/16T	gggggggtttaggggggggggggttttaggggtttagggtttaggggggtttagggggg
8	ABCC	G_Quadruplex_Motif	330695	330723	29	NA	-	3	NA	4I/4R/3M	NA	5A/6C/15G/3T	gggtgggggaccacctgggaagacctggg
9	ABCC	G_Quadruplex_Motif	387680	387708	29	NA	+	3	NA	4I/4R/3M	NA	6A/0C/20G/2T	gggtggaggggtgaggggaaaggaggggg
9	ABCC	G_Quadruplex_Motif	387368	387415	48	NA	-	3	NA	6I/6R/3M	NA	12A/0C/29G/7T	gggaggaatggggggaatgggaggaatgggggatgtgggagatatggg
10	ABCC	G_Quadruplex_Motif	160691	160729	39	NA	+	3	NA	7I/7R/3M	NA	6A/0C/20G/12T	gggattgggattgggattgggattgggattgggattggg
10	ABCC	G_Quadruplex_Motif	214301	214321	21	NA	-	3	NA	4I/4R/3M	NA	3A/0C/12G/6T	gggtatgggtatgggtatggg
11	ABCC	G_Quadruplex_Motif	627	656	30	NA	-	3	NA	4I/4R/3M	NA	7A/0C/15G/8T	gggtagtatgggaagtatgggtagtatggg
11	ABCC	G_Quadruplex_Motif	91997	92019	23	NA	-	3	NA	2I/4R/3M	NA	4A/0C/18G/1T	gggaaaaggtggggggggggggg
13	ABCC	G_Quadruplex_Motif	129468	129483	16	NA	-	3	NA	2I/4R/3M	NA	2A/0C/14G/0T	gggggggaaggggggg
16	ABCC	G_Quadruplex_Motif	84984	84999	16	NA	+	3	NA	3I/4R/3M	NA	2A/0C/13G/0T	gggggggagggagggg
16	ABCC	G_Quadruplex_Motif	1	43	43	NA	-	8	NA	2I/9R/8M	NA	0A/0C/40G/3T	ggggggggggggggggggggttggtgggggggggggggggggg
18	ABCC	G_Quadruplex_Motif	1	47	47	NA	-	3	NA	1I/12R/3M	NA	0A/0C/47G/0T	ggggggggggggggggggggggggggggggggggggggggggggggg
21	ABCC	G_Quadruplex_Motif	31667	31687	21	NA	-	4	NA	2I/4R/4M	NA	1A/0C/20G/0T	ggggggagggggggggggggg
22	ABCC	G_Quadruplex_Motif	292	337	46	NA	-	3	NA	5I/7R/3M	NA	5A/0C/30G/11T	ggggggggttagtaggggggtttagggggttagggtttaggggggg
22	ABCC	G_Quadruplex_Motif	890	923	34	NA	-	3	NA	4I/6R/3M	NA	4A/0C/22G/8T	gggttagggggggtttaggggggggttagtaggg
22	ABCC	G_Quadruplex_Motif	1239	1257	19	NA	-	3	NA	2I/4R/3M	NA	1A/0C/16G/2T	gggggggggttaggggggg
22	ABCC	G_Quadruplex_Motif	1398	1445	48	NA	-	6	NA	5I/6R/6M	NA	4A/0C/33G/11T	ggggggttaggggggtttagggggggggtttaggggggtttagggggg
22	ABCC	G_Quadruplex_Motif	1640	1666	27	NA	-	4	NA	3I/5R/4M	NA	2A/0C/20G/5T	ggggttagggggtttaggggggggggg
23	ABCC	G_Quadruplex_Motif	74797	74818	22	NA	+	3	NA	3I/4R/3M	NA	2A/0C/16G/3T	gggattgtgggggggagggggg
23	ABCC	G_Quadruplex_Motif	99753	99784	32	NA	+	3	NA	3I/6R/3M	NA	3A/0C/22G/6T	gggggggttagtagggggggtttagggggggg
23	ABCC	G_Quadruplex_Motif	99974	100000	27	NA	+	3	NA	3I/4R/3M	NA	2A/0C/18G/6T	ggggggggtttaggggggtttaggggg
23	ABCC	G_Quadruplex_Motif	100016	100042	27	NA	+	3	NA	3I/5R/3M	NA	2A/0C/20G/4T	gggggggttaggggggggttagggggg
23	ABCC	G_Quadruplex_Motif	100078	100092	15	NA	+	3	NA	1I/4R/3M	NA	0A/0C/14G/0T	ggggggggggggggg
23	ABCC	G_Quadruplex_Motif	100333	100367	35	NA	+	3	NA	4I/5R/3M	NA	4A/0C/21G/9T	gggggggttagtagggtaggttgggtttagggggg
23	ABCC	G_Quadruplex_Motif	100682	100706	25	NA	+	3	NA	3I/4R/3M	NA	2A/0C/16G/6T	gggggtttagggggggggtttaggg
24	ABCC	G_Quadruplex_Motif	76289	76311	23	NA	+	3	NA	3I/4R/3M	NA	2A/0C/15G/5T	gggttagggggggtttagggggg
24	ABCC	G_Quadruplex_Motif	76460	76477	18	NA	+	3	NA	2I/4R/3M	NA	1A/0C/14G/2T	ggggggggttaggggggg
24	ABCC	G_Quadruplex_Motif	76631	76650	20	NA	+	3	NA	3I/4R/3M	NA	2A/0C/12G/5T	gggtttagggttaggggggg
24	ABCC	G_Quadruplex_Motif	76705	76724	20	NA	+	3	NA	2I/4R/3M	NA	1A/0C/14G/4T	gggggggggggttttagggg
26	ABCC	G_Quadruplex_Motif	2	24	23	NA	-	3	NA	1I/6R/3M	NA	0A/0C/23G/0T	ggggggggggggggggggggggg
26	ABCC	G_Quadruplex_Motif	33394	33408	15	NA	-	3	NA	1I/4R/3M	NA	0A/0C/15G/0T	ggggggggggggggg
29	ABCC	G_Quadruplex_Motif	89	115	27	NA	-	3	NA	3I/4R/3M	NA	2A/0C/20G/5T	ggggggttaggggggtttagggggggg
29	ABCC	G_Quadruplex_Motif	209	255	47	NA	-	3	NA	5I/7R/3M	NA	5A/0C/30G/12T	ggggggttaggggggtttagggggggtttagggtttagtaggggggg
29	ABCC	G_Quadruplex_Motif	462	514	53	NA	-	3	NA	6I/6R/3M	NA	7A/0C/30G/16T	ggggggttagggttagttagggtttaggtgggtaggttaggggggtttagggg
29	ABCC	G_Quadruplex_Motif	753	769	17	NA	-	3	NA	2I/4R/3M	NA	1A/0C/14G/2T	gggggggttaggggggg
29	ABCC	G_Quadruplex_Motif	1047	1072	26	NA	-	4	NA	3I/4R/4M	NA	1A/0C/19G/6T	ggggtttgggggggggtttagggggg
29	ABCC	G_Quadruplex_Motif	1177	1200	24	NA	-	3	NA	3I/4R/3M	NA	2A/0C/17G/5T	ggggtttagggggggttagggggg
29	ABCC	G_Quadruplex_Motif	1217	1256	40	NA	-	7	NA	4I/8R/7M	NA	3A/0C/31G/6T	gggggggtaggggggggggtagggggggttttaggggggg
29	ABCC	G_Quadruplex_Motif	1300	1329	30	NA	-	3	NA	4I/4R/3M	NA	3A/0C/18G/9T	ggggggtttagggtttaggggggtttaggg
29	ABCC	G_Quadruplex_Motif	1434	1458	25	NA	-	3	NA	3I/4R/3M	NA	2A/0C/17G/6T	ggggggggtttaggggggtttaggg
29	ABCC	G_Quadruplex_Motif	1914	1947	34	NA	-	3	NA	4I/6R/3M	NA	3A/0C/24G/7T	ggggggggtagggtttaggggggggggtttaggg
31	ABCC	G_Quadruplex_Motif	45	65	21	NA	-	3	NA	1I/5R/3M	NA	0A/0C/21G/0T	ggggggggggggggggggggg

## Sheet: Supplementary Table 8. C
contig_id	start	stop	strand	length	score		gene_id	start	end	annotation
1	243	266	-	23	30.88
1	749	871	-	122	42.59
1	96605	96620	+	15	26.25
1	683061	683079	-	18	29.36		g303	683258	687682	ubiquitin carboxyl-terminal hydrolase family protein
1	1308379	1308417	+	38	35.19		g304	688523	689362	hypothetical protein
1	1308538	1308577	+	39	39.21
1	1309093	1309143	+	50	32.93
1	1309261	1309294	+	33	40.8
1	1309340	1309386	+	46	36.33
1	1309405	1309429	+	24	36.78
1	1309553	1309573	+	20	32.28
1	1309748	1309774	+	26	32.6
1	1309787	1309816	+	29	33.47
1	1310173	1310191	+	18	31.65
1	1310776	1310813	+	37	34.64
1	1311188	1311336	+	148	41.13
2	73028	73058	-	30	28.55
2	157847	157863	-	16	25.26		g670	159064	161253	hypothetical protein
2	167953	167972	+	19	28.33		g675	169600	172074	hypothetical protein
2	473152	473168	-	16	36.23		g811	475851	476771	Inner membrane complex protein
2	734778	734794	-	16	30.16
3	195	215	-	20	40.26
3	535	590	-	55	32.2
3	1123	1152	-	29	32.04
3	1271	1290	-	19	29.86
3	1343	1384	-	41	37.69
3	1709	1766	-	57	47.16
3	1810	1908	-	98	39.2
3	2428	2470	-	42	46.27
3	2513	2546	-	33	31.33
3	2597	2623	-	26	33.82
3	2995	3058	-	63	37.51
3	446530	446545	+	15	27.21
5	153549	153583	-	34	25.7		g1619	154173	155462	Eukaryotic peptide chain release factor subunit 1
5	593551	593608	-	57	20.63		g1620	155790	157199	NLE (NUC135) domain
6	462079	462172	-	93	35.75
8	309653	309686	+	33	29.74		g2437	309755	313156	Alpha/beta hydrolase of unknown function (DUF900)
8	441542	441603	+	61	38.25
8	441681	441717	+	36	32.82
8	441760	441789	+	29	39.77
8	442310	442328	+	18	35.35
8	442582	442609	+	27	33.4
8	442781	442801	+	20	30.09
8	443292	443316	+	24	37.43
8	443713	443754	+	41	37.45
9	387368	387416	-	48	29.16		g2674	388051	388761	proteasome subunit alpha type 2
9	387680	387709	+	29	19.14		g2675	389294	390121	transcription factor E2f/dimerisation partner domain-containing protein (Dp-1)
11	91997	92020	-	23	28.08
13	129468	129484	-	16	29.85		g3185	129797	131596	BSD domain-containing protein
16	84984	85000	+	16	30.96		g3186	132364	133677	hypothetical protein
21	31667	31688	-	21	27.89
22	276	338	-	62	36.71
22	890	924	-	34	39.95
22	1227	1258	-	31	37.92
22	1379	1460	-	81	40.84
22	1640	1667	-	27	34.93
23	74797	74819	+	22	26.85
23	99753	99785	+	32	31.42
23	99974	100001	+	27	33.93
23	100016	100059	+	43	32.99
23	100078	100093	+	15	28.46
23	100333	100368	+	35	40.06
23	100682	100722	+	40	39.47
24	76289	76312	+	23	37.44
24	76460	76494	+	34	35.02
24	76631	76651	+	20	33.94
26	33394	33409	-	15	25.09
29	55	116	-	61	33.68
29	184	283	-	99	43.33
29	462	530	-	68	44.52
29	753	786	-	33	32.25
29	1047	1101	-	54	36.25
29	1163	1201	-	38	38.05
29	1217	1257	-	40	29.43
29	1276	1330	-	54	41.45
29	1434	1529	-	95	44.68
29	1914	1948	-	34	33.02
	perfect match
	with mismatch allowed
	G-quadruplex not in subtelomeric region
