# Supplementary material for: The genome sequence of the gastric gland parasite, Cryptosporidium proliferans
Source: iScience. 2026 Apr 6;29(5):115597. doi: 10.1016/j.isci.2026.115597 (PMC13125899; doi:10.1016/j.isci.2026.115597)
Supplement: Table S9. Identification of G-quadruplex structures in the C. muris genome — Results of G-quadruplex prediction analyses: (A) Quadron results; (B) gfa tool results; (C) overlap between both methods. [file mmc10.xlsx]

## Sheet: Supplementary Table 9. A
contig_id	start	strand	length	score	sequence
DS989726	110799	+	29	10.09	GGGTGGGGGACCACCTGGGAAGACCTGGG
DS989726	111875	+	30	13.55	GGGGTGGGGGACCACCTGGGAAGACCTGGG
DS989726	124557	-	38	3.91	CCCATGCGACCCGGGTTCGATTCCCGGCGTCGGAGCCC
DS989726	132841	-	27	29.8	CCCTCAAATCTCCCCCCTTCCCCCCCC
DS989726	991805	-	25	10.99	CCCTAAGAAGGATCCCAGCCCGCCC
DS989726	1255476	+	22	26.57	GGGGGAAACGGGGAAGGGGGGG
DS989727	232284	-	18	29.07	CCCCCCCCCCCCCCCCCC
DS989727	329420	-	41	2.35	CCCTCTCCTGGTCAGCCCAGAAAGAGACCCTTCTATATCCC
DS989727	714863	+	19	28.37	GGGGAGGGGGGGGGGGGGG
DS989728	73722	+	31	35.22	GGGGTGGGGAGGGGGGGATGATGAAAGGGGG
DS989728	210618	+	28	20.51	GGGAAAGTAAAAGGGGGGGGAGGAGGGG
DS989728	228159	-	32	27.61	CCCTTCCTCCCCTATCCCCCCCCCTCACCCCC
DS989728	317751	-	38	5.42	CCCGATACCCAATATCCCGCCATTTCACCCATGCACCC
DS989728	323136	+	21	25.53	GGGAGGGGGGGGGGGGGGGGG
DS989728	628262	-	16	35.69	CCCTCCCTCCCTCCCC
DS989728	812380	+	29	9.98	GGGTGGGGGACCACCTGGGAAGACCTGGG
DS989728	813049	+	29	10.65	GGGTGGGGGACCACCTGGGAAGACCTGGG
DS989729	61358	+	37	8.71	GGGTTCGGGCCTAGAGCACCTGGGGAGATATTTTGGG
DS989729	118544	-	36	4.19	CCCGAATATACTATCCCTAACCCCCATATAACACCC
DS989729	219786	+	45	31.36	GGGGGGCAAAAGGGAGGAGGAAAGGGGGGAGGGGGAAAAAGGGGG
DS989729	314452	-	41	22.73	CCCCCATATCTCCCATATCTCCCATATCTCCCATACCACCC
DS989729	605223	-	30	31.16	CCCACTCTCTTTCCCTCCCCCCCCCCCCCC
DS989729	621459	+	28	14.15	GGGATTGGGATTGGGATTGGGATTGGGG
DS989729	675167	-	33	15.52	CCCATACCCATACCCATACCCATACCCATACCC
DS989730	57674	-	15	26.36	CCCCCCCCCCCCCCC
DS989730	244218	-	15	27.39	CCCCCCCCCCCCCCC
DS989730	337035	-	29	18.67	CCCCCTCCTTTCCCCTCACCCCTCCACCC
DS989730	337328	+	41	31.65	GGGAGGTATGGGAGGAATGGGGGATATGGGGGATATGGGGG
DS989731	180398	-	31	34.29	CCCCCTGCCCCCCACCCCTTTTCCCCAACCC
DS989733	243227	+	51	8.08	GGGAACGAGATAGGGAACGAGATAGGGAACGAGATAGGGAACGAGATAGGG
DS989733	243299	+	99	12	GGGAACGAGATAGGGAACGAGATAGGGAACGAGATAGGGAACGAGATAGGGAACGAGATAGGGAACGAGATAGGGAACGAGATAGGGAACGAGATAGGG
DS989734	293343	-	25	25.68	CCCCCATATCCCGTATCACCCGCCC
DS989734	381393	+	20	27.27	GGGATTGTGGGGGGGGGGGG
DS989736	80591	-	28	10.13	CCCTCCCACGTTGCCCAATGTCAAACCC
DS989737	108162	-	23	14.58	CCCTGCCAGCCCTGTACCCCCCC
DS989740	125833	-	18	28.9	CCCCCCCCCCCCCTCCCC
DS989741	12403	-	30	6.39	CCCATCACTCCCATCACTCCCATCACTCCC
DS989742	3563	-	16	26.42	CCCCTCCCCCCCCCCC
DS989787	160	-	34	33.17	CCCTACCTAAACCCCCCCCTAACCAAACCCCCCC
DS989787	304	-	34	34.17	CCCCCCCTAAACCCTAACCTACCTACCCCCCCCC
DS989787	423	-	24	36.74	CCCCCCCCTAAACCTAACCCCCCC
DS989787	552	-	31	37.58	CCCTACTACCCCCCCCTAAACCTAACCCCCC
DS989796	202	+	48	43.16	GGGTTAGTAGGGTTAGGTTTAGGGGGGGGGTTTAGGTTTAGGGGGGGG
DS989796	355	+	66	38.65	GGGGGGGTAGGTTTAGTTAGGGTTAGGTTTAGGGGTTTAGGGGGGTTTAGGGTAGGTTTAGTAGGG
DS989799	119	-	44	35.21	CCCCCCCAAACCCCCCCAACCTAAACCCCCTACTAAACCCCCCC
DS989800	319	-	40	46.32	CCCCCCCTAACCTACTAAACCCCCCCTAAACCTATAACCC
DS989800	407	-	30	29.95	CCCCCCTAAACCCCCCCTAAACCCCCCCCC
DS989801	96	-	66	44.69	CCCCTAAACCTAACCCCCCTAAACCTAAACCCCCCTAAACCTAAACCCCCCCTAAACTAAAACCCC
DS989801	198	-	37	42.95	CCCCCCCTAAACCTAAAAACCCTAAACCTAAACCCCC
DS989802	52	-	42	37.55	CCCTAAACCTAAACCCCCCTACCCCCCCCTAAACCTAAACCC
DS989802	262	-	51	42.64	CCCTACTAAACCCCCCTAAACCTAAACCCTAAACCCTAAACCCCCCCCCCC
DS989804	153	-	34	32.68	CCCTAACCCCCCTAAACCCCCCCCCCCTAAACCC
DS989804	250	-	44	33.59	CCCCCCTAAACCCCCCTAAACCTAACCCCCCCCCTAAACCCCCC
DS989807	83	-	40	34.65	CCCCCTAACCCTAAACCCCCCCCCTAAACCTAACCCCCCC
DS989808	132	-	29	40.89	CCCCCCCTAAACCCCCCTAAACTAAACCC

## Sheet: Supplementary Table 9. B
Sequence_name	Source	Type	Start	Stop	Length	Score	Strand	Repeat	Spacer	nIslands/nRuns/maxGQ	Subset	Composition	Sequence
DS989726	ABCC	G_Quadruplex_Motif	110799	110827	29	NA	+	3	NA	4I/4R/3M	NA	5A/6C/14G/3T	gggtgggggaccacctgggaagacctggg
DS989726	ABCC	G_Quadruplex_Motif	111875	111904	30	NA	+	3	NA	4I/4R/3M	NA	5A/6C/15G/3T	ggggtgggggaccacctgggaagacctggg
DS989726	ABCC	G_Quadruplex_Motif	1255476	1255497	22	NA	+	3	NA	3I/4R/3M	NA	5A/1C/15G/0T	gggggaaacggggaaggggggg
DS989727	ABCC	G_Quadruplex_Motif	714863	714881	19	NA	+	4	NA	2I/4R/4M	NA	1A/0C/17G/0T	ggggagggggggggggggg
DS989727	ABCC	G_Quadruplex_Motif	232284	232301	18	NA	-	3	NA	1I/4R/3M	NA	0A/0C/18G/0T	gggggggggggggggggg
DS989728	ABCC	G_Quadruplex_Motif	73722	73738	17	NA	+	3	NA	3I/4R/3M	NA	1A/0C/14G/1T	ggggtggggaggggggg
DS989728	ABCC	G_Quadruplex_Motif	323136	323156	21	NA	+	3	NA	2I/5R/3M	NA	1A/0C/19G/0T	gggaggggggggggggggggg
DS989728	ABCC	G_Quadruplex_Motif	812380	812408	29	NA	+	3	NA	4I/4R/3M	NA	5A/6C/14G/3T	gggtgggggaccacctgggaagacctggg
DS989728	ABCC	G_Quadruplex_Motif	813049	813077	29	NA	+	3	NA	4I/4R/3M	NA	5A/6C/14G/3T	gggtgggggaccacctgggaagacctggg
DS989728	ABCC	G_Quadruplex_Motif	59	81	23	NA	-	3	NA	2I/4R/3M	NA	2A/0C/16G/5T	ggggggggtttattagggggggg
DS989728	ABCC	G_Quadruplex_Motif	228159	228190	32	NA	-	4	NA	4I/5R/4M	NA	6A/0C/24G/2T	gggggtgagggggggggataggggaggaaggg
DS989728	ABCC	G_Quadruplex_Motif	628262	628277	16	NA	-	3	NA	4I/4R/3M	NA	3A/0C/13G/0T	ggggagggagggaggg
DS989729	ABCC	G_Quadruplex_Motif	621459	621486	28	NA	+	3	NA	5I/5R/3M	NA	4A/0C/15G/8T	gggattgggattgggattgggattgggg
DS989729	ABCC	G_Quadruplex_Motif	314452	314492	41	NA	-	3	NA	5I/5R/3M	NA	10A/0C/22G/9T	gggtggtatgggagatatgggagatatgggagatatggggg
DS989729	ABCC	G_Quadruplex_Motif	605235	605252	18	NA	-	3	NA	2I/4R/3M	NA	1A/0C/17G/0T	ggggggggggggggaggg
DS989729	ABCC	G_Quadruplex_Motif	675167	675199	33	NA	-	3	NA	6I/6R/3M	NA	5A/0C/18G/10T	gggtatgggtatgggtatgggtatgggtatggg
DS989730	ABCC	G_Quadruplex_Motif	337328	337368	41	NA	+	3	NA	5I/5R/3M	NA	9A/0C/24G/7T	gggaggtatgggaggaatgggggatatgggggatatggggg
DS989730	ABCC	G_Quadruplex_Motif	57674	57688	15	NA	-	3	NA	1I/4R/3M	NA	0A/0C/15G/0T	ggggggggggggggg
DS989730	ABCC	G_Quadruplex_Motif	244218	244232	15	NA	-	3	NA	1I/4R/3M	NA	0A/0C/15G/0T	ggggggggggggggg
DS989730	ABCC	G_Quadruplex_Motif	337035	337063	29	NA	-	3	NA	4I/4R/3M	NA	6A/0C/21G/2T	gggtggaggggtgaggggaaaggaggggg
DS989731	ABCC	G_Quadruplex_Motif	180398	180428	31	NA	-	4	NA	5I/5R/4M	NA	5A/1C/22G/3T	gggttggggaaaaggggtggggggcaggggg
DS989734	ABCC	G_Quadruplex_Motif	381393	381412	20	NA	+	3	NA	2I/4R/3M	NA	1A/0C/15G/3T	gggattgtgggggggggggg
DS989734	ABCC	G_Quadruplex_Motif	293343	293367	25	NA	-	3	NA	4I/4R/3M	NA	4A/2C/15G/4T	gggcgggtgatacgggatatggggg
DS989737	ABCC	G_Quadruplex_Motif	108162	108184	23	NA	-	3	NA	3I/4R/3M	NA	3A/3C/15G/2T	gggggggtacagggctggcaggg
DS989740	ABCC	G_Quadruplex_Motif	125833	125850	18	NA	-	3	NA	2I/4R/3M	NA	1A/0C/17G/0T	ggggaggggggggggggg
DS989741	ABCC	G_Quadruplex_Motif	12403	12432	30	NA	-	3	NA	4I/4R/3M	NA	6A/0C/18G/6T	gggagtgatgggagtgatgggagtgatggg
DS989742	ABCC	G_Quadruplex_Motif	3563	3578	16	NA	-	3	NA	2I/4R/3M	NA	1A/0C/15G/0T	gggggggggggagggg
DS989797	ABCC	G_Quadruplex_Motif	14	30	17	NA	-	3	NA	2I/4R/3M	NA	0A/0C/15G/2T	ggggggggttggggggg
DS989799	ABCC	G_Quadruplex_Motif	119	135	17	NA	-	3	NA	2I/4R/3M	NA	0A/0C/14G/3T	gggggggtttggggggg
DS989800	ABCC	G_Quadruplex_Motif	407	436	30	NA	-	4	NA	3I/5R/4M	NA	2A/0C/22G/6T	gggggggggtttagggggggtttagggggg
DS989802	ABCC	G_Quadruplex_Motif	288	312	25	NA	-	3	NA	3I/5R/3M	NA	2A/0C/17G/6T	gggggggggggtttagggtttaggg
DS989804	ABCC	G_Quadruplex_Motif	153	186	34	NA	-	3	NA	4I/6R/3M	NA	3A/0C/23G/8T	gggtttagggggggggggtttaggggggttaggg
DS989807	ABCC	G_Quadruplex_Motif	83	106	24	NA	-	3	NA	3I/4R/3M	NA	2A/0C/17G/5T	gggggggggtttagggttaggggg
DS989808	ABCC	G_Quadruplex_Motif	207	231	25	NA	-	3	NA	3I/4R/3M	NA	2A/0C/17G/6T	ggggggggtttaggggggtttaggg

## Sheet: Supplementary Table 9. C
contig_id	start	stop	strand	length	score		gene_id	start	end	annotation
DS989726	1255476	1255498	+	22	26.57		CMU_043010	1257377	1258846	IQ calmodulin-binding motif family protein
DS989727	232284	232302	-	18	29.07		CMU_023570	233664	234890	hypothetical protein
DS989727	714863	714882	+	19	28.37		CMU_025600	716982	717626	pre-rRNA-processing protein PNO1%2C putative
DS989728	73722	73753	+	31	35.22
DS989728	228159	228191	-	32	27.61		CMU_016630	228436	230571	hypothetical protein%2C conserved
							CMU_016640	230660	231568	RNA recognition motif. family protein
DS989728	323136	323157	+	21	25.53		CMU_017150	324784	327258	hypothetical protein%2C conserved
DS989728	628262	628278	-	16	35.69		CMU_018440	630966	631859	hypothetical protein%2C conserved
DS989729	314452	314493	-	41	22.73		CMU_008290	316726	318624	hypothetical protein
DS989729	605223	605253	-	30	31.16		CMU_009590	606342	608045	description=major facilitator superfamily protein
DS989730	57674	57689	-	15	26.36
DS989730	244218	244233	-	15	27.39		CMU_013180	244528	247062	serine/threonine protein phosphatase%2C putative
DS989730	337328	337369	+	41	31.65		CMU_013690	337158	339656	Hsp90 protein%2C putative
DS989731	180398	180429	-	31	34.29		CMU_033220	182591	184381	hypothetical protein
DS989734	293343	293368	-	25	25.68		CMU_006400	293435	294394	lactate/malate dehydrogenase%2C NAD binding domain-containing protein
DS989734	381393	381413	+	20	27.27		CMU_006410	298072	304294	E1-E2 ATPase family protein
DS989740	125833	125851	-	18	28.9
DS989742	3563	3579	-	16	26.42
DS989799	119	163	-	44	35.21
DS989800	407	437	-	30	29.95
DS989802	262	313	-	51	42.64
DS989804	153	187	-	34	32.68
DS989807	83	123	-	40	34.65
	perfect match
	with mismatch allowed
	G-quadruplex not in subtelomeric region
