# Supplementary material for: The genome sequence of the gastric gland parasite, Cryptosporidium proliferans
Source: iScience. 2026 Apr 6;29(5):115597. doi: 10.1016/j.isci.2026.115597 (PMC13125899; doi:10.1016/j.isci.2026.115597)
Supplement: Table S10. Identification of G-quadruplex structures in the C. andersoni genome — Results of G-quadruplex prediction analyses: (A) Quadron results; (B) gfa tool results; (C) overlap between both methods. [file mmc11.xlsx]

## Sheet: Supplementary Table 10. A
contig_id	start	strand	length	score	sequence
LRBS01000002	109570	+	29	8.69	GGGTGGGGGACCACCTGGGAACCCCTGGG
LRBS01000002	130574	-	26	32.27	CCCTCAAACCTCCCCCCCCTCCCCCC
LRBS01000007	80117	-	20	25.93	CCCCCCCCCCCCTCTCCCCC
LRBS01000007	135090	+	37	5.04	GGGTCATTATAGGGATGACATAAAATGGGGCCATGGG
LRBS01000026	25451	+	18	26.47	GGGGGGAGGGGGGGAGGG
LRBS01000026	83122	+	21	25.56	GGGGGGGGGGGGGGGGGGGGG
LRBS01000031	17444	-	22	27.9	CCCCCTCTCCCCCTCCCCCCCC
LRBS01000031	107100	-	42	24.66	CCCACAAAAAGTCCCGATACCCAATATCCCGCCCTTTCACCC
LRBS01000031	112509	+	16	25.27	GGGGGGGGGGGGGGGG
LRBS01000033	94269	-	23	26.33	CCCTCCCTCCCCCCCCCCCCCCC
LRBS01000034	168063	+	30	15.61	GGGGTGGGGGACCGCCCGGGAAGACCTGGG
LRBS01000034	168717	+	30	13.12	GGGGTGGGGGACCACCCGGGAAGACCTGGG
LRBS01000037	100877	+	18	42.05	GGGCCTGGGCGGGGTGGG
LRBS01000037	100925	+	40	18.49	GGGTGTGGAGTGTGGGGGCTCGATGGGTCACCTTGGTGGG
LRBS01000038	200	+	18	29.2	GGGGNNGGGGGGGGGGGG
LRBS01000045	22869	-	41	2.74	CCCTCTCCTGGTCAGCCCAGAAAGAGACCCTTCTATATCCC
LRBS01000048	61869	+	22	28.1	GGGGGGGGNNGGGGGGGGGGGG
LRBS01000048	123840	-	24	23.6	CCCCCCCTCCCTCTCCCAATACCC
LRBS01000048	185658	-	34	27.26	CCCCCCTCCTTCCCCCCCTCCCCCTTTTTTCCCC
LRBS01000049	18600	+	32	2.2	GGGACAGTCCTTGGGGTAAGGGACGACCTGGG
LRBS01000052	83381	+	27	25.46	GGGGGGAAAAATGGGGGGAAGGGGGGG
LRBS01000067	54177	-	24	26.23	CCCCTTTCACCCCTTCCCCCTCCC
LRBS01000067	189912	-	28	4.77	CCCCAATGCCCAATCCCTGAGTTATCCC
LRBS01000067	480473	+	37	29.07	GGGGGGCAAAAGGGAGGGAGGGGGGGTGGGAGGGGGG
LRBS01000067	574980	-	48	21.18	CCCATATCTCCCATATCTCCCATATCTCCCATATCTCCCATACCACCC
LRBS01000069	160938	+	39	20.16	GGGATTGGGATTGGGATTGGGATTGGGATTGGGATTGGG
LRBS01000069	214591	-	45	25.41	CCCATACCCATACCCATACCCATACCCATACCCATACCCATACCC
LRBS01000073	8009	+	40	28.8	GGGGGTGGGGGTTTATATTGATAGGGATTCTGATGAGGGG
LRBS01000081	55	-	41	26.98	CCCTCACCCCCCCATCTCCTCCCCCCTATCCTAGATATCCC
LRBS01000085	78457	-	28	2.85	CCCCTTTTTTCCCTAGTCCCATTTTCCC
LRBS01000085	163284	+	28	28.42	GGGTCATTGTGGGGGGGGAAGGGGGGGG
LRBS01000090	23417	-	21	30.47	CCCCCCCCCCCACCTTTTCCC
LRBS01000096	24917	+	21	24.32	GGGAAAGAGAGGGGGGGAGGG
LRBS01000111	35497	-	27	31.88	CCCCCTCCTTCCCCTCACCCCCCACCC
LRBS01000111	35788	+	66	33.68	GGGGGATATGGGGGATATGGGAGGTATGGGAGGTATGGGAGGTATGGGAGGTATGGGAGGTATGGG
LRBS01000121	167989	-	21	28.74	CCCCCCCCCCCACTAGCACCC

## Sheet: Supplementary Table 10. B
Sequence_name	Source	Type	Start	Stop	Length	Score	Strand	Repeat	Spacer	nIslands/nRuns/maxGQ	Subset	Composition	Sequence
LRBS01000002	ABCC	G_Quadruplex_Motif	109570	109598	29	NA	+	3	NA	4I/4R/3M	NA	4A/8C/13G/3T	gggtgggggaccacctgggaacccctggg
LRBS01000007	ABCC	G_Quadruplex_Motif	80117	80136	20	NA	-	3	NA	2I/4R/3M	NA	2A/0C/18G/0T	gggggagagggggggggggg
LRBS01000026	ABCC	G_Quadruplex_Motif	25451	25468	18	NA	+	3	NA	3I/4R/3M	NA	2A/0C/15G/0T	ggggggagggggggaggg
LRBS01000026	ABCC	G_Quadruplex_Motif	83122	83142	21	NA	+	3	NA	1I/5R/3M	NA	0A/0C/20G/0T	ggggggggggggggggggggg
LRBS01000031	ABCC	G_Quadruplex_Motif	112509	112524	16	NA	+	3	NA	1I/4R/3M	NA	0A/0C/15G/0T	gggggggggggggggg
LRBS01000031	ABCC	G_Quadruplex_Motif	17444	17465	22	NA	-	3	NA	3I/4R/3M	NA	3A/0C/19G/0T	ggggggggagggggagaggggg
LRBS01000031	ABCC	G_Quadruplex_Motif	107112	107141	30	NA	-	3	NA	5I/5R/3M	NA	6A/2C/16G/6T	gggtgaaagggcgggatattgggtatcggg
LRBS01000033	ABCC	G_Quadruplex_Motif	94269	94291	23	NA	-	3	NA	3I/6R/3M	NA	2A/0C/21G/0T	gggggggggggggggagggaggg
LRBS01000034	ABCC	G_Quadruplex_Motif	168063	168092	30	NA	+	3	NA	4I/4R/3M	NA	4A/7C/16G/2T	ggggtgggggaccgcccgggaagacctggg
LRBS01000034	ABCC	G_Quadruplex_Motif	168717	168746	30	NA	+	3	NA	4I/4R/3M	NA	5A/7C/15G/2T	ggggtgggggaccacccgggaagacctggg
LRBS01000037	ABCC	G_Quadruplex_Motif	100877	100894	18	NA	+	3	NA	4I/4R/3M	NA	0A/3C/12G/2T	gggcctgggcggggtggg
LRBS01000038	ABCC	G_Quadruplex_Motif	200	217	18	NA	+	3	NA	2I/4R/3M	NA	0A/0C/15G/0T	ggggnngggggggggggg
LRBS01000048	ABCC	G_Quadruplex_Motif	61869	61890	22	NA	+	3	NA	2I/5R/3M	NA	0A/0C/19G/0T	ggggggggnngggggggggggg
LRBS01000048	ABCC	G_Quadruplex_Motif	123840	123863	24	NA	-	3	NA	4I/5R/3M	NA	4A/0C/17G/3T	gggtattgggagagggaggggggg
LRBS01000048	ABCC	G_Quadruplex_Motif	185658	185691	34	NA	-	4	NA	4I/5R/4M	NA	10A/0C/24G/0T	ggggaaaaaagggggagggggggaaggagggggg
LRBS01000052	ABCC	G_Quadruplex_Motif	83381	83407	27	NA	+	3	NA	3I/4R/3M	NA	7A/0C/18G/1T	ggggggaaaaatggggggaaggggggg
LRBS01000067	ABCC	G_Quadruplex_Motif	480473	480509	37	NA	+	3	NA	6I/7R/3M	NA	7A/1C/27G/1T	ggggggcaaaagggagggagggggggtgggagggggg
LRBS01000067	ABCC	G_Quadruplex_Motif	54177	54200	24	NA	-	3	NA	4I/4R/3M	NA	6A/0C/17G/1T	gggagggggaaggggtgaaagggg
LRBS01000067	ABCC	G_Quadruplex_Motif	574980	575027	48	NA	-	3	NA	6I/6R/3M	NA	13A/0C/24G/11T	gggtggtatgggagatatgggagatatgggagatatgggagatatggg
LRBS01000069	ABCC	G_Quadruplex_Motif	160938	160976	39	NA	+	3	NA	7I/7R/3M	NA	6A/0C/20G/12T	gggattgggattgggattgggattgggattgggattggg
LRBS01000069	ABCC	G_Quadruplex_Motif	214591	214635	45	NA	-	3	NA	8I/8R/3M	NA	7A/0C/24G/14T	gggtatgggtatgggtatgggtatgggtatgggtatgggtatggg
LRBS01000081	ABCC	G_Quadruplex_Motif	55	80	26	NA	-	3	NA	3I/4R/3M	NA	4A/0C/20G/2T	ggggggaggagatgggggggtgaggg
LRBS01000085	ABCC	G_Quadruplex_Motif	163284	163311	28	NA	+	3	NA	3I/5R/3M	NA	3A/1C/19G/4T	gggtcattgtggggggggaagggggggg
LRBS01000085	ABCC	G_Quadruplex_Motif	78457	78484	28	NA	-	3	NA	4I/4R/3M	NA	12A/1C/13G/2T	gggaaaatgggactagggaaaaaagggg
LRBS01000090	ABCC	G_Quadruplex_Motif	23417	23437	21	NA	-	3	NA	2I/4R/3M	NA	4A/0C/16G/1T	gggaaaaggtggggggggggg
LRBS01000096	ABCC	G_Quadruplex_Motif	24917	24937	21	NA	+	3	NA	3I/4R/3M	NA	6A/0C/14G/0T	gggaaagagagggggggaggg
LRBS01000111	ABCC	G_Quadruplex_Motif	35788	35853	66	NA	+	3	NA	8I/8R/3M	NA	14A/0C/37G/14T	gggggatatgggggatatgggaggtatgggaggtatgggaggtatgggaggtatgggaggtatggg
LRBS01000111	ABCC	G_Quadruplex_Motif	35497	35523	27	NA	-	3	NA	4I/4R/3M	NA	4A/0C/21G/2T	gggtggggggtgaggggaaggaggggg
LRBS01000121	ABCC	G_Quadruplex_Motif	167989	168009	21	NA	-	3	NA	2I/4R/3M	NA	1A/1C/16G/3T	gggtgctagtggggggggggg

## Sheet: Supplementary Table 10. C
contig_id	start	stop	strand	length	score		gene_id	start	end	annotation
LRBS01000007	80117	80137	-	20	25.93
LRBS01000026	25451	25469	+	18	26.47
LRBS01000026	83122	83143	+	21	25.56
LRBS01000031	17444	17466	-	22	27.9
LRBS01000031	107100	107142	-	42	24.66		cand_014840	108382	110598	hypothetical protein
LRBS01000031	112509	112525	+	16	25.27		cand_014860	114153	116627	hypothetical protein
LRBS01000033	94269	94292	-	23	26.33
LRBS01000037	100877	100895	+	18	42.05
LRBS01000038	200	218	+	18	29.2
LRBS01000048	61869	61891	+	22	28.1
LRBS01000048	123840	123864	-	24	23.6		cand_022650	123970	126357	hypothetical protein
LRBS01000048	185658	185692	-	34	27.26		cand_022880	186806	187568	SOUL heme-binding protein
LRBS01000052	83381	83408	+	27	25.46		cand_022890	187888	189396	TPR repeat-containing protein
LRBS01000067	54177	54201	-	24	26.23
LRBS01000067	480473	480510	+	37	29.07		cand_006360	480949	488496	hypothetical protein
LRBS01000067	574980	575028	-	48	21.18
LRBS01000069	160938	160977	+	39	20.16
LRBS01000069	214591	214636	-	45	25.41
LRBS01000081	55	96	-	41	26.98
LRBS01000085	163284	163312	+	28	28.42
LRBS01000090	23417	23438	-	21	30.47
LRBS01000096	24917	24938	+	21	24.32
LRBS01000111	35497	35524	-	27	31.88
LRBS01000111	35788	35854	+	66	33.68
LRBS01000121	167989	168010	-	21	28.74		cand_032280	170201	170986	RNA polymerase N-terminal domain-containing protein
	perfect match
	with mismatch allowed
	G-quadruplex not in subtelomeric region
